# Supplementary material for: In silico prediction of HIV-1-host molecular interactions and their directionality
Source: PLoS Comput Biol. 2022 Feb 8;18(2):e1009720. doi: 10.1371/journal.pcbi.1009720 (PMC8856524; doi:10.1371/journal.pcbi.1009720)
Supplement: S2 Table — (XLSX) [file pcbi.1009720.s011.xlsx]

## Sheet: Sheet1
Directionality	RefSeqAcc	NCBI ID	Ensmebl ID	Symbol	Reactome Pathway Catalogue	KEGG Pathway	Drug Target	Disease
Backward	NP_000242	4436	ENSG00000095002	MSH2	DNA repair	Platinum drug resistance	N/A	Colorectal cancer
					Disease	Mismatch repair		Ovarian cancer
					Gene expression	Pathways in cancer		Mismatch repair deficiency
						Colorectal cancer
Backward	NP_000512	3074	ENSG00000049860	HEXB	Metabolism	Other glycan degradation	N/A	GM2 gangliosidoses
					Immune system	Various types of N-glycan biosynthesis		Gangliosidosis
						Amino sugar and nucleotide sugar metabolism		Sandhoff disease
						Glycosaminoglycan degradation
						Glycosphingolipid biosynthesis - globo and isoglobo series
						Glycosphingolipid biosynthesis - ganglio series
						Metabolic pathways
						Lysosome
Backward	NP_000846	2977	ENSG00000152402	GUCY1A2	Hemostasis	Purine metabolism	Amyl nitrite	N/A
					Muscle contraction	Metabolic pathways	Cinaciguat
						cGMP-PKG signaling pathway	Molsidomine
						Vascular smooth muscle contraction	Nicorandil
						Gap junction	Olinciguat
						Platelet activation	Praliciguat
						Circadian entrainment	Riociguat
						Long-term depression	Vericiguat
						Oxytocin signaling pathway
						Renin secretion
						Salivary secretion
Backward	NP_000848	2983	ENSG00000061918	GUCY1B1	Hemostasis	Purine metabolism	Amyl nitrite	N/A
					Muscle contraction	Metabolic pathways	Cinaciguat
						cGMP-PKG signaling pathway	Nicorandil
						Vascular smooth muscle contraction	Olinciguat
						Gap junction	Praliciguat
						Platelet activation	Riociguat
						Circadian entrainment	Vericiguat
						Long-term depression
						Oxytocin signaling pathway
						Renin secretion
						Salivary secretion
Backward	NP_001005271	1107	ENSG00000170004	CHD3	Chromatin organization	N/A	N/A	N/A
					Gene expression
					Metabolism of proteins
					Signal transduction
Backward	NP_001013860	146206	ENSG00000159753	CARMIL2	N/A	N/A	N/A	N/A
Backward	NP_001025	6241	ENSG00000171848	RRM2	Cell cycle	Purine metabolism	Hydroxycarbamide	N/A
					Gene expression	Pyrimidine metabolism
					Metabolism	Glutathione metabolism
						Drug metabolism - other enzymes
						Metabolic pathways
						p53 signaling pathway
Backward	NP_001026866	23646	ENSG00000105223	PLD3	Metabolism	Glycerophospholipid metabolism	N/A	Spinocerebellar ataxia
					Immune system	Ether lipid metabolism
						Metabolic pathways
Backward	NP_001124479	23240	ENSG00000121210	TMEM131L	N/A	N/A	N/A	N/A
Backward	NP_001184033	4297	ENSG00000118058	KMT2A	Chromatin organization	Lysine degradation	N/A	B-cell acute lymphoblastic leukemia
					Developmental biology	Metabolic pathways		T-cell acute lymphoblastic leukemia
					Gene expression	Cushing syndrome		Wiedemann-Steiner syndrome
						Transcriptional misregulation in cancer
Backward	NP_001229696	25902	ENSG00000120254	MTHFD1L	Metabolism	One carbon pool by folate	N/A	N/A
						Metabolic pathways
Backward	NP_001251	1024	ENSG00000132964	CDK8	Developmental biology	N/A	N/A	N/A
					Disease
					Gene expression
					Metabolism
					Signal transduction
Backward	NP_001306889	80267	ENSG00000116406	EDEM3	Metabolism of proteins	Protein processing in endoplasmic reticulum	N/A	N/A
Backward	NP_001317	1479	ENSG00000176102	CSTF3	Gene expression	mRNA surveillance pathway	N/A	N/A
					Metabolism of RNA
Backward	NP_001509	2969	ENSG00000263001	GTF2I	N/A	Basal transcription factors	N/A	Williams-Beuren syndrome
						cGMP-PKG signaling pathway
Backward	NP_002102	3064	ENSG00000197386	HTT	Gene expression	Huntington disease	N/A	Huntington disease
Backward	NP_002410	4296	ENSG00000173327	MAP3K11	Disease	MAPK signaling pathway	N/A	N/A
					Immune system	Non-alcoholic fatty liver disease
					Signal transduction
Backward	NP_003085	6635	ENSG00000182004	SNRPE	Gene expression	Spliceosome	N/A	Hereditary hypotrichosis simplex
					Metabolism of RNA
Backward	NP_003619	8502	ENSG00000144283	PKP4	Developmental biology	N/A	N/A	N/A
Backward	NP_003892	8879	ENSG00000166224	SGPL1	Metabolism	Sphingolipid metabolism	N/A	Nephrotic syndrome
						Metabolic pathways
						Sphingolipid signaling pathway
Backward	NP_004227	9318	ENSG00000166200	COPS2	DNA repair	N/A	N/A	N/A
					Metabolism of proteins
					Vesicle-mediated transport
Backward	NP_004642	8237	ENSG00000102226	USP11	Metabolism of proteins	N/A	N/A	N/A
Backward	NP_004658	8924	ENSG00000128731	HERC2	DNA repair	Ubiquitin mediated proteolysis	N/A	Autosomal recessive mental retardation
					Metabolism of proteins
					Immune system
Backward	NP_005742	10142	ENSG00000127914	AKAP9	Cell cycle	N/A	N/A	Long QT syndrome
					Muscle contraction
Backward	NP_008841	5930	ENSG00000122257	RBBP6	Organelle biogenesis and maintenance	N/A	N/A	N/A
Backward	NP_008843	6016	ENSG00000143622	RIT1	Signal transduction	N/A	N/A	Noonan syndrome and related disorders
Backward	NP_009197	11321	ENSG00000198522	GPN1	N/A	N/A	N/A	N/A
Backward	NP_031385	22794	ENSG00000108349	CASC3	Developmental biology	RNA transport	N/A	N/A
					Metabolism of RNA	mRNA surveillance pathway
					Gene expression
Backward	NP_036230	23452	ENSG00000136859	ANGPTL2	N/A	N/A	N/A	N/A
Backward	NP_036601	24148	ENSG00000101161	PRPF6	Metabolism of RNA	Spliceosome	N/A	Retinitis pigmentosa
Backward	NP_055050	8266	ENSG00000102178	UBL4A	Protein localization	N/A	N/A	N/A
Backward	NP_055785	22920	ENSG00000075945	KIFAP3	Hemostasis	N/A	N/A	N/A
					Vesicle-mediated transport
					Organelle biogenesis and maintenance
Backward	NP_055792	22985	ENSG00000100813	ACIN1	Programmed cell death	RNA transport	N/A	N/A
						mRNA surveillance pathway
						Spliceosome
Backward	NP_055889	23095	ENSG00000054523	KIF1B	Hemostasis	N/A	N/A	Charcot-Marie-Tooth disease
					Vesicle-mediated transport
Backward	NP_056098	23333	ENSG00000173852	DPY19L1	N/A	N/A	N/A	N/A
Backward	NP_056199	25836	ENSG00000164190	NIPBL	Cell cycle	N/A	N/A	Cornelia de Lange syndrome
Backward	NP_056224	57634	ENSG00000183495	EP400	Cellular responses to external stimuli	N/A	N/A	N/A
					Chromatin organization
Backward	NP_056290	25940	ENSG00000119812	FAM98A	N/A	N/A	N/A	N/A
Backward	NP_056405	54865	ENSG00000160818	GPATCH4	N/A	N/A	N/A	N/A
Backward	NP_056444	26121	ENSG00000105618	PRPF31	Metabolism of RNA	Spliceosome	N/A	Retinitis pigmentosa
Backward	NP_057123	51637	ENSG00000087302	RTRAF	Metabolism of RNA	N/A	N/A	N/A
Backward	NP_057404	4928	ENSG00000110713	NUP98	Cell cycle	RNA transport	N/A	N/A
					Cellular responses to external stimuli	Influenza A
					Disease
					Gene expression
					Immune system
					Metabolism
					Metabolism of RNA
					Metabolism of proteins
Backward	NP_057441	51474	ENSG00000050405	LIMA1	N/A	N/A	N/A	N/A
Backward	NP_059980	54732	ENSG00000184840	TMED9	N/A	N/A	N/A	N/A
Backward	NP_060356	54986	ENSG00000168038	ULK4	N/A	N/A	N/A	N/A
Backward	NP_060549	55133	ENSG00000068784	SRBD1	N/A	N/A	N/A	N/A
Backward	NP_061141	55898	ENSG00000140553	UNC45A	N/A	N/A	N/A	N/A
Backward	NP_061142	23461	ENSG00000154265	ABCA5	Transport of small molecules	ABC transporters	N/A	N/A
Backward	NP_061943	54555	ENSG00000105671	DDX49	Metabolism of RNA	N/A	N/A	N/A
Backward	NP_061955	54606	ENSG00000136271	DDX56	N/A	N/A	N/A	N/A
Backward	NP_064583	57003	ENSG00000108588	CCDC47	N/A	N/A	N/A	N/A
Backward	NP_065385	57326	ENSG00000163346	PBXIP1	N/A	N/A	N/A	N/A
Backward	NP_065916	170506	ENSG00000174953	DHX36	Immune system	RNA degradation	N/A	N/A
Backward	NP_066005	57674	ENSG00000173821	RNF213	Immune system	N/A	N/A	Moyamoya disease
					Disease
Backward	NP_073608	64786	ENSG00000121749	TBC1D15	Vesicle-mediated transport	Mitophagy - animal	N/A	N/A
Backward	NP_079023	79803	ENSG00000166189	HPS6	N/A	N/A	N/A	Hermansky-Pudlak syndrome
Backward	NP_079483	80308	ENSG00000160688	FLAD1	Metabolism	Riboflavin metabolism	N/A	N/A
						Metabolic pathways
Backward	NP_112594	83475	ENSG00000129932	DOHH	Metabolism of proteins	N/A	N/A	N/A
Backward	NP_149112	88455	ENSG00000076513	ANKRD13A	N/A	N/A	N/A	N/A
Backward	NP_490647	10049	ENSG00000105993	DNAJB6	Cellular responses to external stimuli	N/A	N/A	Limb-girdle muscular dystrophy
Backward	NP_659412	162394	ENSG00000166750	SLFN5	N/A	N/A	N/A	N/A
Backward	NP_660207	143187	ENSG00000151532	VTI1A	Vesicle-mediated transport	SNARE interactions in vesicular transport	N/A	N/A
Backward	NP_689508	6897	ENSG00000113407	TARS	Metabolism of proteins	Aminoacyl-tRNA biosynthesis	N/A	N/A
Backward	NP_689628	137492	ENSG00000155975	VPS37A	Autophagy	Endocytosis	N/A	Hereditary spastic paraplegia
					Disease
					Vesicle-mediated transport
Backward	NP_694997	256364	ENSG00000149499	EML3	N/A	N/A	N/A	N/A
Backward	NP_775891	284004	ENSG00000169660	HEXD	N/A	Other glycan degradation	N/A	N/A
						Various types of N-glycan biosynthesis
						Metabolic pathways
Forward	NP_000070	1134	ENSG00000138435	CHRNA1	Neuronal system	Neuroactive ligand-receptor interaction	Acetylcholine	Congenital myasthenic syndrome
							Cytisine	Multiple pterygium syndrome
							Gantacurium chloride
							Lobeline
							Mecamylamine
							Metocurine iodide
							Nicotine
							Suxamethonium
Forward	NP_000739	1141	ENSG00000160716	CHRNB2	Neuronal system	Neuroactive ligand-receptor interaction	Acetylcholine	Nocturnal frontal lobe epilepsy
						Cholinergic synapse	Altinicline
						Nicotine addiction	Atracurium
							Cisatracurium
							Cytisine
							Dexmecamylamine
							Dimethyltubocurarine
							Doxacurium
							Fazadinium
							Hexamethonium
							Ispronicline
							Lobeline
							Mecamylamine
							Mivacurium
							Nicotine
							Pancuronium
							Pipecuronium
							Pozanicline
							Rivanicline
							Rocuronium
							Sofinicline
							Tebanicline
							Tubocurarine
							Varenicline
							Vecuronium
Forward	NP_000943	5724	ENSG00000169403	PTAFR	Immune system	Calcium signaling pathway	Apafant	N/A
					Signal transduction	Neuroactive ligand-receptor interaction	Israpafant
						Staphylococcus aureus infection	Lexipafant
							Rupatadine
Forward	NP_000989	6168	ENSG00000197756	RPL37A	Cellular responses to external stimuli	Ribosome	N/A	N/A
					Developmental biology
					Disease
					Metabolism
					Metabolism of RNA
					Metabolism of proteins
Forward	NP_001124435	23306	ENSG00000166881	NEMP1	N/A	N/A	N/A	N/A
Forward	NP_001136146	66005	ENSG00000177830	CHID1	Hemostasis	N/A	N/A	N/A
Forward	NP_001245	990	ENSG00000094804	CDC6	Cell cycle	Cell cycle	N/A	Meier-Gorlin syndrome
					DNA repair
Forward	NP_001326	1521	ENSG00000172543	CTSW	Hemostasis	Lysosome	N/A	N/A
						Apoptosis
Forward	NP_001543	3487	ENSG00000141753	IGFBP4	Metabolism of proteins	N/A	N/A	N/A
Forward	NP_001963	1991	ENSG00000197561	ELANE	Extracellular matrix organization	Transcriptional misregulation in cancer	Depelestat	Neutropenic disorders
					Immune system	Systemic lupus erythematosus	Sivelestat
							Ulinastatin
Forward	NP_001974	2067	ENSG00000012061	ERCC1	DNA repair	Platinum drug resistance	N/A	Disorders of nucleotide excision repair
						Nucleotide excision repair
						Fanconi anemia pathway
Forward	NP_001988	2197	ENSG00000149806	FAU	Cellular responses to external stimuli	Ribosome	N/A	N/A
					Developmental biology
					Disease
					Metabolism
					Metabolism of RNA
					Metabolism of proteins
Forward	NP_002177	3581	ENSG00000124334	IL9R	Immune system	Cytokine-cytokine receptor interaction	N/A	N/A
						Jak-STAT signaling pathway
						Hematopoietic cell lineage
Forward	NP_002352	4099	ENSG00000105695	MAG	Hemostasis	Cell adhesion molecules	N/A	Hereditary spastic paraplegia
					Signal transduction
Forward	NP_002362	4118	ENSG00000172005	MAL	N/A	N/A	N/A	N/A
Forward	NP_002476	4683	ENSG00000104320	NBN	Cell cycle	Homologous recombination	N/A	Immunodeficiency associated with DNA repair defects
					Cellular responses to external stimuli	Cellular senescence		Nijmegen syndrome
					DNA repair
					Reproduction
Forward	NP_002582	5105	ENSG00000124253	PCK1	Developmental biology	Glycolysis / Gluconeogenesis	N/A	N/A
					Gene expression	Citrate cycle (TCA cycle)
					Metabolism	Pyruvate metabolism
					Signal transduction	Metabolic pathways
						PPAR signaling pathway
						FoxO signaling pathway
						PI3K-Akt signaling pathway
						AMPK signaling pathway
						Insulin signaling pathway
						Adipocytokine signaling pathway
						Glucagon signaling pathway
						Insulin resistance
						Proximal tubule bicarbonate reclamation
Forward	NP_003084	6631	ENSG00000124562	SNRPC	Metabolism of RNA	Spliceosome	N/A	N/A
Forward	NP_003234	7049	ENSG00000069702	TGFBR3	N/A	N/A	N/A	N/A
Forward	NP_003295	7220	ENSG00000144935	TRPC1	Immune system	Axon guidance	N/A	N/A
					Muscle contraction	Glutamatergic synapse
					Developmental biology	Serotonergic synapse
					Transport of small molecules	GnRH secretion
						Pancreatic secretion
Forward	NP_003591	6790	ENSG00000087586	AURKA	Cell cycle	Oocyte meiosis	Alisertib	N/A
					Gene expression	Progesterone-mediated oocyte maturation	Ilorasertib
					Metabolism of proteins		Tozasertib
Forward	NP_003746	8666	ENSG00000130811	EIF3G	Metabolism of proteins	RNA transport	N/A	N/A
Forward	NP_004228	9319	ENSG00000071539	TRIP13	N/A	N/A	N/A	Mosaic variegated aneuploidy syndrome
Forward	NP_004520	4300	ENSG00000171843	MLLT3	Gene expression	Transcriptional misregulation in cancer	N/A	N/A
Forward	NP_004621	7536	ENSG00000168066	SF1	Metabolism of RNA	N/A	N/A	N/A
Forward	NP_004795	9391	ENSG00000144021	CIAO1	Metabolism	N/A	N/A	N/A
Forward	NP_005121	9982	ENSG00000137440	FGFBP1	Signal transduction	N/A	N/A	N/A
Forward	NP_005268	2823	ENSG00000150625	GPM6A	N/A	N/A	N/A	N/A
Forward	NP_005798	10216	ENSG00000116690	PRG4	N/A	N/A	N/A	Camptodactyly-arthropathy-coxa vara-pericarditis syndrome
Forward	NP_006045	10313	ENSG00000133318	RTN3	Neuronal system	Alzheimer disease	N/A	N/A
Forward	NP_006084	10394	ENSG00000156575	PRG3	Immune system	N/A	N/A	N/A
Forward	NP_006423	10577	ENSG00000119655	NPC2	Transport of small molecules	Lysosome	N/A	Niemann-Pick disease type C
					Immune system	Cholesterol metabolism
Forward	NP_006595	10738	ENSG00000128276	RFPL3	N/A	N/A	N/A	N/A
Forward	NP_006627	10797	ENSG00000065911	MTHFD2	Metabolism	One carbon pool by folate	N/A	N/A
						Metabolic pathways
Forward	NP_008915	9071	ENSG00000134873	CLDN10	Cell-cell communication	Cell adhesion molecules	N/A	N/A
						Tight junction
						Leukocyte transendothelial migration
						Pathogenic Escherichia coli infection
						Hepatitis C
Forward	NP_037520	10113	ENSG00000138073	PREB	Metabolism of proteins	Protein processing in endoplasmic reticulum	N/A	N/A
					Vesicle-mediated transport
Forward	NP_055190	26998	ENSG00000090512	FETUB	N/A	N/A	N/A	N/A
Forward	NP_055200	27036	ENSG00000168995	SIGLEC7	Immune system	N/A	N/A	N/A
Forward	NP_055320	27345	ENSG00000135643	KCNMB4	Hemostasis	cGMP-PKG signaling pathway	N/A	N/A
					Neuronal system	Vascular smooth muscle contraction
						Insulin secretion
Forward	NP_055819	23016	ENSG00000075914	EXOSC7	Metabolism of RNA	RNA degradation	N/A	N/A
					Metabolism of proteins
Forward	NP_057130	51013	ENSG00000171311	EXOSC1	Metabolism of RNA	RNA degradation	N/A	N/A
					Metabolism of proteins
Forward	NP_057169	51374	ENSG00000138085	ATRAID	N/A	N/A	N/A	N/A
Forward	NP_057421	51466	ENSG00000196405	EVL	Developmental biology	Rap1 signaling pathway	N/A	N/A
					Immune system
					Signal transduction
Forward	NP_060211	54876	ENSG00000163257	DCAF16	Metabolism of proteins	N/A	N/A	N/A
Forward	NP_061328	55969	ENSG00000101084	RAB5IF	N/A	N/A	N/A	N/A
Forward	NP_065693	56672	ENSG00000166452	AKIP1	N/A	N/A	N/A	N/A
Forward	NP_068585	60468	ENSG00000112182	BACH2	N/A	N/A	N/A	Type 1 diabetes mellitus
Forward	NP_068839	9445	ENSG00000136156	ITM2B	Metabolism of proteins	N/A	N/A	Familial dementia
								Retinal dystrophy with inner retinal dysfunction and ganglion cell abnormalities
Forward	NP_078941	79718	ENSG00000177565	TBL1XR1	Chromatin organization	Wnt signaling pathway	N/A	Autosomal dominant mental retardation
					Circadian clock			Pierpont syndrome
					Developmental biology
					Disease
					Gene expression
					Metabolism
					Organelle biogenesis and maintenance
					Signal transduction
Forward	NP_079051	79833	ENSG00000152147	GEMIN6	Metabolism of RNA	RNA transport	N/A	N/A
Forward	NP_085056	80777	ENSG00000103018	CYB5B	Metabolism	N/A	N/A	N/A
Forward	NP_112190	81620	ENSG00000167513	CDT1	Cell cycle	N/A	N/A	Meier-Gorlin syndrome
					DNA replication
Forward	NP_114121	83852	ENSG00000136169	SETDB2	Chromatin organization	Lysine degradation	N/A	N/A
						Metabolic pathways
Forward	NP_114414	83939	ENSG00000144895	EIF2A	N/A	N/A	N/A	N/A
Forward	NP_542451	83740	ENSG00000277745	H2AFB3	N/A	Necroptosis	N/A	N/A
						Alcoholism
						Systemic lupus erythematosus
Forward	NP_612410	93343	ENSG00000141971	MVB12A	Autophagy	Endocytosis	N/A	N/A
					Disease
					Vesicle-mediated transport
Forward	NP_612464	115908	ENSG00000164932	CTHRC1	N/A	N/A	N/A	Barrett esophagus
Forward	NP_644670	30844	ENSG00000103966	EHD4	N/A	Endocytosis	N/A	N/A
Forward	NP_644810	134430	ENSG00000134987	WDR36	Metabolism of RNA	Ribosome biogenesis in eukaryotes	N/A	Primary open angle glaucoma
Forward	NP_733759	255626	ENSG00000146047	HIST1H2BA	Cell cycle	Alcoholism	N/A	N/A
					Cellular responses to external stimuli	Viral carcinogenesis
					Chromatin organization	Systemic lupus erythematosus
					DNA repair
					Developmental biology
					Disease
					Gene expression
					Metabolism of proteins
					Reproduction
					Signal transduction
Forward	NP_741979	27094	ENSG00000171121	KCNMB3	Hemostasis	cGMP-PKG signaling pathway	N/A	N/A
					Neuronal system	Vascular smooth muscle contraction
						Insulin secretion
Forward	NP_919442	55658	ENSG00000070423	RNF126	Immune system	N/A	N/A	N/A
Forward	NP_954592	10498	ENSG00000142453	CARM1	Chromatin organization	Endocrine resistance	N/A	N/A
					Circadian clock
					Developmental biology
					Gene expression
					Metabolism
					Organelle biogenesis and maintenance
					Signal transduction
Bidirectional	NP_115882	8907	ENSG00000072958	AP1M1	Disease	Lysosome	N/A	N/A
					Immune system	Human immunodeficiency virus 1 infection
					Vesicle-mediated transport
Bidirectional	NP_009039	6923	ENSG00000103363	ELOB	Cellular responses to external stimuli	HIF-1 signaling pathway	N/A	N/A
					Developmental biology	Ubiquitin mediated proteolysis
					Disease	Human immunodeficiency virus 1 infection
					Immune system	Pathways in cancer
					Metabolism of proteins	Renal cell carcinoma
Bidirectional	NP_000928	5430	ENSG00000181222	POLR2A	DNA repair	RNA polymerase	N/A	N/A
					Developmental biology	Huntington disease
					Disease
					Gene expression
					Metabolism of RNA
					Signal transduction
Bidirectional	NP_004037	498	ENSG00000152234	ATP5F1A	Metabolism	Oxidative phosphorylation	N/A	Combined oxidative phosphorylation deficiency
					Organelle biogenesis and maintenance	Metabolic pathways		ATP synthase deficiency
						Thermogenesis
						Alzheimer disease
						Parkinson disease
						Huntington disease
Bidirectional	NP_005907	4176	ENSG00000166508	MCM7	Cell cycle	DNA replication	N/A	N/A
					DNA replication	Cell cycle
Bidirectional	NP_006030	9902	ENSG00000011028	MRC2	Immune system	Phagosome	N/A	N/A
						Tuberculosis
Bidirectional	NP_001244	988	ENSG00000096401	CDC5L	Metabolism of RNA	Spliceosome	N/A	N/A
Bidirectional	NP_002305	3984	ENSG00000106683	LIMK1	Developmental biology	Axon guidance	N/A	Williams-Beuren syndrome
					Immune system	Fc gamma R-mediated phagocytosis
					Signal transduction	Regulation of actin cytoskeleton
						Yersinia infection
						Human immunodeficiency virus 1 infection
Bidirectional	NP_003010	6441	ENSG00000133661	SFTPD	Disease	Phagosome	N/A	N/A
					Cell-cell communication
					Immune system
					Metabolism of proteins
Bidirectional	NP_005632	6878	ENSG00000106290	TAF6	Disease	Basal transcription factors	N/A	Wiedemann-Steiner syndrome
					Gene expression
Bidirectional	NP_005733	10130	ENSG00000143870	PDIA6	Metabolism of proteins	Protein processing in endoplasmic reticulum	N/A	N/A
Bidirectional	NP_005753	10155	ENSG00000130726	TRIM28	Disease	N/A	N/A	N/A
					Gene expression
					Metabolism of proteins
Bidirectional	NP_722560	5747	ENSG00000169398	PTK2	Cell-cell communication	Endocrine resistance	N/A	N/A
					Developmental biology	ErbB signaling pathway
					Hemostasis	Chemokine signaling pathway
					Immune system	PI3K-Akt signaling pathway
					Programmed cell death	Axon guidance
					Signal transduction	VEGF signaling pathway
						Focal adhesion
						Leukocyte transendothelial migration
						Regulation of actin cytoskeleton
						Growth hormone synthesis, secretion and action
						Bacterial invasion of epithelial cells
						Shigellosis
						Yersinia infection
						Amoebiasis
						Human cytomegalovirus infection
						Human papillomavirus infection
						Human immunodeficiency virus 1 infection
						Pathways in cancer
						Transcriptional misregulation in cancer
						Proteoglycans in cancer
						Small cell lung cancer
						Fluid shear stress and atherosclerosis
Bidirectional	NP_951038	29969	ENSG00000135272	MDFIC	N/A	N/A	N/A	N/A
Bidirectional	NP_000405	3295	ENSG00000133835	HSD17B4	Protein localization	Primary bile acid biosynthesis	N/A	Peroxisomal beta-oxidation enzyme deficiency
						Biosynthesis of unsaturated fatty acids		Perrault syndrome
						Metabolic pathways		D-bifunctional protein deficiency
						Fatty acid metabolism
						Peroxisome
Bidirectional	NP_000878	3687	ENSG00000140678	ITGAX	Extracellular matrix organization	Complement and coagulation cascades	N/A	N/A
					Hemostasis	Regulation of actin cytoskeleton
					Immune system	Tuberculosis
Bidirectional	NP_000962	6129	ENSG00000147604	RPL7	Cellular responses to external stimuli	Ribosome	N/A	N/A
					Developmental biology
					Disease
					Metabolism
					Metabolism of RNA
					Metabolism of proteins
Bidirectional	NP_001275543	1471	ENSG00000101439	CST3	Immune system	Salivary secretion	N/A	Age-related macular degeneration
					Metabolism of proteins			Cerebral amyloid angiopathy
Bidirectional	NP_002151	3371	ENSG00000041982	TNC	Extracellular matrix organization	PI3K-Akt signaling pathway	N/A	Deafness, autosomal dominant
					Metabolism of proteins	Focal adhesion
						ECM-receptor interaction
						Human papillomavirus infection
						MicroRNAs in cancer
Bidirectional	NP_004397	1755	ENSG00000187908	DMBT1	Metabolism of proteins	Salivary secretion	N/A	N/A
Bidirectional	NP_005633	6879	ENSG00000178913	TAF7	Disease	Basal transcription factors	N/A	N/A
					Gene expression
Bidirectional	NP_005906	4175	ENSG00000076003	MCM6	Cell cycle	DNA replication	N/A	N/A
					DNA replication	Cell cycle
Bidirectional	NP_006359	10488	ENSG00000107175	CREB3	Metabolism of proteins	cGMP-PKG signaling pathway	N/A	N/A
						cAMP signaling pathway
						PI3K-Akt signaling pathway
						AMPK signaling pathway
						Longevity regulating pathway
						Adrenergic signaling in cardiomyocytes
						TNF signaling pathway
						Thermogenesis
						Cholinergic synapse
						Dopaminergic synapse
						Insulin secretion
						Estrogen signaling pathway
						Melanogenesis
						Thyroid hormone synthesis
						Glucagon signaling pathway
						Aldosterone synthesis and secretion
						Relaxin signaling pathway
						Cortisol synthesis and secretion
						Parathyroid hormone synthesis, secretion and action
						Insulin resistance
						Cushing syndrome
						Growth hormone synthesis, secretion and action
						Vasopressin-regulated water reabsorption
						Huntington disease
						Cocaine addiction
						Amphetamine addiction
						Alcoholism
						Hepatitis B
						Human cytomegalovirus infection
						Human papillomavirus infection
						Human T-cell leukemia virus 1 infection
						Viral carcinogenesis
						Prostate cancer
Bidirectional	NP_113584	10075	ENSG00000086758	HUWE1	Immune system	Ubiquitin mediated proteolysis	N/A	Syndromic X-linked mental retardation
Bidirectional	NP_006200	5168	ENSG00000136960	ENPP2	Metabolism	Ether lipid metabolism	N/A	N/A
Bidirectional	NP_066997	57805	ENSG00000158941	CCAR2	Cellular responses to external stimuli	N/A	N/A	N/A
Bidirectional	NP_001087239	653509	ENSG00000122852	SFTPA1	Disease	Phagosome	N/A	Idiopathic pulmonary fibrosis
					Cell-cell communication	Pertussis
					Immune system
					Metabolism of proteins
Bidirectional	NP_002591	5142	ENSG00000184588	PDE4B	Signal transduction	Purine metabolism	Aminophylline	N/A
						Metabolic pathways	Apremilast
						cAMP signaling pathway	Arofylline
						Parathyroid hormone synthesis, secretion and action	Bemoradan
						Morphine addiction	Bucladesine
							Caffeine
							Choline
							Cilomilast
							Cipamfylline
							Crisaborole
							Difamilast
							Diprophylline
							Drotaverine
							Enprofylline
							Ensifentrine
							Etazolate
							Filaminast
							Flavoxate
							Ibudilast
							Lotamilast
							Moxaverine
							Oxagrelate
							Papaverine
							Piclamilast
							Prinoxodan
							Propentofylline
							Proxyphylline
							Roflumilast
							Rolipram
							Theophylline
							Theosalicin
							Tibenelast
							Tofimilast
							Trapidil
Bidirectional	NP_003633	8520	ENSG00000128708	HAT1	Chromatin organization	Alcoholism	N/A	N/A
Bidirectional	NP_036377	22938	ENSG00000100603	SNW1	Developmental biology	Spliceosome	N/A	N/A
					Disease	Notch signaling pathway
					Gene expression	Epstein-Barr virus infection
					Metabolism of RNA	Viral carcinogenesis
					Signal transduction
Bidirectional	NP_057291	51692	ENSG00000119203	CPSF3	Gene expression	mRNA surveillance pathway	N/A	N/A
					Metabolism of RNA
Bidirectional	NP_085151	80854	ENSG00000145391	SETD7	Chromatin organization	Lysine degradation	N/A	N/A
						Metabolic pathways
						FoxO signaling pathway
Bidirectional	NP_001264993	2911	ENSG00000152822	GRM1	Neuronal system	Calcium signaling pathway	N/A	Spinocerebellar ataxia
						FoxO signaling pathway		Autosomal recessive spinocerebellar ataxias
						Phospholipase D signaling pathway
						Neuroactive ligand-receptor interaction
						Gap junction
						Long-term potentiation
						Retrograde endocannabinoid signaling
						Glutamatergic synapse
						Long-term depression
						Taste transduction
						Estrogen signaling pathway
						Spinocerebellar ataxia
Bidirectional	NP_002366	4134	ENSG00000047849	MAP4	N/A	N/A	N/A	N/A
Bidirectional	NP_002828	5787	ENSG00000127329	PTPRB	Immune system	Adherens junction	N/A	N/A
					Signal transduction
Bidirectional	NP_003477	8140	ENSG00000103257	SLC7A5	Hemostasis	mTOR signaling pathway	N/A	N/A
					Metabolism	Central carbon metabolism in cancer
					Transport of small molecules
Bidirectional	NP_004406	1832	ENSG00000096696	DSP	Developmental biology	Arrhythmogenic right ventricular cardiomyopathy	N/A	Arrhythmogenic right ventricular cardiomyopathy
					Immune system			Epidermolysis bullosa simplex
					Programmed cell death			Striate palmoplantar keratoderma
								Skin fragility-woolly hair syndrome
								Carvajal syndrome
Bidirectional	NP_004504	3603	ENSG00000172349	IL16	Immune system	Cytokine-cytokine receptor interaction	N/A	Allergic contact dermatitis
Bidirectional	NP_004706	9150	ENSG00000060069	CTDP1	Disease	N/A	N/A	Congenital cataracts, facial dysmorphism, and neuropathy
					Gene expression
Bidirectional	NP_005900	4131	ENSG00000131711	MAP1B	N/A	N/A	N/A	N/A
Bidirectional	NP_006176	4926	ENSG00000137497	NUMA1	Cell cycle	N/A	N/A	N/A
Bidirectional	NP_006810	10963	ENSG00000168439	STIP1	Cellular responses to external stimuli	Prion diseases	N/A	N/A
Bidirectional	NP_015556	3835	ENSG00000079616	KIF22	Hemostasis	Progesterone-mediated oocyte maturation	N/A	SEMD with joint laxity type
					Vesicle-mediated transport
Bidirectional	NP_055205	27044	ENSG00000197157	SND1	Disease	Viral carcinogenesis	N/A	N/A
Bidirectional	NP_056982	51341	ENSG00000178951	ZBTB7A	N/A	N/A	N/A	N/A
Bidirectional	NP_066928	5359	ENSG00000188313	PLSCR1	N/A	N/A	N/A	N/A
Bidirectional	NP_073572	64746	ENSG00000182827	ACBD3	Vesicle-mediated transport	Salmonella infection	N/A	N/A
Bidirectional	NP_115916	84619	ENSG00000197114	ZGPAT	N/A	N/A	N/A	N/A
Bidirectional	NP_660215	81559	ENSG00000154370	TRIM11	Immune system	N/A	N/A	N/A
Bidirectional	NP_690000	257397	ENSG00000157625	TAB3	Immune system	NF-kappa B signaling pathway	N/A	N/A
					Signal transduction	NOD-like receptor signaling pathway
						IL-17 signaling pathway
						TNF signaling pathway
						Pathogenic Escherichia coli infection
						Shigellosis
						Salmonella infection
Abbreviations: HIV-1, human immunodeficiency virus type 1; VIPs, HIV-1 interacting human proteins.
