# Supplementary material for: In silico prediction of HIV-1-host molecular interactions and their directionality
Source: PLoS Comput Biol. 2022 Feb 8;18(2):e1009720. doi: 10.1371/journal.pcbi.1009720 (PMC8856524; doi:10.1371/journal.pcbi.1009720)
Supplement: S3 Table — (XLSX) [file pcbi.1009720.s012.xlsx]

## Sheet: Sheet1
Predictor	RefSeqAcc	NCBI ID	Ensmebl ID	Symbol	Probability	Interferon expression	Log2 Fold Change in IFN experiments	Reactome Pathway Catalogue	KEGG Pathway	Drug Target	Disease
PreVIP-441	NP_001139527	6622	ENSG00000145335	SNCA	0.9872	Down regulated	-0.53	Metabolism of proteins	Alzheimer disease	Cinpanemab	Parkinson disease
									Parkinson disease	Prasinezumab	Lewy body dementia
											Parkinsonian syndrome
PreVIP-441	NP_510966	976	ENSG00000123146	ADGRE5	0.9824	Not differentially expressed	0.36	Immune system	N/A	N/A	N/A
								Signal transduction
PreVIP-441	NP_001558	3636	ENSG00000165458	INPPL1	0.9779	Not differentially expressed	-0.25	Immune system	Inositol phosphate metabolism	N/A	Opsismodysplasia
								Metabolism	Metabolic pathways
									Phosphatidylinositol signaling system
									B cell receptor signaling pathway
									Fc gamma R-mediated phagocytosis
									Insulin signaling pathway
PreVIP-441	NP_003816	8773	ENSG00000092531	SNAP23	0.9713	Not differentially expressed	-0.19	Immune system	SNARE interactions in vesicular transport	N/A	N/A
								Vesicle-mediated transport	Platelet activation
PreVIP-441	NP_006107	10454	ENSG00000100324	TAB1	0.9669	Up regulated	0.55	Immune system	MAPK signaling pathway	N/A	N/A
								Metabolism of proteins	NF-kappa B signaling pathway
								Signal transduction	Osteoclast differentiation
									Toll-like receptor signaling pathway
									NOD-like receptor signaling pathway
									TNF signaling pathway
									Pathogenic Escherichia coli infection
									Shigellosis
									Salmonella infection
									Yersinia infection
									Leishmaniasis
									Toxoplasmosis
									Hepatitis B
									Herpes simplex virus 1 infection
									Epstein-Barr virus infection
									Human immunodeficiency virus 1 infection
PreVIP-441	NP_001280133	9961	ENSG00000013364	MVP	0.9612	Up regulated	0.46	Immune system	N/A	N/A	N/A
PreVIP-441	NP_001277115	23385	ENSG00000162736	NCSTN	0.9604	Not differentially expressed	0.2	Developmental biology	Notch signaling pathway	Avagacestat	Acne inversa
								Disease	Alzheimer disease	Begacestat
								Extracellular matrix organization		Crenigacestat
								Immune system		Nirogacestat
								Signal Transduction		Semagacestat
								Metabolism of proteins		Tarenflurbil
PreVIP-441	NP_001341557	4292	ENSG00000076242	MLH1	0.9597	Not differentially expressed	-0.09	Cell cycle	Platinum drug resistance	N/A	Gastric cancer
								DNA repair	Mismatch repair		Colorectal cancer
								Disease	Fanconi anemia pathway		Endometrial cancer
								Gene expression	Pathways in cancer		Ovarian cancer
								Reproduction	Colorectal cancer		Mismatch repair deficiency
									Endometrial cancer
									Gastric cancer
PreVIP-441	NP_005142	9097	ENSG00000101557	USP14	0.9587	Up regulated	0.34	Metabolism of proteins	N/A	N/A	N/A
PreVIP-441	NP_001306127	6279	ENSG00000143546	S100A8	0.9587	Not differentially expressed	N/A	Signal transduction	IL-17 signaling pathway	N/A	N/A
								Immune system
PreVIP-441	NP_001171670	2244	ENSG00000171564	FGB	0.9586	Not differentially expressed	N/A	Disease	Complement and coagulation cascades	N/A	Afibrinogenemia
								Extracellular matrix organization	Platelet activation		Inherited thrombophilia
								Hemostasis
								Immune system
								Signal transduction
PreVIP-441	NP_037390	29108	ENSG00000103490	PYCARD	0.957	Up regulated	1.18	Immune system	Necroptosis	N/A	N/A
									NOD-like receptor signaling pathway
									Cytosolic DNA-sensing pathway
									C-type lectin receptor signaling pathway
									Pathogenic Escherichia coli infection
									Shigellosis
									Salmonella infection
									Pertussis
									Legionellosis
									Yersinia infection
									Influenza A
PreVIP-441	NP_006365	10494	ENSG00000115694	STK25	0.9562	Not differentially expressed	0.05	N/A	N/A	N/A	N/A
PreVIP-441	NP_009035	4736	ENSG00000198755	RPL10A	0.9546	Not differentially expressed	-0.07	Cellular responses to external stimuli	Ribosome	N/A	N/A
								Developmental biology
								Disease
								Metabolism
								Metabolism of RNA
								Metabolism of proteins
PreVIP-441	NP_001020241	6208	ENSG00000164587	RPS14	0.9546	Not differentially expressed	0.19	Cellular responses to external stimuli	Ribosome	N/A	5q- syndrome
								Developmental biology
								Disease
								Metabolism
								Metabolism of RNA
								Metabolism of proteins
PreVIP-441	NP_001025180	6210	ENSG00000134419	RPS15A	0.9532	Not differentially expressed	0.05	Cellular responses to external stimuli	Ribosome	N/A	N/A
								Developmental biology
								Disease
								Metabolism
								Metabolism of RNA
								Metabolism of proteins
PreVIP-441	NP_058431	1398	ENSG00000167193	CRK	0.9526	Not differentially expressed	0.08	Hemostasis	MAPK signaling pathway	N/A	N/A
								Immune system	ErbB signaling pathway
								Signal transduction	Rap1 signaling pathway
									Chemokine signaling pathway
									Focal adhesion
									Fc gamma R-mediated phagocytosis
									Neurotrophin signaling pathway
									Regulation of actin cytoskeleton
									Insulin signaling pathway
									Growth hormone synthesis, secretion and action
									Bacterial invasion of epithelial cells
									Shigellosis
									Yersinia infection
									Human cytomegalovirus infection
									Human immunodeficiency virus 1 infection
									Pathways in cancer
									MicroRNAs in cancer
									Renal cell carcinoma
									Chronic myeloid leukemia
PreVIP-441	NP_003130	6734	ENSG00000182934	SRPRA	0.9526	Not differentially expressed	-0.11	Metabolism of proteins	Protein export	N/A	N/A
PreVIP-441	NP_001316603	55832	ENSG00000111530	CAND1	0.9507	Not differentially expressed	0.01	Metabolism of proteins	N/A	N/A	N/A
								Transport of small molecules
								Immune system
PreVIP-441	NP_005822	10241	ENSG00000136436	CALCOCO2	0.9506	Up regulated	0.91	N/A	Mitophagy - animal	N/A	N/A
									Shigellosis
									Influenza A
PreVIP-441	NP_001973	2065	ENSG00000065361	ERBB3	0.9505	Not differentially expressed	N/A	Disease	EGFR tyrosine kinase inhibitor resistance	Canertinib dihydrochloride	Type 1 diabetes mellitus
								Signal transduction	MAPK signaling pathway	Istiratumab	Lethal congenital contractural syndrome
									ErbB signaling pathway	Lumretuzumab
									Calcium signaling pathway
									PI3K-Akt signaling pathway
									Proteoglycans in cancer
									MicroRNAs in cancer
PreVIP-193	NP_001139527	6622	ENSG00000145335	SNCA	0.9841	Down regulated	-0.53	Metabolism of proteins	Alzheimer disease	Cinpanemab	Parkinson disease
									Parkinson disease	Prasinezumab	Lewy body dementia
											Parkinsonian syndrome
PreVIP-193	NP_001306127	6279	ENSG00000143546	S100A8	0.982	Not differentially expressed	N/A	Signal transduction	IL-17 signaling pathway	N/A	N/A
								Immune system
PreVIP-193	NP_037390	29108	ENSG00000103490	PYCARD	0.9793	Up regulated	1.18	Immune system	Necroptosis	N/A	N/A
									NOD-like receptor signaling pathway
									Cytosolic DNA-sensing pathway
									C-type lectin receptor signaling pathway
									Pathogenic Escherichia coli infection
									Shigellosis
									Salmonella infection
									Pertussis
									Legionellosis
									Yersinia infection
									Influenza A
PreVIP-193	NP_001558	3636	ENSG00000165458	INPPL1	0.9766	Not differentially expressed	-0.25	Immune system	Inositol phosphate metabolism	N/A	Opsismodysplasia
								Metabolism	Metabolic pathways
									Phosphatidylinositol signaling system
									B cell receptor signaling pathway
									Fc gamma R-mediated phagocytosis
									Insulin signaling pathway
PreVIP-193	NP_510966	976	ENSG00000123146	ADGRE5	0.9705	Not differentially expressed	0.36	Immune system	N/A	N/A	N/A
								Signal transduction
PreVIP-193	NP_001341557	4292	ENSG00000076242	MLH1	0.9659	Not differentially expressed	-0.09	Cell cycle	Platinum drug resistance	N/A	Gastric cancer
								DNA repair	Mismatch repair		Colorectal cancer
								Disease	Fanconi anemia pathway		Endometrial cancer
								Gene expression	Pathways in cancer		Ovarian cancer
								Reproduction	Colorectal cancer		Mismatch repair deficiency
									Endometrial cancer
									Gastric cancer
PreVIP-193	NP_001171670	2244	ENSG00000171564	FGB	0.9641	Not differentially expressed	N/A	Disease	Complement and coagulation cascades	N/A	Afibrinogenemia
								Extracellular matrix organization	Platelet activation		Inherited thrombophilia
								Hemostasis
								Immune system
								Signal transduction
PreVIP-193	NP_001277115	23385	ENSG00000162736	NCSTN	0.9636	Not differentially expressed	0.2	Developmental biology	Notch signaling pathway	Avagacestat	Acne inversa
								Disease	Alzheimer disease	Begacestat
								Extracellular matrix organization		Crenigacestat
								Immune system		Nirogacestat
								Signal Transduction		Semagacestat
								Metabolism of proteins		Tarenflurbil
PreVIP-193	NP_058431	1398	ENSG00000167193	CRK	0.9633	Not differentially expressed	0.08	Hemostasis	MAPK signaling pathway	N/A	N/A
								Immune system	ErbB signaling pathway
								Signal transduction	Rap1 signaling pathway
									Chemokine signaling pathway
									Focal adhesion
									Fc gamma R-mediated phagocytosis
									Neurotrophin signaling pathway
									Regulation of actin cytoskeleton
									Insulin signaling pathway
									Growth hormone synthesis, secretion and action
									Bacterial invasion of epithelial cells
									Shigellosis
									Yersinia infection
									Human cytomegalovirus infection
									Human immunodeficiency virus 1 infection
									Pathways in cancer
									MicroRNAs in cancer
									Renal cell carcinoma
									Chronic myeloid leukemia
PreVIP-193	NP_001020241	6208	ENSG00000164587	RPS14	0.9624	Not differentially expressed	0.19	Cellular responses to external stimuli	Ribosome	N/A	5q- syndrome
								Developmental biology
								Disease
								Metabolism
								Metabolism of RNA
								Metabolism of proteins
PreVIP-193	NP_006107	10454	ENSG00000100324	TAB1	0.9618	Up regulated	0.55	Immune system	MAPK signaling pathway	N/A	N/A
								Metabolism of proteins	NF-kappa B signaling pathway
								Signal transduction	Osteoclast differentiation
									Toll-like receptor signaling pathway
									NOD-like receptor signaling pathway
									TNF signaling pathway
									Pathogenic Escherichia coli infection
									Shigellosis
									Salmonella infection
									Yersinia infection
									Leishmaniasis
									Toxoplasmosis
									Hepatitis B
									Herpes simplex virus 1 infection
									Epstein-Barr virus infection
									Human immunodeficiency virus 1 infection
PreVIP-193	NP_006365	10494	ENSG00000115694	STK25	0.9591	Not differentially expressed	0.05	N/A	N/A	N/A	N/A
PreVIP-193	NP_001025180	6210	ENSG00000134419	RPS15A	0.9579	Not differentially expressed	0.05	Cellular responses to external stimuli	Ribosome	N/A	N/A
								Developmental biology
								Disease
								Metabolism
								Metabolism of RNA
								Metabolism of proteins
PreVIP-193	NP_001316603	55832	ENSG00000111530	CAND1	0.9566	Not differentially expressed	0.01	Metabolism of proteins	N/A	N/A	N/A
								Transport of small molecules
								Immune system
PreVIP-193	NP_005643	7014	ENSG00000132604	TERF2	0.9551	Not differentially expressed	-0.13	Cell cycle	N/A	N/A	N/A
								Cellular responses to external stimuli
								DNA repair
								Reproduction
PreVIP-193	NP_077271	79139	ENSG00000136986	DERL1	0.9538	Up regulated	0.45	Disease	Protein processing in endoplasmic reticulum	N/A	N/A
								Metabolism of proteins	Amyotrophic lateral sclerosis
								Transport of small molecules
PreVIP-193	NP_003816	8773	ENSG00000092531	SNAP23	0.9536	Not differentially expressed	-0.19	Immune system	SNARE interactions in vesicular transport	N/A	N/A
								Vesicle-mediated transport	Platelet activation
PreVIP-193	NP_001273035	9474	ENSG00000057663	ATG5	0.9526	Not differentially expressed	-0.13	Autophagy	Autophagy - other	N/A	Autosomal recessive spinocerebellar ataxias
								Immune system	Mitophagy - animal
									Autophagy - yeast
									Autophagy - animal
									Longevity regulating pathway
									Longevity regulating pathway - multiple species
									Ferroptosis
									NOD-like receptor signaling pathway
									RIG-I-like receptor signaling pathway
									Shigellosis
PreVIP-193	NP_001311055	23191	ENSG00000273749	CYFIP1	0.9517	Not differentially expressed	N/A	Immune system	N/A	N/A	N/A
								Signal transduction
PreVIP-193	NP_112506	10616	ENSG00000125826	RBCK1	0.9515	Up regulated	2	Immune system	Necroptosis	N/A	Autoinflammatory syndrome with pyogenic bacterial infection and amylopectinosis
								Signal transduction	NOD-like receptor signaling pathway
									Shigellosis
PreVIP-193	NP_057207	51135	ENSG00000198001	IRAK4	0.9508	Not differentially expressed	0.37	Immune system	MAPK signaling pathway	N/A	Defects of toll-like receptor signaling
								Signal transduction	NF-kappa B signaling pathway
									Toll-like receptor signaling pathway
									NOD-like receptor signaling pathway
									Toll and Imd signaling pathway
									Neurotrophin signaling pathway
									Pathogenic Escherichia coli infection
									Salmonella infection
									Pertussis
									Yersinia infection
									Leishmaniasis
									Chagas disease (American trypanosomiasis)
									Toxoplasmosis
									Tuberculosis
									Hepatitis B
									Measles
									Influenza A
									Herpes simplex virus 1 infection
									Epstein-Barr virus infection
									Human immunodeficiency virus 1 infection
PreVIP-193	NP_001280133	9961	ENSG00000013364	MVP	0.9501	Up regulated	0.46	Immune system	N/A	N/A	N/A
Abbreviations: IFN, interferon; VIPs, HIV-1 interacting human proteins; PreVIP-441, machine learning model generated from training dataset S1’ with the optimum 441 features for the VIP prediction task; PreVIP-193, machine learning model generated from training dataset S1’ with the top 193 features for the VIP prediction task.
