# Supplementary material for: In silico prediction of HIV-1-host molecular interactions and their directionality
Source: PLoS Comput Biol. 2022 Feb 8;18(2):e1009720. doi: 10.1371/journal.pcbi.1009720 (PMC8856524; doi:10.1371/journal.pcbi.1009720)
Supplement: S1 Data — (TXT) [file pcbi.1009720.s013.txt]

#The list of HIV-1 interacting proteins.
#Genome-build GRCh38.p12.
#Interaction source: HIV-1 Human Interaction Database (Ver. Seq 2017).
#NP_000338, NP_001170859, NP_001186901 and NP_071752 are not listed here for insufficient data support in their transcripts or proteins; NP_000025 is ignored for representing a separate adjacent gene.
#Direction in Column 9 refers to whether it is the HIV-1 protein targeting the human protein or vice versa (see data at: https://doi.org/10.1371/journal.pcbi.1000863.s004) (MacPherson et al. (2010), PMID: 20686668).
RefSeqAcc	HGNC_ID	NCBI_ID	Ensmebl_ID	Approved_symbol	Interacting_HIV-1_genes	Number_of_interaction_descriptions	Virus_to_host_PPI	Direction
NP_000607	HGNC:1678	920	ENSG00000010610	CD4	env;gag;nef;tat;vif;vpr;vpu;	362	unknown;forward;backward;	Bidirectional
NP_068594	HGNC:17357	60489	ENSG00000239713	APOBEC3G	env;gag;gag-pol;vif;vpr;vpu;	165	unknown;forward;backward;	Bidirectional
NP_004326	HGNC:1119	684	ENSG00000130303	BST2	env;gag;nef;tat;vpr;vpu;	127	unknown;forward;backward;	Bidirectional
NP_000585	HGNC:11892	7124	ENSG00000232810	TNF	asp;env;gag;nef;tat;vpr;vpu;	119	unknown;forward;backward;	Bidirectional
NP_003458	HGNC:2561	7852	ENSG00000121966	CXCR4	env;gag;nef;rev;tat;vpu;	109	unknown;forward;backward;	Bidirectional
NP_003989	HGNC:7794	4790	ENSG00000109320	NFKB1	asp;env;gag;gag-pol;nef;tat;vpr;vpu;	109	unknown;forward;backward;	Bidirectional
NP_000570	HGNC:1606	1234	ENSG00000160791	CCR5	env;gag;nef;tat;vpr;	98	unknown;forward;backward;	Bidirectional
NP_002736	HGNC:6871	5594	ENSG00000100030	MAPK1	env;gag;gag-pol;nef;rev;tat;vif;vpr;	93	unknown;forward;backward;	Bidirectional
NP_000610	HGNC:5438	3458	ENSG00000111537	IFNG	asp;env;gag;gag-pol;nef;tat;vif;vpr;	91	unknown;forward;backward;	Bidirectional
NP_000591	HGNC:6018	3569	ENSG00000136244	IL6	env;gag;nef;tat;vpr;	87	unknown;forward;backward;	Bidirectional
NP_002107	HGNC:4931	3105	ENSG00000206503	HLA-A	asp;env;gag;gag-pol;nef;tat;vpr;vpu;	85	unknown;forward;backward;	Bidirectional
NP_001231	HGNC:1599	904	ENSG00000129315	CCNT1	gag;tat;vpr;	74	unknown;forward;backward;	Bidirectional
NP_001252	HGNC:1780	1025	ENSG00000136807	CDK9	nef;tat;vif;vpr;	71	unknown;forward;backward;	Bidirectional
NP_002737	HGNC:6877	5595	ENSG00000102882	MAPK3	env;gag;gag-pol;nef;rev;tat;vif;vpr;	68	unknown;forward;backward;	Bidirectional
NP_000575	HGNC:6025	3576	ENSG00000169429	CXCL8	env;gag;gag-pol;nef;tat;vpr;	67	unknown;forward;backward;	Bidirectional
NP_066967	HGNC:9527	11168	ENSG00000164985	PSIP1	gag;gag-pol;rev;	67	unknown;forward;backward;	Bidirectional
NP_005505	HGNC:4932	3106	ENSG00000234745	HLA-B	asp;env;gag;nef;rev;tat;vpr;vpu;	65	unknown;forward;backward;	Bidirectional
NP_660341	HGNC:17356	200316	ENSG00000128394	APOBEC3F	gag;gag-pol;vif;vpu;	64	unknown;forward;backward;	Bidirectional
NP_068810	HGNC:9955	5970	ENSG00000173039	RELA	env;gag;nef;tat;vpr;vpu;	61	unknown;forward;backward;	Bidirectional
NP_066953	HGNC:9253	5478	ENSG00000196262	PPIA	env;gag;gag-pol;nef;vif;vpr;	60	unknown;forward;backward;	Bidirectional
NP_004337	HGNC:1504	836	ENSG00000164305	CASP3	env;gag;gag-pol;nef;tat;vpr;vpu;	53	unknown;forward;backward;	Bidirectional
NP_000563	HGNC:5962	3586	ENSG00000136634	IL10	env;gag;gag-pol;nef;tat;vif;vpr;	50	unknown;forward;backward;	Bidirectional
NP_005154	HGNC:391	207	ENSG00000142208	AKT1	env;gag;nef;tat;vpr;	50	unknown;forward;backward;	Bidirectional
NP_001306	HGNC:6876	1432	ENSG00000112062	MAPK14	env;nef;tat;vpr;	49	unknown;forward;backward;	Bidirectional
NP_002108	HGNC:4933	3107	ENSG00000204525	HLA-C	asp;env;gag;nef;rev;tat;vpr;vpu;	49	unknown;forward;backward;	Bidirectional
NP_066978	HGNC:1641	30835	ENSG00000090659	CD209	env;nef;	48	unknown;forward;backward;	Bidirectional
NP_001092	HGNC:132	60	ENSG00000075624	ACTB	env;gag;gag-pol;nef;rev;tat;vpr;	47	unknown;forward;backward;	Bidirectional
NP_000577	HGNC:6001	3558	ENSG00000109471	IL2	asp;env;gag;gag-pol;nef;tat;vpr;	45	unknown;forward;backward;	Bidirectional
NP_005347	HGNC:6524	3932	ENSG00000182866	LCK	env;gag;nef;tat;vpu;	45	unknown;forward;backward;	Bidirectional
NP_001746	HGNC:1539	865	ENSG00000067955	CBFB	vif;	44	unknown;backward;	Backward or Bidirectional
NP_076918	HGNC:5417	3439	ENSG00000197919	IFNA1	env;gag;gag-pol;nef;tat;vif;vpr;vpu;	44	unknown;forward;backward;	Bidirectional
NP_000192	HGNC:5344	3383	ENSG00000090339	ICAM1	env;gag;gag-pol;nef;tat;vpu;	42	unknown;forward;backward;	Bidirectional
NP_000537	HGNC:11998	7157	ENSG00000141510	TP53	env;gag;gag-pol;nef;rev;tat;vif;vpr;vpu;	42	unknown;forward;backward;	Bidirectional
NP_001091	HGNC:129	58	ENSG00000143632	ACTA1	env;gag;gag-pol;nef;tat;	42	unknown;forward;backward;	Bidirectional
NP_002101	HGNC:4840	3055	ENSG00000101336	HCK	env;nef;vif;	42	unknown;forward;backward;	Bidirectional
NP_006283	HGNC:15971	7251	ENSG00000074319	TSG101	gag;gag-pol;nef;vpr;vpu;	42	unknown;forward;backward;	Bidirectional
NP_002973	HGNC:10618	6347	ENSG00000108691	CCL2	env;gag;nef;tat;vpr;	40	unknown;forward;backward;	Bidirectional
NP_002976	HGNC:10632	6352	ENSG00000271503	CCL5	env;gag;nef;tat;vpr;	40	unknown;forward;backward;	Bidirectional
NP_003391	HGNC:12825	7514	ENSG00000082898	XPO1	gag;rev;tat;vpr;vpu;	40	unknown;forward;backward;	Bidirectional
NP_037506	HGNC:8766	10015	ENSG00000170248	PDCD6IP	env;gag;nef;	40	unknown;forward;backward;	Bidirectional
NP_001617	HGNC:392	208	ENSG00000105221	AKT2	env;gag;nef;tat;vpr;	38	unknown;forward;backward;	Bidirectional
NP_055518	HGNC:30911	9730	ENSG00000145041	DCAF1	env;gag;vpr;	38	unknown;forward;backward;	Bidirectional
NP_001771	HGNC:1692	967	ENSG00000135404	CD63	env;gag;nef;tat;vpu;	37	unknown;forward;backward;	Bidirectional
NP_000567	HGNC:5992	3553	ENSG00000125538	IL1B	env;gag;gag-pol;nef;tat;vpr;	35	unknown;forward;backward;	Bidirectional
NP_002115	HGNC:4948	3123	ENSG00000196126	HLA-DRB1	env;gag;nef;tat;vif;vpu;	35	unknown;forward;backward;	Bidirectional
NP_061984	HGNC:4947	3122	ENSG00000204287	HLA-DRA	env;gag;nef;tat;vpu;	35	unknown;forward;backward;	Bidirectional
NP_065390	HGNC:7797	4792	ENSG00000100906	NFKBIA	env;gag;nef;rev;tat;vpr;vpu;	34	unknown;forward;backward;	Bidirectional
NP_001605	HGNC:144	71	ENSG00000184009	ACTG1	env;gag;gag-pol;nef;tat;vpr;	33	unknown;forward;backward;	Bidirectional
NP_006209	HGNC:8975	5290	ENSG00000121879	PIK3CA	env;nef;tat;vpr;	33	unknown;forward;backward;	Bidirectional
NP_002454	HGNC:7533	4600	ENSG00000183486	MX2	env;gag;gag-pol;tat;vpr;	32	unknown;forward;backward;	Bidirectional
NP_005456	HGNC:393	10000	ENSG00000117020	AKT3	env;gag;nef;tat;vpr;	32	unknown;forward;backward;	Bidirectional
NP_001604	HGNC:130	59	ENSG00000107796	ACTA2	env;gag;gag-pol;nef;tat;vpr;	31	unknown;forward;backward;	Bidirectional
NP_002219	HGNC:6204	3725	ENSG00000177606	JUN	env;nef;tat;vpr;vpu;	31	unknown;forward;backward;	Bidirectional
NP_002116	HGNC:4953	3127	ENSG00000198502	HLA-DRB5	env;gag;nef;tat;vpu;	30	unknown;forward;backward;	Bidirectional
NP_002640	HGNC:8978	5294	ENSG00000105851	PIK3CG	env;nef;tat;	30	unknown;forward;backward;	Bidirectional
NP_003469	HGNC:2556	8065	ENSG00000166266	CUL5	gag;tat;vif;	30	unknown;forward;backward;	Bidirectional
NP_005017	HGNC:8977	5293	ENSG00000171608	PIK3CD	env;nef;tat;vpr;	30	unknown;forward;backward;	Bidirectional
NP_006210	HGNC:8976	5291	ENSG00000051382	PIK3CB	env;nef;tat;	30	unknown;forward;backward;	Bidirectional
NP_068818	HGNC:4952	3126	ENSG00000227357	HLA-DRB4	env;gag;nef;tat;vpu;	30	unknown;forward;backward;	Bidirectional
NP_072049	HGNC:4951	3125	ENSG00000196101	HLA-DRB3	env;gag;nef;tat;vpu;	30	unknown;forward;backward;	Bidirectional
NP_852664	HGNC:8979	5295	ENSG00000145675	PIK3R1	env;nef;tat;	29	unknown;forward;backward;	Bidirectional
NP_001606	HGNC:145	72	ENSG00000163017	ACTG2	env;gag;gag-pol;nef;tat;	28	unknown;forward;backward;	Bidirectional
NP_002728	HGNC:9393	5578	ENSG00000154229	PRKCA	env;gag;gag-pol;nef;rev;tat;	28	unknown;forward;backward;	Bidirectional
NP_066362	HGNC:5414	10410	ENSG00000142089	IFITM3	env;gag;nef;vif;vpr;	28	unknown;forward;backward;	Bidirectional
NP_000596	HGNC:5423	3440	ENSG00000188379	IFNA2	env;gag;gag-pol;nef;tat;vif;vpr;vpu;	27	unknown;forward;backward;	Bidirectional
NP_001420	HGNC:3373	2033	ENSG00000100393	EP300	env;gag-pol;tat;vpr;	27	unknown;forward;backward;	Bidirectional
NP_002974	HGNC:10627	6348	ENSG00000277632	CCL3	env;gag;nef;tat;vpr;	27	unknown;forward;	Forward or Bidirectional
NP_005018	HGNC:8980	5296	ENSG00000105647	PIK3R2	env;nef;tat;	27	unknown;forward;backward;	Bidirectional
NP_005150	HGNC:143	70	ENSG00000159251	ACTC1	env;gag;gag-pol;nef;tat;	27	unknown;forward;backward;	Bidirectional
NP_550433	HGNC:12572	7374	ENSG00000076248	UNG	gag-pol;tat;vpr;	27	unknown;forward;backward;	Bidirectional
NP_002160	HGNC:5426	3442	ENSG00000147873	IFNA5	env;gag;gag-pol;nef;tat;vif;vpr;vpu;	26	unknown;forward;backward;	Bidirectional
NP_002161	HGNC:5429	3445	ENSG00000120242	IFNA8	env;gag;gag-pol;nef;tat;vif;vpr;vpu;	26	unknown;forward;backward;	Bidirectional
NP_002162	HGNC:5418	3446	ENSG00000186803	IFNA10	env;gag;gag-pol;nef;tat;vif;vpr;vpu;	26	unknown;forward;backward;	Bidirectional
NP_002163	HGNC:5420	3448	ENSG00000228083	IFNA14	env;gag;gag-pol;nef;tat;vif;vpr;vpu;	26	unknown;forward;backward;	Bidirectional
NP_002164	HGNC:5421	3449	ENSG00000147885	IFNA16	env;gag;gag-pol;nef;tat;vif;vpr;vpu;	26	unknown;forward;backward;	Bidirectional
NP_002166	HGNC:5424	3452	ENSG00000137080	IFNA21	env;gag;gag-pol;nef;tat;vif;vpr;vpu;	26	unknown;forward;backward;	Bidirectional
NP_002975	HGNC:10630	6351	ENSG00000275302	CCL4	asp;env;gag;nef;tat;vpr;	26	unknown;forward;backward;	Bidirectional
NP_005552	HGNC:6499	3916	ENSG00000185896	LAMP1	env;gag;nef;tat;vpr;vpu;	26	unknown;forward;	Forward or Bidirectional
NP_006248	HGNC:9410	5588	ENSG00000065675	PRKCQ	env;gag;gag-pol;nef;tat;	26	unknown;forward;backward;	Bidirectional
NP_008831	HGNC:5419	3447	ENSG00000233816	IFNA13	env;gag;gag-pol;nef;tat;vif;vpr;vpu;	26	unknown;forward;backward;	Bidirectional
NP_066282	HGNC:5427	3443	ENSG00000120235	IFNA6	env;gag;gag-pol;nef;tat;vif;vpr;vpu;	26	unknown;forward;backward;	Bidirectional
NP_066401	HGNC:5428	3444	ENSG00000214042	IFNA7	env;gag;gag-pol;nef;tat;vif;vpr;vpu;	26	unknown;forward;backward;	Bidirectional
NP_066546	HGNC:5425	3441	ENSG00000236637	IFNA4	env;gag;gag-pol;nef;tat;vif;vpr;vpu;	26	unknown;forward;backward;	Bidirectional
NP_067091	HGNC:5422	3451	ENSG00000234829	IFNA17	env;gag;gag-pol;nef;tat;vif;vpr;vpu;	26	unknown;forward;backward;	Bidirectional
NP_000064	HGNC:1675	917	ENSG00000160654	CD3G	env;gag;nef;tat;vpu;	25	unknown;forward;backward;	Bidirectional
NP_000724	HGNC:1674	916	ENSG00000198851	CD3E	env;gag;nef;tat;vpr;vpu;	25	unknown;forward;backward;	Bidirectional
NP_001393	HGNC:3189	1915	ENSG00000156508	EEF1A1	env;gag;gag-pol;nef;rev;tat;	25	unknown;forward;	Forward or Bidirectional
NP_002167	HGNC:5434	3456	ENSG00000171855	IFNB1	env;gag;gag-pol;nef;tat;vif;vpr;vpu;	25	unknown;forward;backward;	Bidirectional
NP_002636	HGNC:8971	5286	ENSG00000011405	PIK3C2A	env;gag-pol;nef;tat;	25	unknown;forward;backward;	Bidirectional
NP_002637	HGNC:8972	5287	ENSG00000133056	PIK3C2B	env;nef;tat;	25	unknown;forward;backward;	Bidirectional
NP_149023	HGNC:16276	85363	ENSG00000132256	TRIM5	gag;tat;vpu;	25	unknown;forward;backward;	Bidirectional
NP_620637	HGNC:6881	5599	ENSG00000107643	MAPK8	nef;tat;vpr;	25	unknown;forward;backward;	Bidirectional
NP_000624	HGNC:990	596	ENSG00000171791	BCL2	env;gag-pol;nef;tat;vpr;	24	unknown;forward;backward;	Bidirectional
NP_002750	HGNC:9437	5610	ENSG00000055332	EIF2AK2	env;gag;nef;tat;vif;vpu;	24	unknown;forward;backward;	Bidirectional
NP_004561	HGNC:8973	5288	ENSG00000139144	PIK3C2G	env;nef;tat;	24	unknown;forward;backward;	Bidirectional
NP_006245	HGNC:9399	5580	ENSG00000163932	PRKCD	env;gag;gag-pol;nef;tat;	24	unknown;forward;backward;	Bidirectional
NP_115882	HGNC:13667	8907	ENSG00000072958	AP1M1	env;gag;nef;vpu;	24	unknown;forward;	Forward or Bidirectional
NP_000034	HGNC:11920	355	ENSG00000026103	FAS	env;gag;gag-pol;nef;tat;vpr;vpu;	23	unknown;forward;backward;	Bidirectional
NP_001914	HGNC:2717	1642	ENSG00000167986	DDB1	rev;vif;vpr;	23	unknown;forward;	Forward or Bidirectional
NP_002568	HGNC:8591	5062	ENSG00000180370	PAK2	env;gag;nef;	23	unknown;forward;backward;	Bidirectional
NP_002638	HGNC:8974	5289	ENSG00000078142	PIK3C3	env;nef;tat;	23	unknown;forward;backward;	Bidirectional
NP_002731	HGNC:9404	5584	ENSG00000163558	PRKCI	env;gag;gag-pol;tat;vpr;	23	unknown;forward;backward;	Bidirectional
NP_002735	HGNC:9412	5590	ENSG00000067606	PRKCZ	env;gag;gag-pol;tat;vpr;	23	unknown;forward;backward;	Bidirectional
NP_003255	HGNC:11848	7097	ENSG00000137462	TLR2	env;gag;nef;tat;	23	unknown;forward;	Forward or Bidirectional
NP_612482	HGNC:11205	6667	ENSG00000185591	SP1	gag;tat;vpr;	23	unknown;forward;backward;	Bidirectional
NP_001609	HGNC:270	142	ENSG00000143799	PARP1	env;gag-pol;nef;tat;vpr;vpu;	22	unknown;forward;backward;	Bidirectional
NP_002118	HGNC:4964	3135	ENSG00000204632	HLA-G	env;nef;tat;vpu;	22	unknown;forward;backward;	Bidirectional
NP_005507	HGNC:4962	3133	ENSG00000204592	HLA-E	env;nef;tat;vpu;	22	unknown;forward;backward;	Bidirectional
NP_009330	HGNC:11362	6772	ENSG00000115415	STAT1	env;gag;nef;tat;vpr;vpu;	22	unknown;forward;backward;	Bidirectional
NP_000723	HGNC:1673	915	ENSG00000167286	CD3D	env;gag;nef;tat;vpu;	21	unknown;forward;backward;	Bidirectional
NP_002257	HGNC:6395	3838	ENSG00000182481	KPNA2	gag;gag-pol;rev;tat;vpr;	21	unknown;backward;	Backward or Bidirectional
NP_003064	HGNC:11103	6598	ENSG00000099956	SMARCB1	gag;gag-pol;nef;tat;	21	unknown;forward;backward;	Bidirectional
NP_005243	HGNC:3796	2353	ENSG00000170345	FOS	env;gag;nef;tat;vpr;vpu;	21	unknown;forward;backward;	Bidirectional
NP_008938	HGNC:13871	11052	ENSG00000111605	CPSF6	gag;gag-pol;rev;	21	unknown;backward;	Backward or Bidirectional
NP_036602	HGNC:17103	23534	ENSG00000064419	TNPO3	gag;gag-pol;rev;	21	unknown;forward;backward;	Bidirectional
NP_000630	HGNC:11936	356	ENSG00000117560	FASLG	env;nef;tat;	20	unknown;forward;	Forward or Bidirectional
NP_000651	HGNC:11766	7040	ENSG00000105329	TGFB1	env;gag;tat;vpr;vpu;	20	unknown;forward;backward;	Bidirectional
NP_000823	HGNC:4584	2902	ENSG00000176884	GRIN1	env;tat;	20	unknown;forward;backward;	Bidirectional
NP_000824	HGNC:4585	2903	ENSG00000183454	GRIN2A	env;tat;	20	unknown;forward;backward;	Bidirectional
NP_000825	HGNC:4586	2904	ENSG00000273079	GRIN2B	env;tat;	20	unknown;forward;backward;	Bidirectional
NP_000873	HGNC:5969	3592	ENSG00000168811	IL12A	env;gag;gag-pol;nef;tat;vpr;	20	unknown;forward;backward;	Bidirectional
NP_001556	HGNC:10637	3627	ENSG00000169245	CXCL10	env;gag;nef;tat;vpr;	20	forward;	Forward
NP_005336	HGNC:5232	3303	ENSG00000204389	HSPA1A	env;gag;gag-pol;nef;tat;vif;vpr;	20	unknown;forward;backward;	Bidirectional
NP_005391	HGNC:9401	5581	ENSG00000171132	PRKCE	env;gag;gag-pol;nef;tat;	20	unknown;forward;backward;	Bidirectional
NP_061823	HGNC:4963	3134	ENSG00000204642	HLA-F	env;nef;tat;vpu;	20	unknown;forward;backward;	Bidirectional
NP_001347	HGNC:2745	1654	ENSG00000215301	DDX3X	env;gag;gag-pol;nef;rev;tat;	19	unknown;forward;backward;	Bidirectional
NP_002256	HGNC:6400	3837	ENSG00000108424	KPNB1	env;gag;gag-pol;nef;rev;tat;vpr;	19	unknown;forward;backward;	Bidirectional
NP_003632	HGNC:5412	8519	ENSG00000185885	IFITM1	env;gag;nef;tat;vif;vpr;vpu;	19	unknown;forward;backward;	Bidirectional
NP_004930	HGNC:2734	1653	ENSG00000079785	DDX1	env;gag;gag-pol;nef;rev;tat;	19	unknown;forward;backward;	Bidirectional
NP_005182	HGNC:1700	941	ENSG00000121594	CD80	env;gag;nef;tat;vpr;	19	unknown;forward;backward;	Bidirectional
NP_005338	HGNC:5238	3309	ENSG00000044574	HSPA5	env;gag;gag-pol;nef;tat;vpr;	19	unknown;forward;backward;	Bidirectional
NP_005639	HGNC:11617	6921	ENSG00000154582	ELOC	vif;	19	unknown;backward;	Backward or Bidirectional
NP_006246	HGNC:9403	5583	ENSG00000027075	PRKCH	env;gag;gag-pol;nef;tat;	19	unknown;forward;backward;	Bidirectional
NP_055323	HGNC:17353	27350	ENSG00000244509	APOBEC3C	gag;vif;vpr;	19	unknown;forward;	Forward or Bidirectional
NP_000826	HGNC:4587	2905	ENSG00000161509	GRIN2C	env;tat;	18	unknown;forward;backward;	Bidirectional
NP_000827	HGNC:4588	2906	ENSG00000105464	GRIN2D	env;tat;	18	unknown;forward;backward;	Bidirectional
NP_002178	HGNC:5970	3593	ENSG00000113302	IL12B	env;gag;gag-pol;nef;tat;vpr;	18	unknown;forward;backward;	Bidirectional
NP_002255	HGNC:6394	3836	ENSG00000114030	KPNA1	gag;gag-pol;rev;vpr;	18	unknown;backward;	Backward or Bidirectional
NP_002511	HGNC:7910	4869	ENSG00000181163	NPM1	env;gag;gag-pol;nef;rev;tat;vpr;	18	unknown;forward;backward;	Bidirectional
NP_002730	HGNC:9402	5582	ENSG00000126583	PRKCG	env;gag;gag-pol;tat;	18	unknown;forward;backward;	Bidirectional
NP_006130	HGNC:1653	940	ENSG00000178562	CD28	env;gag;nef;tat;vpr;	18	unknown;forward;backward;	Bidirectional
NP_009039	HGNC:11619	6923	ENSG00000103363	ELOB	tat;vif;	18	unknown;backward;	Backward or Bidirectional
NP_000203	HGNC:6156	3690	ENSG00000259207	ITGB3	env;gag;tat;	17	unknown;forward;	Forward or Bidirectional
NP_000580	HGNC:6014	3565	ENSG00000113520	IL4	env;gag;gag-pol;nef;tat;vif;vpr;	17	unknown;forward;backward;	Bidirectional
NP_000876	HGNC:6140	3676	ENSG00000115232	ITGA4	env;	17	unknown;	Forward, Backward or Bidirectional
NP_001219	HGNC:1509	841	ENSG00000064012	CASP8	env;gag-pol;nef;tat;vpr;vpu;	17	unknown;forward;	Forward or Bidirectional
NP_001220	HGNC:1511	842	ENSG00000132906	CASP9	env;gag-pol;nef;tat;vpr;	17	unknown;forward;	Forward or Bidirectional
NP_001562	HGNC:6118	3661	ENSG00000126456	IRF3	gag;gag-pol;nef;tat;vif;vpr;vpu;	17	unknown;forward;	Forward or Bidirectional
NP_001777	HGNC:1722	983	ENSG00000170312	CDK1	env;gag;rev;tat;vif;vpr;	17	unknown;forward;backward;	Bidirectional
NP_002244	HGNC:6307	3791	ENSG00000128052	KDR	env;gag;nef;tat;	17	unknown;forward;backward;	Bidirectional
NP_002493	HGNC:7795	4791	ENSG00000077150	NFKB2	env;tat;vpr;	17	unknown;forward;backward;	Bidirectional
NP_003930	HGNC:1144	8945	ENSG00000166167	BTRC	vpu;	17	unknown;forward;backward;	Bidirectional
NP_004315	HGNC:959	581	ENSG00000087088	BAX	gag-pol;tat;vpr;vpu;	17	unknown;forward;backward;	Bidirectional
NP_004347	HGNC:1701	975	ENSG00000110651	CD81	env;gag;nef;vpu;	17	unknown;forward;backward;	Bidirectional
NP_005408	HGNC:11283	6714	ENSG00000197122	SRC	env;gag-pol;nef;tat;	17	unknown;forward;backward;	Bidirectional
NP_005539	HGNC:6215	3735	ENSG00000065427	KARS	gag;gag-pol;vpr;	17	unknown;forward;backward;	Bidirectional
NP_006145	HGNC:7727	4734	ENSG00000069869	NEDD4	env;gag;nef;vif;	17	unknown;backward;	Backward or Bidirectional
NP_006153	HGNC:7775	4772	ENSG00000131196	NFATC1	env;gag-pol;nef;tat;vpr;vpu;	17	unknown;forward;backward;	Bidirectional
NP_006377	HGNC:2740	10521	ENSG00000100201	DDX17	env;gag;gag-pol;nef;rev;tat;	17	unknown;forward;backward;	Bidirectional
NP_006426	HGNC:5413	10581	ENSG00000185201	IFITM2	env;gag;nef;vif;vpr;	17	unknown;forward;backward;	Bidirectional
NP_861438	HGNC:24100	164668	ENSG00000100298	APOBEC3H	gag;vif;	17	unknown;forward;backward;	Bidirectional
NP_002111	HGNC:4937	3112	ENSG00000241106	HLA-DOB	env;gag;nef;tat;vpu;	16	unknown;forward;backward;	Bidirectional
NP_002113	HGNC:4942	3117	ENSG00000196735	HLA-DQA1	env;gag;nef;tat;vpu;	16	unknown;forward;backward;	Bidirectional
NP_002114	HGNC:4944	3119	ENSG00000179344	HLA-DQB1	env;gag;nef;tat;vif;vpu;	16	unknown;forward;backward;	Bidirectional
NP_002202	HGNC:6153	3688	ENSG00000150093	ITGB1	env;nef;tat;vpr;	16	unknown;forward;	Forward or Bidirectional
NP_004850	HGNC:2092	1213	ENSG00000141367	CLTC	env;gag;gag-pol;nef;vpr;	16	unknown;forward;backward;	Bidirectional
NP_005991	HGNC:12407	7277	ENSG00000127824	TUBA4A	env;gag;gag-pol;nef;rev;tat;	16	unknown;forward;	Forward or Bidirectional
NP_036472	HGNC:7776	4773	ENSG00000101096	NFATC2	env;gag-pol;nef;tat;vpr;vpu;	16	unknown;forward;backward;	Bidirectional
NP_073729	HGNC:13352	81631	ENSG00000140941	MAP1LC3B	asp;env;gag;gag-pol;nef;tat;vif;	16	unknown;forward;	Forward or Bidirectional
NP_114172	HGNC:1579	891	ENSG00000134057	CCNB1	env;tat;vif;vpr;	16	unknown;forward;	Forward or Bidirectional
NP_001185787	HGNC:4945	3120	ENSG00000232629	HLA-DQB2	env;gag;nef;tat;vpu;	15	unknown;forward;backward;	Bidirectional
NP_002109	HGNC:4935	3109	ENSG00000242574	HLA-DMB	env;gag;nef;tat;vpu;	15	unknown;forward;backward;	Bidirectional
NP_002110	HGNC:4936	3111	ENSG00000204252	HLA-DOA	env;gag;nef;tat;vpu;	15	unknown;forward;backward;	Bidirectional
NP_002112	HGNC:4940	3115	ENSG00000223865	HLA-DPB1	env;gag;nef;tat;vpu;	15	unknown;forward;backward;	Bidirectional
NP_002200	HGNC:6148	3683	ENSG00000005844	ITGAL	env;nef;tat;	15	unknown;forward;backward;	Bidirectional
NP_002259	HGNC:6397	3840	ENSG00000186432	KPNA4	gag;gag-pol;rev;vpr;	15	unknown;backward;	Backward or Bidirectional
NP_002721	HGNC:9380	5566	ENSG00000072062	PRKACA	env;gag;nef;tat;vif;vpr;	15	unknown;forward;backward;	Bidirectional
NP_003141	HGNC:11364	6774	ENSG00000168610	STAT3	env;gag;tat;	15	unknown;forward;	Forward or Bidirectional
NP_003185	HGNC:11588	6908	ENSG00000112592	TBP	env;tat;vpr;	15	unknown;forward;backward;	Bidirectional
NP_003248	HGNC:11827	7082	ENSG00000104067	TJP1	env;nef;tat;	15	forward;	Forward
NP_003371	HGNC:12692	7431	ENSG00000026025	VIM	env;gag;gag-pol;nef;vif;vpr;	15	unknown;forward;backward;	Bidirectional
NP_003580	HGNC:2554	8451	ENSG00000139842	CUL4A	rev;vif;vpr;	15	unknown;	Forward, Backward or Bidirectional
NP_004125	HGNC:5244	3313	ENSG00000113013	HSPA9	env;gag;gag-pol;nef;tat;vpr;	15	unknown;forward;backward;	Bidirectional
NP_004371	HGNC:2348	1387	ENSG00000005339	CREBBP	gag-pol;tat;vpr;	15	unknown;forward;backward;	Bidirectional
NP_005115	HGNC:8062	9972	ENSG00000124789	NUP153	gag;gag-pol;rev;tat;vpr;	15	unknown;backward;	Backward or Bidirectional
NP_005185	HGNC:1834	1051	ENSG00000172216	CEBPB	env;tat;vif;vpr;	15	unknown;forward;backward;	Bidirectional
NP_005337	HGNC:5233	3304	ENSG00000204388	HSPA1B	env;gag;gag-pol;nef;tat;vpr;	15	unknown;forward;backward;	Bidirectional
NP_006000	HGNC:20766	7846	ENSG00000167552	TUBA1A	env;gag;gag-pol;nef;rev;tat;	15	unknown;forward;	Forward or Bidirectional
NP_006111	HGNC:4934	3108	ENSG00000204257	HLA-DMA	env;gag;nef;tat;vpu;	15	unknown;forward;backward;	Bidirectional
NP_006588	HGNC:5241	3312	ENSG00000109971	HSPA8	env;gag;gag-pol;nef;tat;vif;vpr;	15	unknown;forward;backward;	Bidirectional
NP_008819	HGNC:1442	801	ENSG00000198668	CALM1	env;gag;gag-pol;nef;tat;	15	unknown;forward;backward;	Bidirectional
NP_064440	HGNC:4943	3118	ENSG00000237541	HLA-DQA2	env;gag;nef;tat;vpu;	15	unknown;forward;backward;	Bidirectional
NP_291032	HGNC:4938	3113	ENSG00000231389	HLA-DPA1	env;gag;nef;tat;vpu;	15	unknown;forward;backward;	Bidirectional
NP_954637	HGNC:10672	6387	ENSG00000107562	CXCL12	env;	15	unknown;forward;backward;	Bidirectional
NP_000380	HGNC:1784	1026	ENSG00000124762	CDKN1A	env;gag-pol;nef;tat;vif;vpr;	14	unknown;forward;	Forward or Bidirectional
NP_000880	HGNC:6162	3695	ENSG00000139626	ITGB7	env;	14	unknown;	Forward, Backward or Bidirectional
NP_001348	HGNC:2750	1660	ENSG00000135829	DHX9	env;gag;gag-pol;nef;rev;tat;vif;	14	unknown;backward;	Backward or Bidirectional
NP_001547	HGNC:5960	3551	ENSG00000104365	IKBKB	env;nef;tat;vpr;vpu;	14	unknown;forward;backward;	Bidirectional
NP_001655	HGNC:667	387	ENSG00000067560	RHOA	env;gag;nef;tat;vpr;	14	unknown;forward;backward;	Bidirectional
NP_001829	HGNC:1608	1236	ENSG00000126353	CCR7	env;gag;nef;vif;vpu;	14	unknown;forward;	Forward or Bidirectional
NP_002128	HGNC:5033	3181	ENSG00000122566	HNRNPA2B1	env;gag;gag-pol;nef;rev;tat;vif;vpr;	14	unknown;forward;backward;	Bidirectional
NP_002147	HGNC:5261	3329	ENSG00000144381	HSPD1	env;gag;gag-pol;nef;tat;vif;vpr;	14	unknown;forward;backward;	Bidirectional
NP_002723	HGNC:9382	5568	ENSG00000165059	PRKACG	env;gag;nef;tat;vif;vpr;	14	unknown;forward;backward;	Bidirectional
NP_002746	HGNC:6840	5604	ENSG00000169032	MAP2K1	env;gag-pol;nef;tat;vpr;	14	unknown;forward;	Forward or Bidirectional
NP_003179	HGNC:6859	6885	ENSG00000135341	MAP3K7	env;gag;nef;vpr;	14	unknown;forward;backward;	Bidirectional
NP_004059	HGNC:564	1173	ENSG00000161203	AP2M1	env;gag;gag-pol;nef;tat;vpu;	14	unknown;backward;	Backward or Bidirectional
NP_006293	HGNC:24862	7841	ENSG00000115275	MOGS	env;gag;gag-pol;nef;vpr;	14	unknown;backward;	Backward or Bidirectional
NP_006316	HGNC:9846	5901	ENSG00000132341	RAN	env;gag;gag-pol;nef;rev;tat;	14	unknown;backward;	Backward or Bidirectional
NP_006382	HGNC:9852	10527	ENSG00000205339	IPO7	env;gag;gag-pol;nef;rev;vpr;	14	unknown;backward;	Backward or Bidirectional
NP_006500	HGNC:9956	5971	ENSG00000104856	RELB	tat;vpr;	14	unknown;forward;backward;	Bidirectional
NP_008839	HGNC:9801	5879	ENSG00000136238	RAC1	env;nef;tat;	14	unknown;forward;backward;	Bidirectional
NP_008855	HGNC:10780	6426	ENSG00000136450	SRSF1	env;gag;gag-pol;nef;rev;tat;	14	unknown;forward;backward;	Bidirectional
NP_061820	HGNC:19986	54205	ENSG00000172115	CYCS	env;gag-pol;nef;tat;vpr;	14	unknown;forward;	Forward or Bidirectional
NP_612564	HGNC:11850	7099	ENSG00000136869	TLR4	env;tat;vpr;	14	unknown;forward;backward;	Bidirectional
NP_997700	HGNC:9395	5579	ENSG00000166501	PRKCB	env;gag-pol;	14	unknown;forward;backward;	Bidirectional
NP_000167	HGNC:7978	2908	ENSG00000113580	NR3C1	vpr;	13	unknown;forward;	Forward or Bidirectional
NP_000388	HGNC:2578	1536	ENSG00000165168	CYBB	env;gag;nef;tat;	13	unknown;forward;backward;	Bidirectional
NP_000600	HGNC:10672	6387	ENSG00000107562	CXCL12	gag;nef;tat;	13	unknown;forward;backward;	Bidirectional
NP_000602	HGNC:1689	966	ENSG00000085063	CD59	env;gag;nef;	13	unknown;forward;	Forward or Bidirectional
NP_000749	HGNC:2434	1437	ENSG00000164400	CSF2	env;gag;gag-pol;nef;tat;vif;	13	unknown;forward;backward;	Bidirectional
NP_000954	HGNC:9605	5743	ENSG00000073756	PTGS2	env;gag;nef;tat;vpr;	13	unknown;forward;	Forward or Bidirectional
NP_001265476	HGNC:6881	5599	ENSG00000107643	MAPK8	env;gag-pol;	13	unknown;forward;backward;	Bidirectional
NP_001311	HGNC:2460	1460	ENSG00000204435	CSNK2B	gag;gag-pol;rev;vpu;	13	unknown;forward;backward;	Bidirectional
NP_001737	HGNC:1473	821	ENSG00000127022	CANX	env;gag;gag-pol;nef;tat;	13	unknown;forward;	Forward or Bidirectional
NP_001828	HGNC:1604	1232	ENSG00000183625	CCR3	env;nef;tat;	13	unknown;forward;	Forward or Bidirectional
NP_001926	HGNC:3009	1803	ENSG00000197635	DPP4	env;tat;	13	unknown;forward;backward;	Bidirectional
NP_002127	HGNC:5031	3178	ENSG00000135486	HNRNPA1	env;gag;gag-pol;nef;rev;	13	unknown;forward;backward;	Bidirectional
NP_002567	HGNC:8590	5058	ENSG00000149269	PAK1	env;nef;tat;	13	unknown;forward;backward;	Bidirectional
NP_003875	HGNC:8638	8850	ENSG00000114166	KAT2B	tat;	13	unknown;forward;backward;	Bidirectional
NP_003929	HGNC:568	8943	ENSG00000065000	AP3D1	env;gag;gag-pol;nef;	13	unknown;backward;	Backward or Bidirectional
NP_004387	HGNC:2746	1655	ENSG00000108654	DDX5	env;gag;gag-pol;nef;rev;vpr;	13	unknown;forward;backward;	Bidirectional
NP_004985	HGNC:7176	4318	ENSG00000100985	MMP9	env;nef;tat;	13	unknown;forward;	Forward or Bidirectional
NP_005914	HGNC:6857	4217	ENSG00000197442	MAP3K5	env;nef;vif;	13	unknown;forward;backward;	Bidirectional
NP_006258	HGNC:9848	5903	ENSG00000153201	RANBP2	gag;gag-pol;rev;tat;	13	unknown;forward;backward;	Bidirectional
NP_008835	HGNC:9413	5591	ENSG00000253729	PRKDC	env;gag;gag-pol;nef;rev;tat;vpu;	13	unknown;forward;backward;	Bidirectional
NP_036370	HGNC:14929	23411	ENSG00000096717	SIRT1	tat;	13	unknown;forward;backward;	Bidirectional
NP_061828	HGNC:12463	7314	ENSG00000170315	UBB	env;gag;rev;tat;vif;vpr;	13	unknown;backward;	Backward or Bidirectional
NP_079493	HGNC:14894	80328	ENSG00000131015	ULBP2	nef;vif;vpr;vpu;	13	forward;	Forward
NP_000408	HGNC:6008	3559	ENSG00000134460	IL2RA	env;gag;nef;tat;	12	forward;	Forward
NP_000871	HGNC:6023	3574	ENSG00000104432	IL7	env;gag;gag-pol;tat;	12	unknown;forward;backward;	Bidirectional
NP_000928	HGNC:9187	5430	ENSG00000181222	POLR2A	env;tat;vif;vpr;	12	unknown;forward;	Forward or Bidirectional
NP_001102	HGNC:225	103	ENSG00000160710	ADAR	env;gag;gag-pol;nef;rev;tat;	12	unknown;forward;backward;	Bidirectional
NP_001241	HGNC:11919	958	ENSG00000101017	CD40	env;gag;tat;vpr;vpu;	12	unknown;forward;	Forward or Bidirectional
NP_001269	HGNC:1974	1147	ENSG00000213341	CHUK	env;nef;tat;vpr;	12	forward;backward;	Bidirectional
NP_001447	HGNC:3754	2316	ENSG00000196924	FLNA	env;gag;gag-pol;nef;tat;	12	unknown;forward;	Forward or Bidirectional
NP_001781	HGNC:1727	995	ENSG00000158402	CDC25C	env;tat;vpr;	12	unknown;forward;	Forward or Bidirectional
NP_001789	HGNC:1771	1017	ENSG00000123374	CDK2	tat;	12	unknown;forward;backward;	Bidirectional
NP_001886	HGNC:2457	1457	ENSG00000101266	CSNK2A1	gag;gag-pol;rev;vpu;	12	unknown;forward;backward;	Bidirectional
NP_001887	HGNC:2459	1459	ENSG00000070770	CSNK2A2	gag;gag-pol;rev;vpu;	12	unknown;forward;backward;	Bidirectional
NP_001895	HGNC:2514	1499	ENSG00000168036	CTNNB1	env;gag-pol;nef;tat;vpu;	12	unknown;forward;backward;	Bidirectional
NP_002046	HGNC:4235	2670	ENSG00000131095	GFAP	env;gag-pol;nef;tat;vpr;	12	unknown;forward;	Forward or Bidirectional
NP_002201	HGNC:6150	3685	ENSG00000138448	ITGAV	env;tat;	12	unknown;	Forward, Backward or Bidirectional
NP_002599	HGNC:8800	5155	ENSG00000100311	PDGFB	env;tat;	12	forward;backward;	Bidirectional
NP_002729	HGNC:9395	5579	ENSG00000166501	PRKCB	gag;gag-pol;nef;tat;	12	unknown;forward;backward;	Bidirectional
NP_002799	HGNC:9559	5708	ENSG00000175166	PSMD2	env;gag;gag-pol;nef;tat;vif;vpr;	12	unknown;forward;backward;	Bidirectional
NP_003225	HGNC:11763	7037	ENSG00000072274	TFRC	env;gag;nef;tat;vif;vpr;vpu;	12	unknown;forward;	Forward or Bidirectional
NP_003367	HGNC:12680	7422	ENSG00000112715	VEGFA	env;nef;tat;vpu;	12	unknown;forward;	Forward or Bidirectional
NP_004346	HGNC:1697	972	ENSG00000019582	CD74	env;nef;vpu;	12	unknown;forward;	Forward or Bidirectional
NP_004936	HGNC:2974	1785	ENSG00000079805	DNM2	env;gag;gag-pol;nef;vpu;	12	unknown;backward;	Backward or Bidirectional
NP_005372	HGNC:7667	4691	ENSG00000115053	NCL	env;gag;gag-pol;nef;tat;	12	unknown;forward;	Forward or Bidirectional
NP_006451	HGNC:24953	10614	ENSG00000186834	HEXIM1	tat;	12	unknown;forward;backward;	Bidirectional
NP_055018	HGNC:561	160	ENSG00000196961	AP2A1	env;gag;nef;tat;vpu;	12	unknown;backward;	Backward or Bidirectional
NP_066014	HGNC:7200	4343	ENSG00000155363	MOV10	env;gag;gag-pol;nef;	12	unknown;forward;backward;	Bidirectional
NP_066289	HGNC:12468	7316	ENSG00000150991	UBC	gag;rev;tat;vif;vpr;	12	unknown;backward;	Backward or Bidirectional
NP_000202	HGNC:6155	3689	ENSG00000160255	ITGB2	env;gag;tat;vpr;	11	unknown;forward;	Forward or Bidirectional
NP_000237	HGNC:7067	4261	ENSG00000179583	CIITA	env;gag;gag-pol;tat;	11	unknown;forward;backward;	Bidirectional
NP_000475	HGNC:620	351	ENSG00000142192	APP	env;gag-pol;tat;	11	unknown;forward;backward;	Bidirectional
NP_000566	HGNC:5991	3552	ENSG00000115008	IL1A	env;gag;tat;vpr;	11	unknown;forward;	Forward or Bidirectional
NP_000627	HGNC:11180	6648	ENSG00000112096	SOD2	env;tat;vif;	11	forward;backward;	Bidirectional
NP_001119	HGNC:555	164	ENSG00000166747	AP1G1	env;nef;vpu;	11	unknown;forward;	Forward or Bidirectional
NP_001734	HGNC:1445	805	ENSG00000143933	CALM2	env;gag;nef;tat;	11	unknown;backward;	Backward or Bidirectional
NP_001744	HGNC:1527	857	ENSG00000105974	CAV1	env;gag;gag-pol;nef;tat;vpr;	11	unknown;forward;backward;	Bidirectional
NP_001766	HGNC:1667	952	ENSG00000004468	CD38	env;gag;tat;	11	unknown;forward;backward;	Bidirectional
NP_001824	HGNC:2090	1211	ENSG00000122705	CLTA	env;gag;gag-pol;nef;vpr;	11	unknown;forward;backward;	Bidirectional
NP_001825	HGNC:2091	1212	ENSG00000175416	CLTB	env;gag;gag-pol;nef;vpr;	11	unknown;forward;backward;	Bidirectional
NP_001997	HGNC:3676	2247	ENSG00000138685	FGF2	env;nef;tat;	11	unknown;forward;backward;	Bidirectional
NP_002146	HGNC:5239	3310	ENSG00000173110	HSPA6	env;gag;nef;tat;vpr;	11	unknown;forward;backward;	Bidirectional
NP_002258	HGNC:6396	3839	ENSG00000102753	KPNA3	gag;gag-pol;	11	unknown;backward;	Backward or Bidirectional
NP_002260	HGNC:6398	3841	ENSG00000196911	KPNA5	gag;gag-pol;	11	unknown;backward;	Backward or Bidirectional
NP_002261	HGNC:6401	3842	ENSG00000083312	TNPO1	gag;gag-pol;rev;tat;vpr;	11	unknown;forward;backward;	Bidirectional
NP_002262	HGNC:6402	3843	ENSG00000065150	IPO5	gag;gag-pol;rev;tat;vpr;	11	unknown;forward;backward;	Bidirectional
NP_002625	HGNC:8912	5245	ENSG00000167085	PHB	env;gag;gag-pol;nef;tat;vpr;	11	unknown;forward;	Forward or Bidirectional
NP_002722	HGNC:9381	5567	ENSG00000142875	PRKACB	env;gag;nef;vif;vpr;	11	unknown;forward;backward;	Bidirectional
NP_003801	HGNC:11925	8743	ENSG00000121858	TNFSF10	env;tat;vif;vpr;	11	unknown;forward;	Forward or Bidirectional
NP_004094	HGNC:9612	2185	ENSG00000120899	PTK2B	env;gag-pol;tat;	11	unknown;forward;backward;	Bidirectional
NP_004224	HGNC:1703	9308	ENSG00000112149	CD83	env;gag;nef;tat;vpr;vpu;	11	forward;	Forward
NP_004370	HGNC:2345	1385	ENSG00000118260	CREB1	env;gag;tat;vpr;	11	forward;backward;	Bidirectional
NP_004628	HGNC:9788	7879	ENSG00000075785	RAB7A	env;gag;gag-pol;nef;vif;vpr;	11	unknown;forward;backward;	Bidirectional
NP_004778	HGNC:11086	9353	ENSG00000145147	SLIT2	env;vif;	11	forward;backward;	Bidirectional
NP_005992	HGNC:12408	7278	ENSG00000198033	TUBA3C	env;gag;gag-pol;rev;tat;	11	unknown;forward;	Forward or Bidirectional
NP_006234	HGNC:9309	5525	ENSG00000066027	PPP2R5A	gag;tat;vif;vpr;	11	unknown;forward;backward;	Bidirectional
NP_006496	HGNC:9705	5817	ENSG00000073008	PVR	nef;vpr;vpu;	11	unknown;forward;	Forward or Bidirectional
NP_037377	HGNC:13488	27183	ENSG00000132612	VPS4A	gag;nef;vpu;	11	unknown;forward;backward;	Bidirectional
NP_055270	HGNC:18154	27246	ENSG00000265491	RNF115	gag;vpu;	11	unknown;forward;backward;	Bidirectional
NP_056007	HGNC:15917	23236	ENSG00000182621	PLCB1	env;tat;vif;	11	unknown;forward;backward;	Bidirectional
NP_061322	HGNC:6912	9782	ENSG00000015479	MATR3	env;gag;gag-pol;nef;rev;tat;vpr;	11	unknown;forward;backward;	Bidirectional
NP_109587	HGNC:6842	5605	ENSG00000126934	MAP2K2	env;gag;nef;tat;vpr;	11	unknown;forward;	Forward or Bidirectional
NP_597702	HGNC:16767	116443	ENSG00000198785	GRIN3A	env;tat;	11	unknown;forward;backward;	Bidirectional
NP_619635	HGNC:16768	116444	ENSG00000116032	GRIN3B	env;tat;	11	unknown;forward;backward;	Bidirectional
NP_787058	HGNC:1705	942	ENSG00000114013	CD86	gag;nef;tat;vpr;	11	unknown;forward;	Forward or Bidirectional
NP_000445	HGNC:11179	6647	ENSG00000142168	SOD1	env;tat;	10	forward;backward;	Bidirectional
NP_000725	HGNC:1677	919	ENSG00000198821	CD247	env;gag;	10	unknown;forward;backward;	Bidirectional
NP_000929	HGNC:9188	5431	ENSG00000047315	POLR2B	env;tat;vif;vpr;	10	unknown;forward;	Forward or Bidirectional
NP_001273	HGNC:563	163	ENSG00000006125	AP2B1	env;gag;nef;tat;	10	unknown;forward;backward;	Bidirectional
NP_001757	HGNC:1637	912	ENSG00000158473	CD1D	env;nef;vpu;	10	forward;	Forward
NP_001790	HGNC:1778	1022	ENSG00000134058	CDK7	tat;vpr;	10	unknown;forward;backward;	Bidirectional
NP_002037	HGNC:4141	2597	ENSG00000111640	GAPDH	env;gag;gag-pol;nef;rev;tat;vpr;	10	unknown;forward;	Forward or Bidirectional
NP_002084	HGNC:4617	2932	ENSG00000082701	GSK3B	env;nef;tat;vpr;vpu;	10	unknown;forward;backward;	Bidirectional
NP_002145	HGNC:5237	3308	ENSG00000170606	HSPA4	env;gag;nef;tat;vif;vpr;	10	unknown;forward;backward;	Bidirectional
NP_002291	HGNC:6541	3945	ENSG00000111716	LDHB	env;gag;gag-pol;nef;tat;	10	unknown;forward;	Forward or Bidirectional
NP_002797	HGNC:9553	5706	ENSG00000100519	PSMC6	env;gag;gag-pol;nef;tat;vif;	10	unknown;forward;backward;	Bidirectional
NP_003370	HGNC:12691	7430	ENSG00000092820	EZR	env;gag;nef;tat;vpr;	10	unknown;forward;	Forward or Bidirectional
NP_003652	HGNC:618	8542	ENSG00000100342	APOL1	gag;nef;vif;vpu;	10	backward;	Backward
NP_003736	HGNC:19383	8651	ENSG00000185338	SOCS1	env;gag;nef;tat;	10	unknown;forward;	Forward or Bidirectional
NP_003788	HGNC:3188	8726	ENSG00000074266	EED	gag;gag-pol;nef;	10	unknown;forward;backward;	Bidirectional
NP_004545	HGNC:7778	4776	ENSG00000100968	NFATC4	env;nef;tat;vpr;vpu;	10	unknown;forward;backward;	Bidirectional
NP_004546	HGNC:7777	4775	ENSG00000072736	NFATC3	env;nef;tat;vpr;vpu;	10	unknown;forward;backward;	Bidirectional
NP_005175	HGNC:1449	808	ENSG00000160014	CALM3	env;gag;nef;	10	unknown;backward;	Backward or Bidirectional
NP_005304	HGNC:4606	2923	ENSG00000167004	PDIA3	env;gag-pol;vpr;	10	unknown;forward;backward;	Bidirectional
NP_005808	HGNC:16893	10226	ENSG00000105355	PLIN3	env;gag;	10	unknown;	Forward, Backward or Bidirectional
NP_005850	HGNC:9701	5813	ENSG00000185129	PURA	rev;tat;	10	unknown;forward;backward;	Bidirectional
NP_006035	HGNC:14064	10013	ENSG00000094631	HDAC6	env;tat;	10	unknown;backward;	Backward or Bidirectional
NP_006073	HGNC:18809	10376	ENSG00000123416	TUBA1B	env;gag;gag-pol;rev;tat;	10	unknown;forward;	Forward or Bidirectional
NP_006077	HGNC:20772	10381	ENSG00000258947	TUBB3	env;gag;rev;tat;vpr;	10	unknown;forward;	Forward or Bidirectional
NP_006187	HGNC:8647	5093	ENSG00000169564	PCBP1	env;gag;gag-pol;nef;rev;tat;	10	unknown;forward;backward;	Bidirectional
NP_006389	HGNC:18795	10537	ENSG00000213886	UBD	gag;rev;tat;vpr;	10	unknown;forward;backward;	Bidirectional
NP_006550	HGNC:18116	10657	ENSG00000121774	KHDRBS1	env;nef;rev;	10	unknown;backward;	Backward or Bidirectional
NP_008983	HGNC:7889	27035	ENSG00000007952	NOX1	env;nef;tat;	10	unknown;forward;backward;	Bidirectional
NP_031389	HGNC:7871	4841	ENSG00000147140	NONO	env;gag;gag-pol;nef;rev;vpr;	10	unknown;forward;backward;	Bidirectional
NP_036448	HGNC:6399	23633	ENSG00000025800	KPNA6	gag;gag-pol;rev;	10	unknown;backward;	Backward or Bidirectional
NP_055040	HGNC:9302	5518	ENSG00000105568	PPP2R1A	gag;tat;vpr;vpu;	10	unknown;forward;backward;	Bidirectional
NP_058627	HGNC:7891	50507	ENSG00000086991	NOX4	env;nef;tat;	10	unknown;forward;backward;	Bidirectional
NP_068814	HGNC:5235	3306	ENSG00000126803	HSPA2	env;gag;nef;tat;vpr;	10	unknown;forward;backward;	Bidirectional
NP_115903	HGNC:6838	84557	ENSG00000101460	MAP1LC3A	env;gag;gag-pol;nef;tat;vif;	10	unknown;forward;	Forward or Bidirectional
NP_116093	HGNC:20768	84790	ENSG00000167553	TUBA1C	env;gag;gag-pol;rev;tat;	10	unknown;forward;	Forward or Bidirectional
NP_789782	HGNC:16171	128866	ENSG00000101421	CHMP4B	gag;	10	unknown;forward;backward;	Bidirectional
NP_848927	HGNC:29608	92140	ENSG00000147649	MTDH	env;gag;gag-pol;tat;vpr;	10	unknown;forward;backward;	Bidirectional
NP_938148	HGNC:4138	23193	ENSG00000089597	GANAB	env;	10	unknown;backward;	Backward or Bidirectional
NP_000042	HGNC:795	472	ENSG00000149311	ATM	env;gag-pol;rev;tat;vif;vpr;	9	unknown;forward;backward;	Bidirectional
NP_000055	HGNC:1318	718	ENSG00000125730	C3	env;nef;tat;	9	unknown;forward;	Forward or Bidirectional
NP_000113	HGNC:3435	2071	ENSG00000163161	ERCC3	rev;tat;	9	unknown;forward;backward;	Bidirectional
NP_000305	HGNC:9588	5728	ENSG00000171862	PTEN	env;gag;nef;tat;	9	unknown;forward;backward;	Bidirectional
NP_000468	HGNC:399	213	ENSG00000163631	ALB	env;tat;	9	unknown;forward;backward;	Bidirectional
NP_000576	HGNC:5977	3600	ENSG00000164136	IL15	env;gag;gag-pol;nef;tat;	9	unknown;forward;backward;	Bidirectional
NP_000601	HGNC:1681	960	ENSG00000026508	CD44	env;gag;tat;vif;vpr;	9	unknown;forward;	Forward or Bidirectional
NP_000616	HGNC:7873	4843	ENSG00000007171	NOS2	env;tat;vpr;	9	unknown;forward;	Forward or Bidirectional
NP_000828	HGNC:4589	2907	ENSG00000178719	GRINA	env;tat;	9	unknown;forward;backward;	Bidirectional
NP_001035	HGNC:11049	6531	ENSG00000142319	SLC6A3	env;nef;tat;	9	unknown;forward;	Forward or Bidirectional
NP_001116513	HGNC:1603	729230	ENSG00000121807	CCR2	env;nef;tat;	9	unknown;forward;	Forward or Bidirectional
NP_001175	HGNC:882	545	ENSG00000175054	ATR	gag-pol;vpr;	9	unknown;forward;	Forward or Bidirectional
NP_001203	HGNC:1243	708	ENSG00000108561	C1QBP	env;rev;tat;vpr;	9	unknown;forward;	Forward or Bidirectional
NP_001230	HGNC:1594	902	ENSG00000134480	CCNH	tat;vpr;	9	unknown;forward;backward;	Bidirectional
NP_001274	HGNC:559	1174	ENSG00000106367	AP1S1	env;nef;vpu;	9	unknown;forward;	Forward or Bidirectional
NP_001367	HGNC:2961	1778	ENSG00000197102	DYNC1H1	gag;gag-pol;rev;vpr;	9	unknown;forward;backward;	Bidirectional
NP_001505	HGNC:4648	2959	ENSG00000137947	GTF2B	gag;tat;vpr;	9	unknown;forward;backward;	Bidirectional
NP_001548	HGNC:6027	3579	ENSG00000180871	CXCR2	gag;nef;	9	unknown;forward;backward;	Bidirectional
NP_001654	HGNC:659	382	ENSG00000165527	ARF6	env;gag;gag-pol;nef;	9	unknown;forward;backward;	Bidirectional
NP_001832	HGNC:2160	1269	ENSG00000188822	CNR2	env;gag;tat;	9	unknown;forward;backward;	Bidirectional
NP_002131	HGNC:5044	3190	ENSG00000165119	HNRNPK	env;gag;gag-pol;nef;rev;	9	unknown;	Forward, Backward or Bidirectional
NP_002155	HGNC:6059	3620	ENSG00000131203	IDO1	env;tat;vpr;	9	unknown;forward;	Forward or Bidirectional
NP_002176	HGNC:6024	3575	ENSG00000168685	IL7R	tat;vif;	9	unknown;forward;	Forward or Bidirectional
NP_002196	HGNC:6141	3678	ENSG00000161638	ITGA5	env;tat;vpr;	9	unknown;forward;	Forward or Bidirectional
NP_002529	HGNC:8104	100506658	ENSG00000197822	OCLN	env;nef;tat;	9	forward;	Forward
NP_002559	HGNC:8554	26986	ENSG00000070756	PABPC1	env;gag;gag-pol;nef;rev;tat;	9	unknown;forward;	Forward or Bidirectional
NP_002651	HGNC:9065	5335	ENSG00000124181	PLCG1	env;gag;nef;tat;	9	unknown;forward;	Forward or Bidirectional
NP_002686	HGNC:9192	5434	ENSG00000099817	POLR2E	env;tat;vpr;	9	unknown;forward;	Forward or Bidirectional
NP_002687	HGNC:9194	5436	ENSG00000168002	POLR2G	env;tat;vpr;	9	unknown;forward;	Forward or Bidirectional
NP_002708	HGNC:9304	5520	ENSG00000221914	PPP2R2A	gag;rev;tat;vpr;	9	unknown;forward;backward;	Bidirectional
NP_002725	HGNC:9388	5573	ENSG00000108946	PRKAR1A	env;gag;nef;tat;vif;vpr;	9	unknown;forward;backward;	Bidirectional
NP_002795	HGNC:9549	5702	ENSG00000165916	PSMC3	env;gag-pol;tat;vif;	9	unknown;forward;backward;	Bidirectional
NP_002931	HGNC:69	6059	ENSG00000164163	ABCE1	gag;vif;	9	unknown;backward;	Backward or Bidirectional
NP_002989	HGNC:10659	6383	ENSG00000169439	SDC2	env;gag;tat;	9	unknown;forward;	Forward or Bidirectional
NP_004148	HGNC:9391	5576	ENSG00000114302	PRKAR2A	env;gag;nef;tat;vif;vpr;	9	unknown;forward;backward;	Bidirectional
NP_004150	HGNC:9545	5696	ENSG00000204264	PSMB8	gag;gag-pol;tat;vif;	9	unknown;forward;backward;	Bidirectional
NP_004521	HGNC:7166	4313	ENSG00000087245	MMP2	env;nef;tat;vpu;	9	forward;	Forward
NP_004796	HGNC:9191	5433	ENSG00000144231	POLR2D	env;tat;vpr;	9	unknown;forward;	Forward or Bidirectional
NP_004955	HGNC:4852	3065	ENSG00000116478	HDAC1	gag-pol;tat;vpr;	9	unknown;forward;backward;	Bidirectional
NP_004957	HGNC:5039	3185	ENSG00000169813	HNRNPF	env;gag;gag-pol;nef;rev;tat;vif;vpr;	9	unknown;backward;	Backward or Bidirectional
NP_005025	HGNC:9198	5440	ENSG00000147669	POLR2K	env;tat;vpr;	9	unknown;forward;	Forward or Bidirectional
NP_005339	HGNC:5253	3320	ENSG00000080824	HSP90AA1	gag;gag-pol;nef;tat;	9	unknown;forward;backward;	Bidirectional
NP_005498	HGNC:1874	1072	ENSG00000172757	CFL1	env;gag;nef;tat;	9	unknown;forward;	Forward or Bidirectional
NP_005558	HGNC:6564	3959	ENSG00000108679	LGALS3BP	env;gag;gag-pol;	9	unknown;forward;backward;	Bidirectional
NP_006065	HGNC:16379	10346	ENSG00000132274	TRIM22	env;gag;tat;	9	unknown;forward;backward;	Bidirectional
NP_006223	HGNC:9195	5437	ENSG00000163882	POLR2H	env;tat;vpr;	9	unknown;forward;	Forward or Bidirectional
NP_006224	HGNC:9196	5438	ENSG00000105258	POLR2I	env;tat;vpr;	9	unknown;forward;	Forward or Bidirectional
NP_006225	HGNC:9197	5439	ENSG00000005075	POLR2J	env;tat;vpr;	9	unknown;forward;	Forward or Bidirectional
NP_006237	HGNC:9313	5529	ENSG00000154001	PPP2R5E	gag;tat;vpr;vpu;	9	unknown;forward;backward;	Bidirectional
NP_006363	HGNC:16918	10492	ENSG00000135316	SYNCRIP	env;gag;gag-pol;nef;rev;	9	unknown;backward;	Backward or Bidirectional
NP_006537	HGNC:28866	10642	ENSG00000159217	IGF2BP1	env;gag;gag-pol;nef;rev;	9	unknown;backward;	Backward or Bidirectional
NP_036437	HGNC:562	161	ENSG00000183020	AP2A2	env;gag;nef;tat;	9	unknown;backward;	Backward or Bidirectional
NP_055238	HGNC:17869	27125	ENSG00000072364	AFF4	tat;	9	unknown;backward;	Backward or Bidirectional
NP_056092	HGNC:7728	23327	ENSG00000049759	NEDD4L	gag;vpr;	9	unknown;backward;	Backward or Bidirectional
NP_059346	HGNC:11370	6780	ENSG00000124214	STAU1	gag;	9	unknown;	Forward, Backward or Bidirectional
NP_060607	HGNC:18241	55170	ENSG00000198890	PRMT6	env;gag;rev;tat;	9	unknown;forward;backward;	Bidirectional
NP_066951	HGNC:9199	5441	ENSG00000177700	POLR2L	env;tat;vpr;	9	unknown;forward;	Forward or Bidirectional
NP_068809	HGNC:9193	5435	ENSG00000100142	POLR2F	env;tat;vpr;	9	unknown;forward;	Forward or Bidirectional
NP_079427	HGNC:30265	80223	ENSG00000156675	RAB11FIP1	env;	9	unknown;forward;backward;	Bidirectional
NP_079494	HGNC:14893	80329	ENSG00000111981	ULBP1	nef;vif;vpr;	9	forward;	Forward
NP_116558	HGNC:9189	5432	ENSG00000102978	POLR2C	env;tat;vpr;	9	unknown;forward;	Forward or Bidirectional
NP_612815	HGNC:992	598	ENSG00000171552	BCL2L1	env;nef;tat;vpr;vpu;	9	unknown;forward;	Forward or Bidirectional
NP_644805	HGNC:11364	6774	ENSG00000168610	STAT3	nef;	9	unknown;forward;	Forward or Bidirectional
NP_689639	HGNC:17354	140564	ENSG00000243811	APOBEC3D	vif;	9	unknown;forward;backward;	Bidirectional
NP_000143	HGNC:4065	2548	ENSG00000171298	GAA	env;	8	backward;	Backward
NP_000233	HGNC:6922	4153	ENSG00000165471	MBL2	env;	8	unknown;	Forward, Backward or Bidirectional
NP_000312	HGNC:9884	5925	ENSG00000139687	RB1	env;nef;tat;	8	forward;backward;	Bidirectional
NP_000391	HGNC:3434	2068	ENSG00000104884	ERCC2	rev;tat;	8	unknown;forward;backward;	Bidirectional
NP_000560	HGNC:3619	2214	ENSG00000203747	FCGR3A	env;nef;tat;vpr;vpu;	8	unknown;forward;	Forward or Bidirectional
NP_001009552	HGNC:9300	5516	ENSG00000104695	PPP2CB	gag;gag-pol;tat;vpr;vpu;	8	unknown;forward;backward;	Bidirectional
NP_001060	HGNC:12412	7280	ENSG00000137267	TUBB2A	env;gag;rev;tat;	8	unknown;forward;	Forward or Bidirectional
NP_001118	HGNC:554	162	ENSG00000100280	AP1B1	env;nef;vpu;	8	unknown;forward;	Forward or Bidirectional
NP_001269097	HGNC:20312	51028	ENSG00000136100	VPS36	gag;	8	unknown;	Forward, Backward or Bidirectional
NP_001275	HGNC:2013	1176	ENSG00000177879	AP3S1	env;gag;gag-pol;nef;	8	unknown;backward;	Backward or Bidirectional
NP_001395	HGNC:3213	1937	ENSG00000254772	EEF1G	env;gag;gag-pol;nef;	8	unknown;forward;	Forward or Bidirectional
NP_001410	HGNC:3312	1994	ENSG00000066044	ELAVL1	env;gag;gag-pol;nef;	8	unknown;forward;	Forward or Bidirectional
NP_001460	HGNC:4055	2547	ENSG00000196419	XRCC6	gag-pol;tat;vif;	8	unknown;	Forward, Backward or Bidirectional
NP_001502	HGNC:4602	2919	ENSG00000163739	CXCL1	env;nef;tat;	8	forward;	Forward
NP_001772	HGNC:1694	969	ENSG00000110848	CD69	env;nef;tat;vpr;	8	forward;	Forward
NP_001900	HGNC:2529	1509	ENSG00000117984	CTSD	env;nef;tat;vpr;	8	unknown;forward;backward;	Bidirectional
NP_001955	HGNC:3238	1958	ENSG00000120738	EGR1	tat;	8	unknown;forward;backward;	Bidirectional
NP_001961	HGNC:3300	1984	ENSG00000132507	EIF5A	gag-pol;nef;rev;	8	unknown;forward;	Forward or Bidirectional
NP_002028	HGNC:4037	2534	ENSG00000010810	FYN	env;gag;nef;	8	unknown;forward;backward;	Bidirectional
NP_002323	HGNC:6692	4035	ENSG00000123384	LRP1	tat;	8	unknown;forward;backward;	Bidirectional
NP_002422	HGNC:7181	4331	ENSG00000020426	MNAT1	tat;vpr;	8	unknown;forward;backward;	Bidirectional
NP_002429	HGNC:7228	4360	ENSG00000260314	MRC1	env;nef;tat;	8	unknown;forward;	Forward or Bidirectional
NP_002435	HGNC:7373	4478	ENSG00000147065	MSN	env;gag;vpr;vpu;	8	unknown;forward;backward;	Bidirectional
NP_002464	HGNC:7579	4627	ENSG00000100345	MYH9	env;gag;gag-pol;nef;tat;vpr;	8	unknown;forward;	Forward or Bidirectional
NP_002645	HGNC:9021	5315	ENSG00000067225	PKM	env;gag;gag-pol;nef;tat;vpr;	8	unknown;forward;	Forward or Bidirectional
NP_002706	HGNC:9299	5515	ENSG00000113575	PPP2CA	gag;tat;vpr;vpu;	8	unknown;forward;backward;	Bidirectional
NP_002707	HGNC:9303	5519	ENSG00000137713	PPP2R1B	env;gag;tat;vpr;	8	unknown;forward;backward;	Bidirectional
NP_002709	HGNC:9307	5523	ENSG00000073711	PPP2R3A	gag;tat;vpr;	8	unknown;forward;backward;	Bidirectional
NP_002743	HGNC:6886	5601	ENSG00000050748	MAPK9	env;gag;tat;	8	unknown;forward;	Forward or Bidirectional
NP_002787	HGNC:9541	5692	ENSG00000159377	PSMB4	gag-pol;nef;tat;vif;	8	unknown;forward;backward;	Bidirectional
NP_002789	HGNC:9543	5694	ENSG00000142507	PSMB6	env;gag-pol;tat;vif;	8	unknown;forward;backward;	Bidirectional
NP_002791	HGNC:9546	5698	ENSG00000240065	PSMB9	gag-pol;tat;vif;	8	unknown;forward;backward;	Bidirectional
NP_002792	HGNC:9538	5699	ENSG00000205220	PSMB10	gag;gag-pol;tat;vif;	8	unknown;forward;backward;	Bidirectional
NP_002796	HGNC:9552	5705	ENSG00000087191	PSMC5	gag;gag-pol;tat;vif;	8	unknown;forward;backward;	Bidirectional
NP_002808	HGNC:9558	5719	ENSG00000185627	PSMD13	env;gag-pol;tat;vif;	8	unknown;forward;backward;	Bidirectional
NP_002809	HGNC:9569	5721	ENSG00000100911	PSME2	gag;gag-pol;tat;vif;	8	unknown;forward;backward;	Bidirectional
NP_002829	HGNC:9666	5788	ENSG00000081237	PTPRC	env;nef;tat;	8	unknown;forward;backward;	Bidirectional
NP_002986	HGNC:10645	6375	ENSG00000143184	XCL1	env;gag;nef;tat;	8	unknown;forward;	Forward or Bidirectional
NP_003365	HGNC:12669	7416	ENSG00000213585	VDAC1	env;gag-pol;nef;vpr;	8	unknown;forward;	Forward or Bidirectional
NP_003737	HGNC:15476	8655	ENSG00000088986	DYNLL1	gag;gag-pol;tat;	8	unknown;	Forward, Backward or Bidirectional
NP_003744	HGNC:3278	8664	ENSG00000100353	EIF3D	env;gag;gag-pol;nef;	8	unknown;forward;	Forward or Bidirectional
NP_004199	HGNC:8768	9131	ENSG00000156709	AIFM1	env;gag;gag-pol;nef;vif;vpr;	8	unknown;forward;	Forward or Bidirectional
NP_004492	HGNC:5048	3192	ENSG00000153187	HNRNPU	env;gag;gag-pol;nef;rev;vpr;	8	unknown;forward;backward;	Bidirectional
NP_004597	HGNC:11535	6872	ENSG00000147133	TAF1	tat;	8	unknown;forward;	Forward or Bidirectional
NP_005044	HGNC:9812	5886	ENSG00000179262	RAD23A	vpr;	8	unknown;forward;backward;	Bidirectional
NP_005307	HGNC:4655	2965	ENSG00000110768	GTF2H1	tat;vpr;	8	unknown;forward;backward;	Bidirectional
NP_005511	HGNC:5041	3187	ENSG00000169045	HNRNPH1	env;gag;gag-pol;nef;rev;vif;vpr;	8	unknown;backward;	Backward or Bidirectional
NP_005537	HGNC:6171	3702	ENSG00000113263	ITK	env;gag;nef;	8	unknown;backward;	Backward or Bidirectional
NP_005557	HGNC:6535	3939	ENSG00000134333	LDHA	env;gag;gag-pol;nef;tat;	8	unknown;forward;	Forward or Bidirectional
NP_005561	HGNC:6631	3998	ENSG00000074695	LMAN1	env;	8	unknown;	Forward, Backward or Bidirectional
NP_005959	HGNC:5046	4670	ENSG00000099783	HNRNPM	env;gag;gag-pol;nef;rev;tat;	8	unknown;forward;	Forward or Bidirectional
NP_006078	HGNC:20774	10382	ENSG00000104833	TUBB4A	env;gag;rev;tat;	8	unknown;forward;	Forward or Bidirectional
NP_006079	HGNC:20771	10383	ENSG00000188229	TUBB4B	env;gag;rev;tat;	8	unknown;forward;	Forward or Bidirectional
NP_006089	HGNC:4399	10399	ENSG00000204628	RACK1	env;gag;gag-pol;nef;rev;tat;	8	unknown;forward;	Forward or Bidirectional
NP_006235	HGNC:9310	5526	ENSG00000068971	PPP2R5B	env;gag;tat;vpr;	8	unknown;forward;backward;	Bidirectional
NP_006494	HGNC:9551	5704	ENSG00000013275	PSMC4	gag-pol;tat;vif;	8	unknown;forward;backward;	Bidirectional
NP_006833	HGNC:10769	10992	ENSG00000087365	SF3B2	env;gag;gag-pol;nef;vpr;	8	unknown;forward;	Forward or Bidirectional
NP_006840	HGNC:14180	64714	ENSG00000185615	PDIA2	env;	8	unknown;backward;	Backward or Bidirectional
NP_036286	HGNC:3263	27161	ENSG00000123908	AGO2	gag;nef;	8	unknown;forward;backward;	Bidirectional
NP_061816	HGNC:12410	51807	ENSG00000183785	TUBA8	env;gag-pol;rev;tat;	8	unknown;forward;	Forward or Bidirectional
NP_066564	HGNC:4201	2648	ENSG00000108773	KAT2A	gag-pol;tat;	8	unknown;forward;backward;	Bidirectional
NP_066954	HGNC:9308	5524	ENSG00000119383	PTPA	gag;tat;vpr;	8	unknown;forward;backward;	Bidirectional
NP_443163	HGNC:21392	114836	ENSG00000162739	SLAMF6	vpu;	8	unknown;forward;	Forward or Bidirectional
NP_858060	HGNC:9305	5521	ENSG00000156475	PPP2R2B	gag;tat;vpr;	8	unknown;forward;backward;	Bidirectional
NP_937784	HGNC:4139	2595	ENSG00000214013	GANC	env;	8	backward;	Backward
NP_000063	HGNC:1663	948	ENSG00000135218	CD36	env;gag;nef;	7	unknown;forward;	Forward or Bidirectional
NP_000065	HGNC:11935	959	ENSG00000102245	CD40LG	env;gag;nef;tat;	7	unknown;forward;	Forward or Bidirectional
NP_000572	HGNC:4553	2876	ENSG00000233276	GPX1	env;tat;	7	forward;backward;	Bidirectional
NP_000625	HGNC:6026	3577	ENSG00000163464	CXCR1	gag;nef;	7	unknown;forward;backward;	Bidirectional
NP_000646	HGNC:10720	6402	ENSG00000188404	SELL	env;nef;tat;vpu;	7	forward;	Forward
NP_000909	HGNC:8548	5034	ENSG00000185624	P4HB	env;rev;vpr;	7	unknown;forward;backward;	Bidirectional
NP_000958	HGNC:10332	6122	ENSG00000100316	RPL3	env;gag;gag-pol;nef;rev;tat;	7	unknown;forward;	Forward or Bidirectional
NP_001001	HGNC:10429	6194	ENSG00000137154	RPS6	env;gag;gag-pol;nef;rev;	7	unknown;forward;	Forward or Bidirectional
NP_001034658	HGNC:18971	130340	ENSG00000152056	AP1S3	env;nef;	7	unknown;forward;backward;	Bidirectional
NP_001069	HGNC:12663	7412	ENSG00000162692	VCAM1	env;tat;vpu;	7	forward;	Forward
NP_001070	HGNC:12858	7535	ENSG00000115085	ZAP70	env;gag;nef;	7	unknown;forward;backward;	Bidirectional
NP_001167542	HGNC:18825	256987	ENSG00000164300	SERINC5	nef;	7	unknown;forward;	Forward or Bidirectional
NP_001187	HGNC:1050	637	ENSG00000015475	BID	env;tat;vpr;	7	unknown;forward;	Forward or Bidirectional
NP_001419	HGNC:3350	2023	ENSG00000074800	ENO1	env;gag;gag-pol;nef;tat;	7	unknown;forward;	Forward or Bidirectional
NP_001495	HGNC:4540	2833	ENSG00000186810	CXCR3	env;nef;tat;vif;vpu;	7	unknown;forward;	Forward or Bidirectional
NP_001758	HGNC:1639	914	ENSG00000116824	CD2	env;gag;	7	unknown;forward;backward;	Bidirectional
NP_001760	HGNC:1709	928	ENSG00000010278	CD9	env;gag;	7	unknown;forward;backward;	Bidirectional
NP_001946	HGNC:3176	1906	ENSG00000078401	EDN1	env;gag;nef;tat;	7	forward;backward;	Bidirectional
NP_001952	HGNC:3214	1938	ENSG00000167658	EEF2	gag;gag-pol;vpr;	7	unknown;forward;backward;	Bidirectional
NP_002010	HGNC:3763	2321	ENSG00000102755	FLT1	env;nef;tat;	7	unknown;forward;backward;	Bidirectional
NP_002222	HGNC:6210	3732	ENSG00000085117	CD82	env;gag;vpu;	7	unknown;forward;backward;	Bidirectional
NP_002285	HGNC:6501	3920	ENSG00000005893	LAMP2	gag;nef;tat;vpu;	7	unknown;forward;	Forward or Bidirectional
NP_002383	HGNC:6973	4193	ENSG00000135679	MDM2	tat;vif;	7	unknown;forward;backward;	Bidirectional
NP_002412	HGNC:7155	4312	ENSG00000196611	MMP1	env;tat;vpr;	7	unknown;forward;backward;	Bidirectional
NP_002699	HGNC:9281	5499	ENSG00000172531	PPP1CA	tat;	7	unknown;forward;backward;	Bidirectional
NP_002700	HGNC:9282	5500	ENSG00000213639	PPP1CB	env;tat;	7	unknown;forward;backward;	Bidirectional
NP_002710	HGNC:9311	5527	ENSG00000078304	PPP2R5C	gag;tat;vpr;	7	unknown;forward;backward;	Bidirectional
NP_002724	HGNC:9385	5571	ENSG00000181929	PRKAG1	gag;tat;vif;vpr;	7	forward;backward;	Bidirectional
NP_002726	HGNC:9390	5575	ENSG00000188191	PRKAR1B	gag;nef;tat;vif;vpr;	7	forward;backward;	Bidirectional
NP_002727	HGNC:9392	5577	ENSG00000005249	PRKAR2B	gag;nef;tat;vif;vpr;	7	forward;backward;	Bidirectional
NP_002745	HGNC:6875	5603	ENSG00000156711	MAPK13	env;gag;nef;tat;vpr;	7	unknown;forward;backward;	Bidirectional
NP_002782	HGNC:9535	5687	ENSG00000100902	PSMA6	gag-pol;tat;vif;	7	unknown;forward;backward;	Bidirectional
NP_002794	HGNC:9548	5701	ENSG00000161057	PSMC2	gag-pol;tat;vif;	7	unknown;forward;backward;	Bidirectional
NP_002798	HGNC:9554	5707	ENSG00000173692	PSMD1	env;gag-pol;tat;vif;	7	unknown;forward;backward;	Bidirectional
NP_002801	HGNC:9561	5710	ENSG00000159352	PSMD4	gag-pol;tat;vif;vpr;	7	unknown;forward;backward;	Bidirectional
NP_002802	HGNC:9565	5713	ENSG00000103035	PSMD7	env;gag-pol;tat;vif;	7	unknown;forward;backward;	Bidirectional
NP_002806	HGNC:9556	5717	ENSG00000108671	PSMD11	env;gag-pol;tat;vif;	7	unknown;forward;backward;	Bidirectional
NP_002866	HGNC:9817	5888	ENSG00000051180	RAD51	gag-pol;tat;vpr;	7	unknown;forward;backward;	Bidirectional
NP_002902	HGNC:9962	5976	ENSG00000005007	UPF1	env;gag;gag-pol;nef;	7	unknown;forward;backward;	Bidirectional
NP_002943	HGNC:10404	6187	ENSG00000140988	RPS2	env;gag;gag-pol;nef;rev;tat;	7	unknown;forward;	Forward or Bidirectional
NP_002987	HGNC:10647	6376	ENSG00000006210	CX3CL1	env;tat;	7	forward;backward;	Bidirectional
NP_003119	HGNC:11275	6711	ENSG00000115306	SPTBN1	gag;gag-pol;rev;tat;vpr;	7	unknown;forward;	Forward or Bidirectional
NP_003907	HGNC:560	8905	ENSG00000182287	AP1S2	env;nef;	7	unknown;forward;	Forward or Bidirectional
NP_003908	HGNC:556	8906	ENSG00000213983	AP1G2	env;nef;	7	unknown;forward;	Forward or Bidirectional
NP_004037	HGNC:823	498	ENSG00000152234	ATP5F1A	env;gag;gag-pol;nef;tat;vpr;	7	unknown;forward;	Forward or Bidirectional
NP_004060	HGNC:565	1175	ENSG00000042753	AP2S1	env;gag;nef;tat;	7	unknown;	Forward, Backward or Bidirectional
NP_004075	HGNC:2761	1667	ENSG00000206047	DEFA1	env;	7	unknown;backward;	Backward or Bidirectional
NP_004313	HGNC:936	572	ENSG00000002330	BAD	env;nef;tat;	7	unknown;forward;	Forward or Bidirectional
NP_004528	HGNC:7637	4673	ENSG00000187109	NAP1L1	gag;rev;tat;	7	unknown;forward;	Forward or Bidirectional
NP_004550	HGNC:8014	4904	ENSG00000065978	YBX1	env;gag;gag-pol;nef;tat;	7	unknown;backward;	Backward or Bidirectional
NP_004582	HGNC:10619	6364	ENSG00000115009	CCL20	env;gag;nef;tat;	7	forward;backward;	Bidirectional
NP_004654	HGNC:9760	8766	ENSG00000103769	RAB11A	env;gag;gag-pol;nef;	7	unknown;backward;	Backward or Bidirectional
NP_004719	HGNC:2744	9188	ENSG00000165732	DDX21	env;gag;gag-pol;nef;rev;tat;	7	unknown;backward;	Backward or Bidirectional
NP_004860	HGNC:10895	9525	ENSG00000119541	VPS4B	gag;nef;vpu;	7	unknown;forward;backward;	Bidirectional
NP_004902	HGNC:30167	9601	ENSG00000155660	PDIA4	env;gag-pol;	7	unknown;backward;	Backward or Bidirectional
NP_005092	HGNC:4053	9636	ENSG00000187608	ISG15	gag;tat;vpr;vpu;	7	unknown;forward;backward;	Bidirectional
NP_005205	HGNC:2505	1493	ENSG00000163599	CTLA4	env;nef;vpr;	7	unknown;forward;	Forward or Bidirectional
NP_005378	HGNC:8068	4928	ENSG00000110713	NUP98	gag;rev;tat;	7	unknown;forward;backward;	Bidirectional
NP_005493	HGNC:29	19	ENSG00000165029	ABCA1	gag;nef;	7	unknown;forward;backward;	Bidirectional
NP_005780	HGNC:9570	10197	ENSG00000131467	PSME3	gag-pol;tat;vif;	7	unknown;forward;backward;	Bidirectional
NP_005833	HGNC:11270	10253	ENSG00000136158	SPRY2	gag;nef;tat;	7	unknown;forward;backward;	Bidirectional
NP_005907	HGNC:6950	4176	ENSG00000166508	MCM7	env;gag;gag-pol;nef;tat;	7	unknown;forward;	Forward or Bidirectional
NP_005926	HGNC:7135	4299	ENSG00000172493	AFF1	tat;	7	unknown;forward;backward;	Bidirectional
NP_006030	HGNC:16875	9902	ENSG00000011028	MRC2	env;tat;	7	unknown;forward;	Forward or Bidirectional
NP_006236	HGNC:9312	5528	ENSG00000112640	PPP2R5D	gag;tat;vpr;	7	unknown;forward;backward;	Bidirectional
NP_006254	HGNC:9568	5720	ENSG00000092010	PSME1	gag;gag-pol;tat;vif;	7	unknown;forward;backward;	Bidirectional
NP_006265	HGNC:10617	6363	ENSG00000172724	CCL19	gag;nef;tat;vpu;	7	unknown;forward;backward;	Bidirectional
NP_006421	HGNC:1617	10575	ENSG00000115484	CCT4	env;gag;gag-pol;nef;tat;vif;	7	unknown;	Forward, Backward or Bidirectional
NP_008856	HGNC:10787	6430	ENSG00000100650	SRSF5	env;gag;nef;rev;vpu;	7	forward;backward;	Bidirectional
NP_031381	HGNC:5258	3326	ENSG00000096384	HSP90AB1	gag;gag-pol;tat;vpr;	7	forward;backward;	Bidirectional
NP_036339	HGNC:5043	3189	ENSG00000096746	HNRNPH3	env;gag;gag-pol;nef;rev;tat;	7	unknown;	Forward, Backward or Bidirectional
NP_036350	HGNC:6038	3609	ENSG00000129351	ILF3	rev;tat;	7	unknown;backward;	Backward or Bidirectional
NP_036442	HGNC:13339	24137	ENSG00000090889	KIF4A	gag;	7	unknown;backward;	Backward or Bidirectional
NP_057407	HGNC:24368	51191	ENSG00000138646	HERC5	gag;rev;vpr;	7	unknown;forward;backward;	Bidirectional
NP_060496	HGNC:30032	55690	ENSG00000175115	PACS1	gag;nef;rev;	7	unknown;backward;	Backward or Bidirectional
NP_078794	HGNC:14895	79465	ENSG00000131019	ULBP3	vif;vpr;	7	forward;	Forward
NP_079404	HGNC:29814	80198	ENSG00000172732	MUS81	vpr;	7	unknown;forward;	Forward or Bidirectional
NP_115729	HGNC:28122	84313	ENSG00000131475	VPS25	gag;	7	unknown;	Forward, Backward or Bidirectional
NP_116020	HGNC:14680	84717	ENSG00000167674	HDGFL2	gag;gag-pol;vpr;	7	unknown;backward;	Backward or Bidirectional
NP_444284	HGNC:1582	595	ENSG00000110092	CCND1	nef;tat;	7	forward;	Forward
NP_573566	HGNC:15714	10128	ENSG00000138095	LRPPRC	env;gag;gag-pol;nef;vpu;	7	unknown;	Forward, Backward or Bidirectional
NP_653229	HGNC:16133	128637	ENSG00000125875	TBC1D20	env;	7	forward;backward;	Bidirectional
NP_870991	HGNC:9306	5522	ENSG00000074211	PPP2R2C	gag;tat;vpr;	7	forward;backward;	Bidirectional
NP_874369	HGNC:5275	10524	ENSG00000172977	KAT5	tat;	7	unknown;forward;backward;	Bidirectional
NP_932170	HGNC:1677	919	ENSG00000198821	CD247	nef;tat;vpu;	7	unknown;forward;	Forward or Bidirectional
NP_937983	HGNC:11730	7015	ENSG00000164362	TERT	env;tat;vpr;	7	forward;backward;	Bidirectional
NP_997647	HGNC:3778	2335	ENSG00000115414	FN1	env;gag-pol;nef;	7	unknown;forward;	Forward or Bidirectional
NP_000594	HGNC:7876	4846	ENSG00000164867	NOS3	env;nef;tat;	6	unknown;forward;	Forward or Bidirectional
NP_000656	HGNC:108	43	ENSG00000087085	ACHE	env;gag;nef;	6	unknown;forward;	Forward or Bidirectional
NP_000692	HGNC:799	476	ENSG00000163399	ATP1A1	env;gag;gag-pol;nef;	6	unknown;forward;	Forward or Bidirectional
NP_000905	HGNC:8156	4988	ENSG00000112038	OPRM1	env;tat;	6	unknown;forward;backward;	Bidirectional
NP_000918	HGNC:40	5243	ENSG00000085563	ABCB1	env;gag-pol;tat;	6	unknown;forward;	Forward or Bidirectional
NP_000960	HGNC:10360	6125	ENSG00000122406	RPL5	env;gag;gag-pol;nef;rev;	6	unknown;forward;	Forward or Bidirectional
NP_000961	HGNC:10362	6128	ENSG00000089009	RPL6	env;gag;gag-pol;nef;rev;	6	unknown;forward;	Forward or Bidirectional
NP_000968	HGNC:10303	6137	ENSG00000167526	RPL13	env;gag;gag-pol;nef;tat;vpr;	6	unknown;forward;	Forward or Bidirectional
NP_000976	HGNC:10307	6139	ENSG00000265681	RPL17	env;gag;gag-pol;nef;rev;tat;	6	unknown;forward;	Forward or Bidirectional
NP_000983	HGNC:10331	6159	ENSG00000162244	RPL29	env;gag;gag-pol;nef;vpr;	6	unknown;forward;	Forward or Bidirectional
NP_001004343	HGNC:13353	440738	ENSG00000197769	MAP1LC3C	gag;gag-pol;nef;vif;	6	unknown;forward;	Forward or Bidirectional
NP_001026854	HGNC:10789	6432	ENSG00000115875	SRSF7	env;gag;gag-pol;nef;tat;	6	unknown;forward;backward;	Bidirectional
NP_001138303	HGNC:30306	11331	ENSG00000215021	PHB2	env;gag;gag-pol;nef;	6	unknown;	Forward, Backward or Bidirectional
NP_001195	HGNC:1078	659	ENSG00000204217	BMPR2	env;nef;tat;	6	forward;backward;	Bidirectional
NP_001229	HGNC:1589	898	ENSG00000105173	CCNE1	env;nef;tat;	6	unknown;forward;backward;	Bidirectional
NP_001233	HGNC:11922	939	ENSG00000139193	CD27	env;nef;tat;vpu;	6	unknown;forward;	Forward or Bidirectional
NP_001244	HGNC:1743	988	ENSG00000096401	CDC5L	env;gag;gag-pol;nef;rev;	6	unknown;forward;	Forward or Bidirectional
NP_001308154	HGNC:14064	10013	ENSG00000094631	HDAC6	vif;	6	unknown;backward;	Backward or Bidirectional
NP_001328	HGNC:2558	1524	ENSG00000168329	CX3CR1	env;tat;	6	unknown;forward;backward;	Bidirectional
NP_001453	HGNC:3827	2358	ENSG00000171049	FPR2	env;	6	unknown;forward;	Forward or Bidirectional
NP_001506	HGNC:4656	2966	ENSG00000145736	GTF2H2	tat;	6	unknown;forward;backward;	Bidirectional
NP_001507	HGNC:4657	2967	ENSG00000111358	GTF2H3	tat;	6	unknown;forward;backward;	Bidirectional
NP_001508	HGNC:4658	2968	ENSG00000213780	GTF2H4	tat;	6	unknown;forward;backward;	Bidirectional
NP_001559	HGNC:3277	3646	ENSG00000104408	EIF3E	env;gag;gag-pol;nef;	6	unknown;	Forward, Backward or Bidirectional
NP_001563	HGNC:6122	3665	ENSG00000185507	IRF7	tat;vpr;	6	unknown;forward;	Forward or Bidirectional
NP_001782	HGNC:1736	998	ENSG00000070831	CDC42	env;nef;	6	unknown;forward;	Forward or Bidirectional
NP_002077	HGNC:4566	2885	ENSG00000177885	GRB2	gag-pol;nef;tat;	6	unknown;forward;	Forward or Bidirectional
NP_002087	HGNC:4652	2962	ENSG00000125651	GTF2F1	env;tat;	6	unknown;forward;backward;	Bidirectional
NP_002096	HGNC:4739	3014	ENSG00000188486	H2AFX	gag-pol;tat;vpr;	6	unknown;forward;	Forward or Bidirectional
NP_002179	HGNC:5973	3596	ENSG00000169194	IL13	env;gag-pol;tat;	6	forward;backward;	Bidirectional
NP_002297	HGNC:6563	3958	ENSG00000131981	LGALS3	gag;rev;tat;	6	unknown;forward;backward;	Bidirectional
NP_002305	HGNC:6613	3984	ENSG00000106683	LIMK1	env;nef;tat;	6	unknown;forward;	Forward or Bidirectional
NP_002341	HGNC:6735	4067	ENSG00000254087	LYN	env;nef;	6	unknown;forward;	Forward or Bidirectional
NP_002453	HGNC:7532	4599	ENSG00000157601	MX1	tat;vpr;vpu;	6	forward;	Forward
NP_002458	HGNC:7553	4609	ENSG00000136997	MYC	env;gag;tat;	6	unknown;forward;backward;	Bidirectional
NP_002494	HGNC:7798	4793	ENSG00000104825	NFKBIB	env;tat;vpr;	6	forward;backward;	Bidirectional
NP_002560	HGNC:8568	5045	ENSG00000140564	FURIN	env;tat;	6	forward;backward;	Bidirectional
NP_002744	HGNC:6872	5602	ENSG00000109339	MAPK10	env;	6	forward;	Forward
NP_002777	HGNC:9530	5682	ENSG00000129084	PSMA1	gag-pol;tat;vif;	6	unknown;forward;backward;	Bidirectional
NP_002778	HGNC:9531	5683	ENSG00000106588	PSMA2	gag-pol;tat;vif;	6	unknown;forward;backward;	Bidirectional
NP_002779	HGNC:9532	5684	ENSG00000100567	PSMA3	gag-pol;tat;vif;	6	unknown;forward;backward;	Bidirectional
NP_002780	HGNC:9533	5685	ENSG00000041357	PSMA4	gag-pol;tat;vif;	6	unknown;forward;backward;	Bidirectional
NP_002781	HGNC:9534	5686	ENSG00000143106	PSMA5	gag-pol;tat;vif;	6	unknown;forward;backward;	Bidirectional
NP_002783	HGNC:9536	5688	ENSG00000101182	PSMA7	gag-pol;tat;vif;	6	unknown;forward;backward;	Bidirectional
NP_002784	HGNC:9537	5689	ENSG00000008018	PSMB1	gag-pol;tat;vif;	6	unknown;forward;backward;	Bidirectional
NP_002785	HGNC:9539	5690	ENSG00000126067	PSMB2	gag-pol;tat;vif;	6	unknown;forward;backward;	Bidirectional
NP_002786	HGNC:9540	5691	ENSG00000277791	PSMB3	gag-pol;tat;vif;	6	unknown;forward;backward;	Bidirectional
NP_002788	HGNC:9542	5693	ENSG00000100804	PSMB5	gag-pol;tat;vif;	6	unknown;forward;backward;	Bidirectional
NP_002790	HGNC:9544	5695	ENSG00000136930	PSMB7	gag-pol;tat;vif;	6	unknown;forward;backward;	Bidirectional
NP_002793	HGNC:9547	5700	ENSG00000100764	PSMC1	gag-pol;tat;vif;	6	unknown;forward;backward;	Bidirectional
NP_002800	HGNC:9560	5709	ENSG00000108344	PSMD3	gag-pol;tat;vif;	6	unknown;forward;backward;	Bidirectional
NP_002803	HGNC:9566	5714	ENSG00000099341	PSMD8	gag-pol;tat;vif;	6	unknown;forward;backward;	Bidirectional
NP_002804	HGNC:9567	5715	ENSG00000110801	PSMD9	gag-pol;tat;vif;	6	unknown;forward;backward;	Bidirectional
NP_002805	HGNC:9555	5716	ENSG00000101843	PSMD10	gag-pol;tat;vif;	6	unknown;forward;backward;	Bidirectional
NP_002807	HGNC:9557	5718	ENSG00000197170	PSMD12	gag-pol;tat;vif;	6	unknown;forward;backward;	Bidirectional
NP_002850	HGNC:9718	5829	ENSG00000089159	PXN	env;gag;nef;tat;	6	unknown;forward;	Forward or Bidirectional
NP_002871	HGNC:9829	5894	ENSG00000132155	RAF1	env;nef;tat;	6	unknown;forward;	Forward or Bidirectional
NP_003007	HGNC:10783	6427	ENSG00000161547	SRSF2	rev;tat;	6	unknown;backward;	Backward or Bidirectional
NP_003010	HGNC:10803	6441	ENSG00000133661	SFTPD	env;	6	unknown;backward;	Backward or Bidirectional
NP_003114	HGNC:11249	6693	ENSG00000197471	SPN	env;gag;	6	unknown;forward;	Forward or Bidirectional
NP_003118	HGNC:11273	6709	ENSG00000197694	SPTAN1	env;gag;gag-pol;nef;rev;	6	unknown;forward;	Forward or Bidirectional
NP_003174	HGNC:195	6868	ENSG00000151694	ADAM17	env;nef;	6	unknown;forward;	Forward or Bidirectional
NP_003237	HGNC:11785	7057	ENSG00000137801	THBS1	env;tat;vpr;	6	unknown;forward;backward;	Bidirectional
NP_003320	HGNC:12435	7295	ENSG00000136810	TXN	env;nef;	6	unknown;forward;backward;	Bidirectional
NP_003381	HGNC:12761	7465	ENSG00000166483	WEE1	vpr;	6	unknown;forward;backward;	Bidirectional
NP_003557	HGNC:3185	8411	ENSG00000102189	EEA1	env;gag;vpr;vpu;	6	unknown;forward;	Forward or Bidirectional
NP_003692	HGNC:11926	8600	ENSG00000120659	TNFSF11	env;gag;tat;vpr;	6	unknown;forward;	Forward or Bidirectional
NP_003741	HGNC:3271	8661	ENSG00000107581	EIF3A	env;gag;gag-pol;nef;	6	unknown;	Forward, Backward or Bidirectional
NP_004095	HGNC:3594	2194	ENSG00000169710	FASN	env;gag;gag-pol;nef;vif;	6	unknown;forward;	Forward or Bidirectional
NP_004243	HGNC:11075	9368	ENSG00000109062	SLC9A3R1	env;gag-pol;	6	unknown;forward;backward;	Bidirectional
NP_004351	HGNC:1748	999	ENSG00000039068	CDH1	env;tat;vpr;vpu;	6	unknown;forward;	Forward or Bidirectional
NP_004386	HGNC:2695	1627	ENSG00000113758	DBN1	env;gag;tat;	6	unknown;forward;backward;	Bidirectional
NP_004437	HGNC:3418	2058	ENSG00000136628	EPRS	env;gag;gag-pol;nef;	6	unknown;forward;	Forward or Bidirectional
NP_004506	HGNC:6037	3608	ENSG00000143621	ILF2	env;gag;gag-pol;nef;rev;tat;	6	unknown;	Forward, Backward or Bidirectional
NP_004507	HGNC:6038	3609	ENSG00000129351	ILF3	env;gag;gag-pol;nef;vpr;	6	unknown;forward;backward;	Bidirectional
NP_004611	HGNC:12036	7189	ENSG00000175104	TRAF6	nef;vpr;	6	unknown;backward;	Backward or Bidirectional
NP_004692	HGNC:1580	9133	ENSG00000157456	CCNB2	vpr;	6	forward;	Forward
NP_004703	HGNC:4897	9146	ENSG00000185359	HGS	gag;nef;vpu;	6	unknown;backward;	Backward or Bidirectional
NP_004891	HGNC:17352	9582	ENSG00000179750	APOBEC3B	gag;vif;	6	unknown;forward;backward;	Bidirectional
NP_004926	HGNC:1774	1020	ENSG00000164885	CDK5	gag;tat;	6	unknown;forward;	Forward or Bidirectional
NP_005021	HGNC:9077	5347	ENSG00000166851	PLK1	gag;tat;vpr;vpu;	6	unknown;	Forward, Backward or Bidirectional
NP_005023	HGNC:9091	5358	ENSG00000102024	PLS3	env;gag;gag-pol;nef;	6	unknown;forward;	Forward or Bidirectional
NP_005028	HGNC:9236	5468	ENSG00000132170	PPARG	env;gag;vif;	6	forward;	Forward
NP_005038	HGNC:9563	5711	ENSG00000095261	PSMD5	gag-pol;tat;vif;	6	unknown;forward;backward;	Bidirectional
NP_005057	HGNC:10774	6421	ENSG00000116560	SFPQ	env;gag;gag-pol;nef;rev;	6	unknown;backward;	Backward or Bidirectional
NP_005137	HGNC:10538	9092	ENSG00000175467	SART1	env;gag;gag-pol;nef;	6	unknown;forward;	Forward or Bidirectional
NP_005334	HGNC:5173	3265	ENSG00000174775	HRAS	env;nef;tat;	6	unknown;forward;	Forward or Bidirectional
NP_005397	HGNC:10251	6093	ENSG00000067900	ROCK1	env;gag;tat;	6	unknown;forward;backward;	Bidirectional
NP_005418	HGNC:12003	7161	ENSG00000078900	TP73	tat;	6	unknown;forward;backward;	Bidirectional
NP_005614	HGNC:10635	6355	ENSG00000108700	CCL8	env;gag;tat;vpr;	6	forward;backward;	Bidirectional
NP_005632	HGNC:11540	6878	ENSG00000106290	TAF6	tat;	6	unknown;forward;	Forward or Bidirectional
NP_005733	HGNC:30168	10130	ENSG00000143870	PDIA6	env;gag-pol;	6	unknown;backward;	Backward or Bidirectional
NP_005745	HGNC:30292	10146	ENSG00000145907	G3BP1	env;gag;tat;	6	unknown;forward;	Forward or Bidirectional
NP_005753	HGNC:16384	10155	ENSG00000130726	TRIM28	env;gag;gag-pol;nef;	6	unknown;backward;	Backward or Bidirectional
NP_005794	HGNC:3757	10211	ENSG00000137312	FLOT1	env;gag;tat;vpu;	6	unknown;	Forward, Backward or Bidirectional
NP_005817	HGNC:5047	10236	ENSG00000125944	HNRNPR	env;gag;gag-pol;nef;rev;	6	unknown;	Forward, Backward or Bidirectional
NP_005841	HGNC:10771	10262	ENSG00000143368	SF3B4	env;gag;gag-pol;nef;vpr;	6	unknown;forward;	Forward or Bidirectional
NP_006169	HGNC:8016	4905	ENSG00000073969	NSF	env;gag;gag-pol;nef;	6	unknown;backward;	Backward or Bidirectional
NP_006242	HGNC:9376	5562	ENSG00000132356	PRKAA1	tat;vif;vpr;	6	unknown;forward;backward;	Bidirectional
NP_006422	HGNC:1615	10576	ENSG00000166226	CCT2	env;gag;gag-pol;nef;tat;vif;	6	unknown;forward;	Forward or Bidirectional
NP_006436	HGNC:17340	10594	ENSG00000174231	PRPF8	env;gag;gag-pol;nef;rev;tat;	6	unknown;	Forward, Backward or Bidirectional
NP_006805	HGNC:9571	9491	ENSG00000125818	PSMF1	gag-pol;tat;vif;	6	unknown;forward;backward;	Bidirectional
NP_008974	HGNC:5176	11103	ENSG00000111615	KRR1	env;gag;gag-pol;nef;rev;	6	unknown;forward;	Forward or Bidirectional
NP_031401	HGNC:11571	23435	ENSG00000120948	TARDBP	env;gag;gag-pol;nef;tat;	6	unknown;backward;	Backward or Bidirectional
NP_037468	HGNC:18276	29927	ENSG00000058262	SEC61A1	env;gag;gag-pol;nef;	6	unknown;	Forward, Backward or Bidirectional
NP_055034	HGNC:6330	3803	N/A	KIR2DL2	env;gag;nef;vpu;	6	unknown;forward;	Forward or Bidirectional
NP_055429	HGNC:20635	23198	ENSG00000068878	PSME4	gag-pol;tat;vif;	6	unknown;forward;backward;	Bidirectional
NP_055629	HGNC:9564	9861	ENSG00000163636	PSMD6	gag-pol;tat;vif;	6	unknown;forward;backward;	Bidirectional
NP_056289	HGNC:15925	25939	ENSG00000101347	SAMHD1	gag;gag-pol;	6	unknown;backward;	Backward or Bidirectional
NP_056953	HGNC:9236	5468	ENSG00000132170	PPARG	tat;	6	forward;backward;	Bidirectional
NP_057732	HGNC:24912	51574	ENSG00000174720	LARP7	tat;	6	unknown;	Forward, Backward or Bidirectional
NP_060773	HGNC:24968	55770	ENSG00000112685	EXOC2	nef;	6	unknown;backward;	Backward or Bidirectional
NP_061189	HGNC:30777	55536	ENSG00000164649	CDCA7L	gag-pol;tat;	6	unknown;forward;	Forward or Bidirectional
NP_113671	HGNC:13890	83737	ENSG00000078747	ITCH	nef;vif;	6	unknown;forward;backward;	Bidirectional
NP_115754	HGNC:3211	1936	ENSG00000104529	EEF1D	env;gag;gag-pol;nef;tat;	6	unknown;forward;	Forward or Bidirectional
NP_115820	HGNC:23845	84464	ENSG00000188827	SLX4	vpr;	6	unknown;forward;	Forward or Bidirectional
NP_149020	HGNC:18709	85417	ENSG00000147082	CCNB3	vpr;	6	forward;	Forward
NP_490597	HGNC:13575	23476	ENSG00000141867	BRD4	tat;	6	unknown;backward;	Backward or Bidirectional
NP_631961	HGNC:11547	8148	ENSG00000270647	TAF15	tat;	6	unknown;forward;	Forward or Bidirectional
NP_722560	HGNC:9611	5747	ENSG00000169398	PTK2	env;tat;	6	unknown;forward;	Forward or Bidirectional
NP_817092	HGNC:9278	5496	ENSG00000115241	PPM1G	gag;tat;	6	unknown;forward;backward;	Bidirectional
NP_853510	HGNC:5174	3266	ENSG00000187682	ERAS	env;tat;	6	forward;	Forward
NP_919223	HGNC:24941	220988	ENSG00000170144	HNRNPA3	env;gag;gag-pol;nef;rev;tat;	6	unknown;forward;	Forward or Bidirectional
NP_951038	HGNC:28870	29969	ENSG00000135272	MDFIC	rev;tat;	6	unknown;backward;	Backward or Bidirectional
NP_000068	HGNC:1787	1029	ENSG00000147889	CDKN2A	env;gag-pol;nef;tat;	5	unknown;forward;backward;	Bidirectional
NP_000079	HGNC:2197	1277	ENSG00000108821	COL1A1	env;gag;tat;vpu;	5	forward;	Forward
NP_000218	HGNC:6483	3909	ENSG00000053747	LAMA3	env;tat;	5	forward;	Forward
NP_000230	HGNC:6740	4069	ENSG00000090382	LYZ	env;gag;gag-pol;nef;tat;	5	unknown;forward;	Forward or Bidirectional
NP_000265	HGNC:8091	4942	ENSG00000065154	OAT	env;gag;gag-pol;nef;	5	unknown;forward;	Forward or Bidirectional
NP_000335	HGNC:11117	6606	ENSG00000172062	SMN1	gag;tat;vpr;vpu;	5	forward;	Forward
NP_000368	HGNC:12731	7454	ENSG00000015285	WAS	env;gag-pol;	5	unknown;forward;	Forward or Bidirectional
NP_000405	HGNC:5213	3295	ENSG00000133835	HSD17B4	env;gag;gag-pol;nef;vpr;	5	unknown;forward;	Forward or Bidirectional
NP_000417	HGNC:6482	3908	ENSG00000196569	LAMA2	env;tat;	5	forward;	Forward
NP_000482	HGNC:1242	713	ENSG00000173369	C1QB	env;	5	unknown;	Forward, Backward or Bidirectional
NP_000534	HGNC:11120	6609	ENSG00000166311	SMPD1	env;nef;tat;	5	forward;backward;	Bidirectional
NP_000565	HGNC:2665	1604	ENSG00000196352	CD55	env;gag;	5	unknown;forward;	Forward or Bidirectional
NP_000611	HGNC:7872	4842	ENSG00000089250	NOS1	env;tat;	5	unknown;forward;	Forward or Bidirectional
NP_000652	HGNC:10369	6133	ENSG00000163682	RPL9	env;gag;gag-pol;nef;	5	unknown;forward;	Forward or Bidirectional
NP_000737	HGNC:1960	1139	ENSG00000175344	CHRNA7	env;	5	unknown;forward;	Forward or Bidirectional
NP_000748	HGNC:2432	1435	ENSG00000184371	CSF1	env;tat;vif;	5	unknown;forward;	Forward or Bidirectional
NP_000869	HGNC:6009	3560	ENSG00000100385	IL2RB	env;gag;tat;	5	forward;	Forward
NP_000878	HGNC:6152	3687	ENSG00000140678	ITGAX	env;gag;nef;vpr;	5	unknown;forward;	Forward or Bidirectional
NP_000962	HGNC:10363	6129	ENSG00000147604	RPL7	env;gag;gag-pol;nef;	5	unknown;forward;	Forward or Bidirectional
NP_000993	HGNC:10371	6175	ENSG00000089157	RPLP0	env;gag;gag-pol;nef;vpr;	5	unknown;forward;	Forward or Bidirectional
NP_000996	HGNC:10420	6188	ENSG00000149273	RPS3	env;gag;gag-pol;nef;	5	unknown;	Forward, Backward or Bidirectional
NP_000998	HGNC:10424	6191	ENSG00000198034	RPS4X	env;gag;gag-pol;nef;rev;	5	unknown;	Forward, Backward or Bidirectional
NP_001003810	HGNC:5036	3184	ENSG00000138668	HNRNPD	env;gag;rev;	5	unknown;backward;	Backward or Bidirectional
NP_001015051	HGNC:10472	860	ENSG00000124813	RUNX2	env;gag;nef;tat;vif;	5	forward;	Forward
NP_001057	HGNC:11917	7133	ENSG00000028137	TNFRSF1B	env;nef;tat;vpu;	5	unknown;forward;	Forward or Bidirectional
NP_001061	HGNC:12417	7283	ENSG00000131462	TUBG1	env;gag;tat;vpr;	5	unknown;forward;	Forward or Bidirectional
NP_001070952	HGNC:13447	81539	ENSG00000111371	SLC38A1	vpu;	5	unknown;forward;	Forward or Bidirectional
NP_001143	HGNC:10991	292	ENSG00000005022	SLC25A5	env;gag;gag-pol;nef;vpr;	5	unknown;forward;	Forward or Bidirectional
NP_001156	HGNC:591	330	ENSG00000023445	BIRC3	env;tat;vpr;	5	unknown;forward;backward;	Bidirectional
NP_001211	HGNC:1461	816	ENSG00000058404	CAMK2B	tat;	5	forward;backward;	Bidirectional
NP_001218	HGNC:1508	840	ENSG00000165806	CASP7	tat;vpr;	5	forward;	Forward
NP_001226	HGNC:1546	871	ENSG00000149257	SERPINH1	env;gag;gag-pol;nef;	5	unknown;	Forward, Backward or Bidirectional
NP_001275543	HGNC:2475	1471	ENSG00000101439	CST3	env;gag;gag-pol;	5	unknown;backward;	Backward or Bidirectional
NP_001305863	HGNC:11099	6596	ENSG00000071794	HLTF	vpr;	5	unknown;forward;	Forward or Bidirectional
NP_001340	HGNC:2678	1615	ENSG00000115866	DARS	env;gag;gag-pol;nef;	5	unknown;	Forward, Backward or Bidirectional
NP_001351	HGNC:2860	1717	ENSG00000172893	DHCR7	env;gag;gag-pol;nef;vif;	5	unknown;forward;	Forward or Bidirectional
NP_001448	HGNC:3755	2317	ENSG00000136068	FLNB	env;gag;gag-pol;nef;tat;	5	unknown;forward;	Forward or Bidirectional
NP_001539	HGNC:5407	3434	ENSG00000185745	IFIT1	gag;vpr;vpu;	5	unknown;forward;	Forward or Bidirectional
NP_001540	HGNC:5411	3437	ENSG00000119917	IFIT3	tat;vif;vpr;vpu;	5	forward;	Forward
NP_001688	HGNC:850	539	ENSG00000241837	ATP5PO	env;gag;gag-pol;nef;vpu;	5	unknown;	Forward, Backward or Bidirectional
NP_001745	HGNC:10471	861	ENSG00000159216	RUNX1	vif;	5	unknown;forward;	Forward or Bidirectional
NP_001754	HGNC:1634	909	ENSG00000158477	CD1A	nef;tat;	5	unknown;forward;backward;	Bidirectional
NP_001759	HGNC:1706	925	ENSG00000153563	CD8A	env;gag-pol;nef;	5	unknown;forward;	Forward or Bidirectional
NP_001976	HGNC:3482	2109	ENSG00000105379	ETFB	env;gag;gag-pol;nef;vpr;	5	unknown;forward;	Forward or Bidirectional
NP_002015	HGNC:3775	2332	ENSG00000102081	FMR1	gag;gag-pol;	5	unknown;	Forward, Backward or Bidirectional
NP_002061	HGNC:4385	2771	ENSG00000114353	GNAI2	env;nef;	5	unknown;forward;	Forward or Bidirectional
NP_002151	HGNC:5318	3371	ENSG00000041982	TNC	env;tat;	5	unknown;forward;	Forward or Bidirectional
NP_002152	HGNC:5330	3376	ENSG00000196305	IARS	env;gag;gag-pol;nef;	5	unknown;	Forward, Backward or Bidirectional
NP_002213	HGNC:6180	3708	ENSG00000150995	ITPR1	gag;nef;tat;	5	unknown;	Forward, Backward or Bidirectional
NP_002215	HGNC:6182	3710	ENSG00000096433	ITPR3	gag;tat;	5	unknown;	Forward, Backward or Bidirectional
NP_002218	HGNC:6190	3716	ENSG00000162434	JAK1	env;gag;tat;	5	forward;backward;	Bidirectional
NP_002281	HGNC:6484	3910	ENSG00000112769	LAMA4	env;tat;	5	forward;	Forward
NP_002365	HGNC:6839	4133	ENSG00000078018	MAP2	env;gag-pol;tat;	5	unknown;forward;	Forward or Bidirectional
NP_002497	HGNC:7808	4803	ENSG00000134259	NGF	tat;vpr;	5	unknown;forward;backward;	Bidirectional
NP_002515	HGNC:7989	4893	ENSG00000213281	NRAS	env;nef;tat;	5	forward;	Forward
NP_002649	HGNC:9052	5328	ENSG00000122861	PLAU	env;gag;tat;vif;	5	forward;backward;	Bidirectional
NP_002652	HGNC:9066	5336	ENSG00000197943	PLCG2	env;gag;tat;	5	unknown;forward;	Forward or Bidirectional
NP_002701	HGNC:9283	5501	ENSG00000186298	PPP1CC	tat;	5	unknown;backward;	Backward or Bidirectional
NP_002733	HGNC:9407	5587	ENSG00000184304	PRKD1	tat;	5	unknown;forward;backward;	Bidirectional
NP_002742	HGNC:6873	5600	ENSG00000185386	MAPK11	env;nef;tat;vpr;	5	unknown;forward;	Forward or Bidirectional
NP_002899	HGNC:9954	5966	ENSG00000162924	REL	tat;vpr;	5	unknown;forward;	Forward or Bidirectional
NP_002937	HGNC:10290	6118	ENSG00000117748	RPA2	gag-pol;vif;vpr;	5	unknown;forward;backward;	Bidirectional
NP_002941	HGNC:10381	6184	ENSG00000163902	RPN1	env;gag;gag-pol;nef;tat;	5	unknown;forward;	Forward or Bidirectional
NP_002958	HGNC:10520	6294	ENSG00000160633	SAFB	env;gag;gag-pol;nef;rev;	5	unknown;	Forward, Backward or Bidirectional
NP_002990	HGNC:10661	6385	ENSG00000124145	SDC4	env;gag;nef;tat;	5	unknown;forward;	Forward or Bidirectional
NP_002997	HGNC:10722	6404	ENSG00000110876	SELPLG	gag;vpu;	5	unknown;forward;	Forward or Bidirectional
NP_003093	HGNC:11181	6649	ENSG00000109610	SOD3	env;tat;	5	forward;backward;	Bidirectional
NP_003133	HGNC:11316	6741	ENSG00000138385	SSB	gag-pol;rev;tat;vpr;	5	unknown;forward;	Forward or Bidirectional
NP_003175	HGNC:11536	6873	ENSG00000064313	TAF2	tat;	5	unknown;forward;	Forward or Bidirectional
NP_003176	HGNC:11537	6874	ENSG00000130699	TAF4	tat;	5	unknown;forward;	Forward or Bidirectional
NP_003178	HGNC:11542	6880	ENSG00000273841	TAF9	tat;	5	unknown;forward;	Forward or Bidirectional
NP_003254	HGNC:11847	7096	ENSG00000174125	TLR1	env;gag;	5	unknown;forward;	Forward or Bidirectional
NP_003268	HGNC:2047	7122	ENSG00000184113	CLDN5	env;tat;	5	forward;	Forward
NP_003336	HGNC:12485	7329	ENSG00000103275	UBE2I	env;gag;gag-pol;	5	unknown;	Forward, Backward or Bidirectional
NP_003397	HGNC:12855	7534	ENSG00000164924	YWHAZ	gag-pol;tat;vpr;	5	unknown;forward;backward;	Bidirectional
NP_003607	HGNC:10884	8487	ENSG00000092208	GEMIN2	gag-pol;vpr;	5	unknown;backward;	Backward or Bidirectional
NP_003655	HGNC:566	8546	ENSG00000132842	AP3B1	env;gag;	5	unknown;backward;	Backward or Bidirectional
NP_003676	HGNC:6316	8570	ENSG00000088247	KHSRP	env;gag;gag-pol;nef;vpr;	5	unknown;forward;	Forward or Bidirectional
NP_003734	HGNC:7668	8648	ENSG00000084676	NCOA1	gag;tat;vpr;	5	forward;backward;	Bidirectional
NP_003757	HGNC:1034	8678	ENSG00000126581	BECN1	asp;gag;nef;	5	unknown;forward;backward;	Bidirectional
NP_003810	HGNC:8557	8761	ENSG00000090621	PABPC4	env;gag;gag-pol;nef;	5	unknown;forward;	Forward or Bidirectional
NP_003851	HGNC:17397	8815	ENSG00000175334	BANF1	gag;gag-pol;	5	unknown;	Forward, Backward or Bidirectional
NP_003870	HGNC:1876	8837	ENSG00000003402	CFLAR	env;gag;	5	forward;backward;	Bidirectional
NP_003946	HGNC:19391	9021	ENSG00000184557	SOCS3	env;tat;	5	forward;	Forward
NP_003963	HGNC:17307	9044	ENSG00000095564	BTAF1	tat;	5	unknown;forward;	Forward or Bidirectional
NP_003964	HGNC:10305	9045	ENSG00000188846	RPL14	env;gag;gag-pol;nef;tat;	5	unknown;forward;	Forward or Bidirectional
NP_004085	HGNC:3265	1965	ENSG00000134001	EIF2S1	gag;tat;	5	unknown;forward;	Forward or Bidirectional
NP_004119	HGNC:4653	2963	ENSG00000188342	GTF2F2	env;tat;	5	unknown;forward;backward;	Bidirectional
NP_004289	HGNC:8063	9631	ENSG00000113569	NUP155	env;gag;gag-pol;nef;	5	unknown;	Forward, Backward or Bidirectional
NP_004332	HGNC:1424	790	ENSG00000084774	CAD	env;gag;gag-pol;nef;vif;	5	unknown;	Forward, Backward or Bidirectional
NP_004334	HGNC:1455	811	ENSG00000179218	CALR	env;rev;vpr;	5	unknown;forward;	Forward or Bidirectional
NP_004397	HGNC:2926	1755	ENSG00000187908	DMBT1	env;	5	unknown;backward;	Backward or Bidirectional
NP_004448	HGNC:3570	2181	ENSG00000123983	ACSL3	env;gag;gag-pol;nef;vpu;	5	unknown;	Forward, Backward or Bidirectional
NP_004490	HGNC:5034	3182	ENSG00000197451	HNRNPAB	env;gag;gag-pol;nef;rev;	5	unknown;	Forward, Backward or Bidirectional
NP_004491	HGNC:5035	3183	ENSG00000092199	HNRNPC	env;gag;gag-pol;nef;rev;	5	unknown;	Forward, Backward or Bidirectional
NP_004574	HGNC:9785	5878	ENSG00000108774	RAB5C	env;gag;gag-pol;nef;	5	unknown;	Forward, Backward or Bidirectional
NP_004631	HGNC:13917	7919	ENSG00000198563	DDX39B	env;gag;gag-pol;nef;rev;	5	unknown;forward;	Forward or Bidirectional
NP_005076	HGNC:8064	8021	ENSG00000126883	NUP214	rev;	5	unknown;forward;backward;	Bidirectional
NP_005165	HGNC:833	509	ENSG00000165629	ATP5F1C	env;gag;gag-pol;nef;	5	unknown;	Forward, Backward or Bidirectional
NP_005350	HGNC:6770	4089	ENSG00000141646	SMAD4	tat;	5	forward;backward;	Bidirectional
NP_005419	HGNC:12657	7409	ENSG00000141968	VAV1	env;nef;	5	unknown;forward;	Forward or Bidirectional
NP_005521	HGNC:5384	3419	ENSG00000166411	IDH3A	env;gag;gag-pol;nef;	5	unknown;	Forward, Backward or Bidirectional
NP_005550	HGNC:6481	284217	ENSG00000101680	LAMA1	env;tat;	5	forward;	Forward
NP_005551	HGNC:6485	3911	ENSG00000130702	LAMA5	env;tat;	5	forward;	Forward
NP_005556	HGNC:6529	3937	ENSG00000043462	LCP2	env;nef;	5	unknown;forward;	Forward or Bidirectional
NP_005616	HGNC:10662	6386	ENSG00000137575	SDCBP	env;gag;nef;	5	unknown;forward;	Forward or Bidirectional
NP_005617	HGNC:10786	6429	ENSG00000116350	SRSF4	env;gag;gag-pol;nef;vif;	5	unknown;backward;	Backward or Bidirectional
NP_005631	HGNC:11538	6875	ENSG00000141384	TAF4B	tat;	5	unknown;forward;	Forward or Bidirectional
NP_005633	HGNC:11541	6879	ENSG00000178913	TAF7	tat;	5	unknown;forward;	Forward or Bidirectional
NP_005634	HGNC:11544	6882	ENSG00000064995	TAF11	tat;	5	unknown;forward;	Forward or Bidirectional
NP_005635	HGNC:11545	6883	ENSG00000120656	TAF12	tat;	5	unknown;forward;	Forward or Bidirectional
NP_005636	HGNC:11546	6884	ENSG00000197780	TAF13	tat;	5	unknown;forward;	Forward or Bidirectional
NP_005773	HGNC:19071	10189	ENSG00000183684	ALYREF	env;gag;gag-pol;nef;rev;	5	unknown;forward;	Forward or Bidirectional
NP_005861	HGNC:10530	10284	ENSG00000150459	SAP18	gag;gag-pol;tat;	5	unknown;backward;	Backward or Bidirectional
NP_005889	HGNC:6743	4076	ENSG00000135387	CAPRIN1	env;gag;gag-pol;nef;rev;	5	unknown;	Forward, Backward or Bidirectional
NP_005893	HGNC:6769	4088	ENSG00000166949	SMAD3	tat;vpr;	5	forward;backward;	Bidirectional
NP_005906	HGNC:6949	4175	ENSG00000076003	MCM6	gag-pol;tat;vpr;	5	unknown;forward;	Forward or Bidirectional
NP_006004	HGNC:10298	6134	ENSG00000147403	RPL10	env;gag;gag-pol;nef;	5	unknown;forward;	Forward or Bidirectional
NP_006059	HGNC:16711	10333	ENSG00000174130	TLR6	env;gag;	5	unknown;forward;	Forward or Bidirectional
NP_006136	HGNC:5270	3337	ENSG00000132002	DNAJB1	gag;nef;tat;	5	unknown;forward;backward;	Bidirectional
NP_006155	HGNC:7782	4780	ENSG00000116044	NFE2L2	env;tat;	5	unknown;forward;backward;	Bidirectional
NP_006191	HGNC:8747	5125	ENSG00000099139	PCSK5	env;gag;tat;vpr;	5	forward;backward;	Bidirectional
NP_006216	HGNC:9060	5333	ENSG00000187091	PLCD1	env;gag;tat;	5	unknown;forward;	Forward or Bidirectional
NP_006266	HGNC:10788	6431	ENSG00000124193	SRSF6	gag;nef;rev;tat;	5	forward;backward;	Bidirectional
NP_006275	HGNC:11543	6881	ENSG00000166337	TAF10	tat;	5	unknown;forward;	Forward or Bidirectional
NP_006297	HGNC:11111	8243	ENSG00000072501	SMC1A	env;gag;gag-pol;nef;vpr;	5	unknown;forward;	Forward or Bidirectional
NP_006319	HGNC:14219	10432	ENSG00000239306	RBM14	gag;rev;tat;	5	unknown;backward;	Backward or Bidirectional
NP_006359	HGNC:2347	10488	ENSG00000107175	CREB3	env;gag;tat;	5	unknown;backward;	Backward or Bidirectional
NP_006616	HGNC:16713	10772	ENSG00000188529	SRSF10	env;gag;gag-pol;nef;tat;	5	unknown;forward;	Forward or Bidirectional
NP_006752	HGNC:12851	7531	ENSG00000108953	YWHAE	env;gag-pol;vpr;	5	unknown;forward;backward;	Bidirectional
NP_006794	HGNC:570	10947	ENSG00000070718	AP3M2	env;gag;	5	unknown;	Forward, Backward or Bidirectional
NP_006801	HGNC:24811	10954	ENSG00000065485	PDIA5	env;	5	unknown;backward;	Backward or Bidirectional
NP_006811	HGNC:17817	10964	ENSG00000137959	IFI44L	env;vpr;vpu;	5	forward;	Forward
NP_006817	HGNC:12854	10971	ENSG00000134308	YWHAQ	env;vpr;	5	unknown;forward;	Forward or Bidirectional
NP_006824	HGNC:21749	10980	ENSG00000168090	COPS6	vpr;	5	unknown;	Forward, Backward or Bidirectional
NP_008820	HGNC:1705	942	ENSG00000114013	CD86	env;gag;	5	forward;	Forward
NP_008878	HGNC:11303	6731	ENSG00000174780	SRP72	env;gag;gag-pol;nef;	5	unknown;forward;	Forward or Bidirectional
NP_008882	HGNC:11539	6877	ENSG00000148835	TAF5	tat;	5	unknown;forward;	Forward or Bidirectional
NP_009225	HGNC:1100	672	ENSG00000012048	BRCA1	tat;vpr;	5	unknown;forward;backward;	Bidirectional
NP_031368	HGNC:17010	11097	ENSG00000136243	NUP42	rev;vpr;	5	unknown;	Forward, Backward or Bidirectional
NP_036227	HGNC:569	26985	ENSG00000185009	AP3M1	env;gag;nef;	5	unknown;backward;	Backward or Bidirectional
NP_036338	HGNC:17866	26762	ENSG00000113249	HAVCR1	env;gag;gag-pol;	5	unknown;forward;backward;	Bidirectional
NP_036611	HGNC:12852	7532	ENSG00000170027	YWHAG	gag-pol;tat;vpr;	5	unknown;forward;backward;	Bidirectional
NP_037497	HGNC:17842	26088	ENSG00000100083	GGA1	gag;nef;vpr;	5	unknown;backward;	Backward or Bidirectional
NP_054733	HGNC:30859	23020	ENSG00000144028	SNRNP200	env;gag;gag-pol;nef;rev;	5	unknown;	Forward, Backward or Bidirectional
NP_054862	HGNC:17635	29126	ENSG00000120217	CD274	env;tat;	5	forward;	Forward
NP_054888	HGNC:20274	29082	ENSG00000254505	CHMP4A	env;gag;	5	unknown;backward;	Backward or Bidirectional
NP_055060	HGNC:10070	9616	ENSG00000114125	RNF7	vif;	5	unknown;	Forward, Backward or Bidirectional
NP_055335	HGNC:7546	10514	ENSG00000132382	MYBBP1A	env;gag;gag-pol;nef;rev;	5	unknown;	Forward, Backward or Bidirectional
NP_055469	HGNC:10660	9672	ENSG00000162512	SDC3	env;nef;tat;	5	unknown;forward;	Forward or Bidirectional
NP_055521	HGNC:16860	9733	ENSG00000075856	SART3	tat;	5	unknown;backward;	Backward or Bidirectional
NP_056347	HGNC:14862	81488	ENSG00000255529	POLR2M	env;tat;vpr;	5	forward;	Forward
NP_056533	HGNC:7890	50508	ENSG00000074771	NOX3	env;nef;tat;	5	unknown;forward;backward;	Bidirectional
NP_057075	HGNC:1241	712	ENSG00000173372	C1QA	env;	5	unknown;	Forward, Backward or Bidirectional
NP_057215	HGNC:9759	10890	ENSG00000084733	RAB10	env;gag;gag-pol;nef;	5	unknown;	Forward, Backward or Bidirectional
NP_057268	HGNC:13257	50856	ENSG00000111729	CLEC4A	env;	5	unknown;	Forward, Backward or Bidirectional
NP_057287	HGNC:9386	51422	ENSG00000106617	PRKAG2	gag;tat;vpr;	5	forward;backward;	Bidirectional
NP_057303	HGNC:6823	11253	ENSG00000177239	MAN1B1	env;	5	unknown;backward;	Backward or Bidirectional
NP_057479	HGNC:24175	51495	ENSG00000074696	HACD3	env;gag;gag-pol;nef;	5	unknown;	Forward, Backward or Bidirectional
NP_057535	HGNC:2231	1315	ENSG00000129083	COPB1	nef;	5	unknown;	Forward, Backward or Bidirectional
NP_059138	HGNC:15633	54106	ENSG00000239732	TLR9	env;tat;	5	unknown;forward;	Forward or Bidirectional
NP_060014	HGNC:19374	55922	ENSG00000186416	NKRF	env;gag;gag-pol;nef;	5	unknown;forward;	Forward or Bidirectional
NP_060458	HGNC:19286	55681	ENSG00000136021	SCYL2	nef;vpu;	5	unknown;backward;	Backward or Bidirectional
NP_062543	HGNC:5042	3188	ENSG00000126945	HNRNPH2	env;gag;gag-pol;nef;rev;	5	unknown;	Forward, Backward or Bidirectional
NP_062552	HGNC:20247	56257	ENSG00000146834	MEPCE	tat;	5	unknown;	Forward, Backward or Bidirectional
NP_064502	HGNC:6512	51520	ENSG00000133706	LARS	env;gag;gag-pol;nef;	5	unknown;	Forward, Backward or Bidirectional
NP_065712	HGNC:13203	57379	ENSG00000111732	AICDA	env;vif;vpr;	5	unknown;forward;	Forward or Bidirectional
NP_065995	HGNC:18986	57704	ENSG00000070610	GBA2	env;	5	backward;	Backward
NP_066024	HGNC:19069	57733	ENSG00000249948	GBA3	env;	5	backward;	Backward
NP_066565	HGNC:7857	4836	ENSG00000136448	NMT1	gag;nef;	5	unknown;backward;	Backward or Bidirectional
NP_066939	HGNC:232	107	ENSG00000164742	ADCY1	env;nef;tat;	5	forward;	Forward
NP_066961	HGNC:12032	7186	ENSG00000127191	TRAF2	nef;vpr;	5	unknown;backward;	Backward or Bidirectional
NP_068733	HGNC:1875	1073	ENSG00000165410	CFL2	env;nef;tat;	5	unknown;forward;	Forward or Bidirectional
NP_075556	HGNC:11127	6614	ENSG00000088827	SIGLEC1	env;gag;	5	unknown;	Forward, Backward or Bidirectional
NP_078943	HGNC:25754	79720	ENSG00000139722	VPS37B	gag;	5	unknown;backward;	Backward or Bidirectional
NP_079087	HGNC:30098	79869	ENSG00000149532	CPSF7	env;gag;gag-pol;nef;rev;	5	unknown;	Forward, Backward or Bidirectional
NP_085124	HGNC:17098	23405	ENSG00000100697	DICER1	gag;rev;vpr;	5	unknown;forward;backward;	Bidirectional
NP_110379	HGNC:11655	6950	ENSG00000120438	TCP1	env;gag;gag-pol;nef;vif;	5	unknown;	Forward, Backward or Bidirectional
NP_110383	HGNC:11641	6934	ENSG00000148737	TCF7L2	env;tat;	5	forward;backward;	Bidirectional
NP_110400	HGNC:16257	81027	ENSG00000101162	TUBB1	rev;tat;	5	unknown;forward;	Forward or Bidirectional
NP_113584	HGNC:30892	10075	ENSG00000086758	HUWE1	gag-pol;rev;vif;	5	unknown;forward;	Forward or Bidirectional
NP_114129	HGNC:17303	83860	ENSG00000165632	TAF3	tat;	5	unknown;forward;	Forward or Bidirectional
NP_114429	HGNC:25367	83987	ENSG00000169515	CCDC8	gag;	5	unknown;forward;backward;	Bidirectional
NP_116171	HGNC:18437	84868	ENSG00000135077	HAVCR2	gag;gag-pol;	5	unknown;forward;backward;	Bidirectional
NP_149124	HGNC:2158	1267	ENSG00000173786	CNP	gag;tat;	5	unknown;forward;backward;	Bidirectional
NP_612639	HGNC:17300	129685	ENSG00000137413	TAF8	tat;	5	unknown;forward;	Forward or Bidirectional
NP_758957	HGNC:1245	714	ENSG00000159189	C1QC	env;	5	unknown;	Forward, Backward or Bidirectional
NP_776152	HGNC:26974	118987	ENSG00000165650	PDZD8	gag;	5	unknown;	Forward, Backward or Bidirectional
NP_821133	HGNC:20778	203068	ENSG00000196230	TUBB	env;gag;rev;tat;	5	unknown;forward;	Forward or Bidirectional
NP_000032	HGNC:613	348	ENSG00000130203	APOE	env;tat;vpr;	4	unknown;forward;backward;	Bidirectional
NP_000116	HGNC:3467	2099	ENSG00000091831	ESR1	env;gag;tat;	4	unknown;forward;	Forward or Bidirectional
NP_000168	HGNC:4620	2934	ENSG00000148180	GSN	env;tat;vpr;	4	forward;backward;	Bidirectional
NP_000177	HGNC:4883	3075	ENSG00000000971	CFH	env;	4	unknown;	Forward, Backward or Bidirectional
NP_000197	HGNC:6010	3561	ENSG00000147168	IL2RG	env;vpu;	4	unknown;forward;	Forward or Bidirectional
NP_000219	HGNC:6490	3914	ENSG00000196878	LAMB3	tat;	4	forward;	Forward
NP_000518	HGNC:6547	3949	ENSG00000130164	LDLR	env;nef;vif;	4	unknown;forward;	Forward or Bidirectional
NP_000519	HGNC:6826	4125	ENSG00000104774	MAN2B1	env;	4	backward;	Backward
NP_000551	HGNC:1686	963	ENSG00000143119	CD53	nef;vpu;	4	forward;	Forward
NP_000556	HGNC:6019	3570	ENSG00000160712	IL6R	env;tat;	4	forward;	Forward
NP_000579	HGNC:6011	3562	ENSG00000164399	IL3	env;tat;	4	forward;	Forward
NP_000586	HGNC:6709	4049	ENSG00000226979	LTA	env;tat;	4	forward;	Forward
NP_000593	HGNC:8583	5054	ENSG00000106366	SERPINE1	gag;tat;vpr;	4	forward;	Forward
NP_000609	HGNC:5464	3479	ENSG00000017427	IGF1	env;tat;	4	forward;backward;	Bidirectional
NP_000623	HGNC:6149	3684	ENSG00000169896	ITGAM	env;gag;nef;vpr;	4	unknown;forward;	Forward or Bidirectional
NP_000893	HGNC:7154	4311	ENSG00000196549	MME	env;tat;vif;	4	forward;backward;	Bidirectional
NP_000894	HGNC:2874	1728	ENSG00000181019	NQO1	env;rev;tat;	4	unknown;forward;	Forward or Bidirectional
NP_000916	HGNC:8808	5162	ENSG00000168291	PDHB	env;gag;gag-pol;nef;	4	unknown;	Forward, Backward or Bidirectional
NP_000933	HGNC:9255	5479	ENSG00000166794	PPIB	env;gag;rev;	4	unknown;forward;	Forward or Bidirectional
NP_000959	HGNC:10353	6124	ENSG00000174444	RPL4	env;gag;gag-pol;nef;	4	unknown;	Forward, Backward or Bidirectional
NP_000963	HGNC:10364	6130	ENSG00000148303	RPL7A	env;gag;gag-pol;nef;	4	unknown;	Forward, Backward or Bidirectional
NP_000964	HGNC:10368	6132	ENSG00000161016	RPL8	env;gag;gag-pol;nef;	4	unknown;	Forward, Backward or Bidirectional
NP_000970	HGNC:10310	6141	ENSG00000063177	RPL18	env;gag;gag-pol;nef;	4	unknown;	Forward, Backward or Bidirectional
NP_000972	HGNC:10312	6143	ENSG00000108298	RPL19	env;gag;gag-pol;nef;	4	unknown;	Forward, Backward or Bidirectional
NP_000977	HGNC:10325	6152	ENSG00000114391	RPL24	env;gag;gag-pol;nef;	4	unknown;	Forward, Backward or Bidirectional
NP_001002029	HGNC:1324	721	ENSG00000224389	C4B	env;	4	unknown;	Forward, Backward or Bidirectional
NP_001003	HGNC:10441	6202	ENSG00000142937	RPS8	env;gag;gag-pol;nef;	4	unknown;	Forward, Backward or Bidirectional
NP_001004	HGNC:10442	6203	ENSG00000170889	RPS9	env;gag;gag-pol;nef;	4	unknown;	Forward, Backward or Bidirectional
NP_001005751	HGNC:23416	387680	ENSG00000099290	WASHC2A	gag;rev;	4	unknown;backward;	Backward or Bidirectional
NP_001054	HGNC:11740	7018	ENSG00000091513	TF	gag;nef;tat;	4	unknown;forward;	Forward or Bidirectional
NP_001056	HGNC:11916	7132	ENSG00000067182	TNFRSF1A	gag;nef;tat;	4	unknown;forward;	Forward or Bidirectional
NP_001058	HGNC:11989	7153	ENSG00000131747	TOP2A	env;gag;gag-pol;tat;	4	unknown;backward;	Backward or Bidirectional
NP_001075019	HGNC:19073	57187	ENSG00000125676	THOC2	env;gag;gag-pol;nef;	4	unknown;	Forward, Backward or Bidirectional
NP_001087	HGNC:115	47	ENSG00000131473	ACLY	env;gag;gag-pol;nef;	4	unknown;	Forward, Backward or Bidirectional
NP_001101	HGNC:188	102	ENSG00000137845	ADAM10	env;gag;gag-pol;nef;	4	unknown;	Forward, Backward or Bidirectional
NP_001105	HGNC:238	113	ENSG00000121281	ADCY7	env;nef;tat;	4	forward;	Forward
NP_001106	HGNC:239	114	ENSG00000155897	ADCY8	env;nef;tat;	4	forward;	Forward
NP_001107	HGNC:240	115	ENSG00000162104	ADCY9	env;nef;tat;	4	forward;	Forward
NP_001116539	HGNC:6893	4137	ENSG00000186868	MAPT	tat;	4	unknown;forward;	Forward or Bidirectional
NP_001142	HGNC:10990	291	ENSG00000151729	SLC25A4	gag-pol;vpr;	4	unknown;forward;	Forward or Bidirectional
NP_001145	HGNC:543	308	ENSG00000164111	ANXA5	env;gag;tat;	4	unknown;forward;	Forward or Bidirectional
NP_001168	HGNC:692	400	ENSG00000120805	ARL1	env;gag;gag-pol;nef;	4	unknown;	Forward, Backward or Bidirectional
NP_001191	HGNC:1069	650	ENSG00000125845	BMP2	gag;tat;	4	forward;backward;	Bidirectional
NP_001193420	HGNC:29233	57506	ENSG00000088888	MAVS	nef;vpu;	4	unknown;forward;	Forward or Bidirectional
NP_001193496	HGNC:5395	3428	ENSG00000163565	IFI16	gag;nef;vpr;vpu;	4	unknown;	Forward, Backward or Bidirectional
NP_001303990	HGNC:10019	8737	ENSG00000137275	RIPK1	gag-pol;	4	unknown;forward;	Forward or Bidirectional
NP_001349	HGNC:2738	1665	ENSG00000109606	DHX15	env;gag;gag-pol;nef;	4	unknown;	Forward, Backward or Bidirectional
NP_001356	HGNC:2903	1742	ENSG00000132535	DLG4	env;tat;	4	unknown;forward;	Forward or Bidirectional
NP_001406	HGNC:3267	1968	ENSG00000130741	EIF2S3	rev;tat;	4	unknown;forward;	Forward or Bidirectional
NP_001407	HGNC:3282	1973	ENSG00000161960	EIF4A1	env;gag;gag-pol;nef;	4	unknown;	Forward, Backward or Bidirectional
NP_001518	HGNC:4853	3066	ENSG00000196591	HDAC2	tat;vpr;	4	unknown;forward;	Forward or Bidirectional
NP_001538	HGNC:5409	3433	ENSG00000119922	IFIT2	tat;vpr;vpu;	4	forward;	Forward
NP_001552	HGNC:11924	3604	ENSG00000049249	TNFRSF9	env;gag;nef;tat;	4	forward;	Forward
NP_001649	HGNC:652	375	ENSG00000143761	ARF1	gag;nef;	4	unknown;backward;	Backward or Bidirectional
NP_001651	HGNC:655	378	ENSG00000168374	ARF4	env;gag;gag-pol;nef;	4	unknown;	Forward, Backward or Bidirectional
NP_001653	HGNC:658	381	ENSG00000004059	ARF5	env;gag;gag-pol;nef;	4	unknown;	Forward, Backward or Bidirectional
NP_001700	HGNC:1033	627	ENSG00000176697	BDNF	env;tat;	4	unknown;forward;backward;	Bidirectional
NP_001743	HGNC:1516	847	ENSG00000121691	CAT	env;tat;	4	forward;backward;	Bidirectional
NP_001765	HGNC:1666	951	ENSG00000104894	CD37	nef;vpu;	4	forward;	Forward
NP_001852	HGNC:2265	1327	ENSG00000131143	COX4I1	env;tat;vpr;	4	unknown;forward;	Forward or Bidirectional
NP_001899	HGNC:2527	1508	ENSG00000164733	CTSB	env;gag;vpr;	4	forward;backward;	Bidirectional
NP_001993	HGNC:3612	2208	ENSG00000104921	FCER2	env;nef;	4	forward;	Forward
NP_002074	HGNC:4554	2877	ENSG00000176153	GPX2	gag;tat;	4	forward;	Forward
NP_002090	HGNC:4702	2993	ENSG00000170180	GYPA	env;nef;tat;vpu;	4	forward;	Forward
NP_002124	HGNC:5013	3162	ENSG00000100292	HMOX1	env;nef;tat;	4	unknown;forward;backward;	Bidirectional
NP_002129	HGNC:5036	3184	ENSG00000138668	HNRNPD	env;gag-pol;nef;vpr;	4	unknown;forward;	Forward or Bidirectional
NP_002130	HGNC:9910	27316	ENSG00000147274	RBMX	env;gag;gag-pol;nef;	4	unknown;	Forward, Backward or Bidirectional
NP_002204	HGNC:6160	3693	ENSG00000082781	ITGB5	env;tat;	4	unknown;	Forward, Backward or Bidirectional
NP_002214	HGNC:6181	3709	ENSG00000123104	ITPR2	gag;tat;	4	unknown;	Forward, Backward or Bidirectional
NP_002300	HGNC:6596	3976	ENSG00000128342	LIF	env;gag;	4	unknown;forward;backward;	Bidirectional
NP_002330	HGNC:6707	4046	ENSG00000130592	LSP1	env;	4	unknown;forward;backward;	Bidirectional
NP_002363	HGNC:6824	4124	ENSG00000112893	MAN2A1	env;	4	backward;	Backward
NP_002364	HGNC:6835	4130	ENSG00000166963	MAP1A	gag;gag-pol;	4	unknown;forward;backward;	Bidirectional
NP_002379	HGNC:6945	4172	ENSG00000112118	MCM3	rev;tat;vpr;	4	unknown;forward;	Forward or Bidirectional
NP_002399	HGNC:7045	4247	ENSG00000168282	MGAT2	env;	4	backward;	Backward
NP_002406	HGNC:7097	4282	ENSG00000240972	MIF	nef;tat;vpr;vpu;	4	forward;backward;	Bidirectional
NP_002553	HGNC:8537	5027	ENSG00000089041	P2RX7	env;tat;	4	unknown;forward;backward;	Bidirectional
NP_002561	HGNC:8569	5046	ENSG00000140479	PCSK6	env;vpr;	4	unknown;forward;backward;	Bidirectional
NP_002566	HGNC:8584	5055	ENSG00000197632	SERPINB2	env;tat;vpr;	4	forward;	Forward
NP_002749	HGNC:6846	5608	ENSG00000108984	MAP2K6	tat;	4	unknown;forward;	Forward or Bidirectional
NP_002810	HGNC:9583	5725	ENSG00000011304	PTBP1	gag-pol;rev;tat;	4	unknown;forward;	Forward or Bidirectional
NP_002851	HGNC:9722	5832	ENSG00000059573	ALDH18A1	env;gag;gag-pol;nef;	4	unknown;	Forward, Backward or Bidirectional
NP_002854	HGNC:9725	5836	ENSG00000100504	PYGL	env;gag;gag-pol;nef;	4	unknown;	Forward, Backward or Bidirectional
NP_002935	HGNC:10261	6098	ENSG00000047936	ROS1	env;tat;vpr;	4	unknown;forward;	Forward or Bidirectional
NP_002972	HGNC:10609	6346	ENSG00000108702	CCL1	env;tat;vif;vpr;	4	forward;	Forward
NP_002981	HGNC:10621	6367	ENSG00000102962	CCL22	env;tat;	4	forward;backward;	Bidirectional
NP_002988	HGNC:10658	6382	ENSG00000115884	SDC1	env;tat;	4	unknown;	Forward, Backward or Bidirectional
NP_003012	HGNC:10819	6449	ENSG00000104969	SGTA	gag;vpu;	4	unknown;	Forward, Backward or Bidirectional
NP_003020	HGNC:10840	6464	ENSG00000160691	SHC1	gag;tat;	4	forward;	Forward
NP_003063	HGNC:11100	6597	ENSG00000127616	SMARCA4	tat;	4	unknown;forward;backward;	Bidirectional
NP_003071	HGNC:11121	6610	ENSG00000135587	SMPD2	env;nef;	4	forward;backward;	Bidirectional
NP_003102	HGNC:11208	6670	ENSG00000172845	SP3	gag-pol;tat;	4	unknown;forward;backward;	Bidirectional
NP_003229	HGNC:11768	7042	ENSG00000092969	TGFB2	tat;vpu;	4	unknown;forward;	Forward or Bidirectional
NP_003277	HGNC:11986	7150	ENSG00000198900	TOP1	gag;gag-pol;	4	forward;backward;	Bidirectional
NP_003290	HGNC:12028	7184	ENSG00000166598	HSP90B1	env;nef;rev;	4	unknown;backward;	Backward or Bidirectional
NP_003343	HGNC:12502	7341	ENSG00000116030	SUMO1	gag;gag-pol;	4	unknown;	Forward, Backward or Bidirectional
NP_003366	HGNC:12672	7417	ENSG00000165637	VDAC2	env;vpr;	4	unknown;forward;	Forward or Bidirectional
NP_003394	HGNC:12856	7528	ENSG00000100811	YY1	gag-pol;tat;	4	unknown;forward;backward;	Bidirectional
NP_003395	HGNC:12849	7529	ENSG00000166913	YWHAB	env;gag-pol;vpr;	4	unknown;forward;backward;	Bidirectional
NP_003396	HGNC:12853	7533	ENSG00000128245	YWHAH	vpr;	4	unknown;forward;backward;	Bidirectional
NP_003484	HGNC:4778	8290	ENSG00000168148	HIST3H3	rev;tat;	4	unknown;forward;	Forward or Bidirectional
NP_003553	HGNC:10981	8402	ENSG00000108528	SLC25A11	env;gag;gag-pol;nef;	4	unknown;	Forward, Backward or Bidirectional
NP_003698	HGNC:10474	8607	ENSG00000175792	RUVBL1	env;gag-pol;rev;tat;	4	unknown;	Forward, Backward or Bidirectional
NP_003709	HGNC:1733	8621	ENSG00000065883	CDK13	env;gag;nef;tat;	4	unknown;forward;backward;	Bidirectional
NP_003861	HGNC:6110	8826	ENSG00000140575	IQGAP1	env;gag;gag-pol;nef;	4	unknown;	Forward, Backward or Bidirectional
NP_003874	HGNC:4854	8841	ENSG00000171720	HDAC3	vif;vpr;	4	unknown;	Forward, Backward or Bidirectional
NP_003891	HGNC:11280	8878	ENSG00000161011	SQSTM1	nef;tat;vif;	4	unknown;forward;	Forward or Bidirectional
NP_003900	HGNC:2316	8895	ENSG00000085719	CPNE3	env;gag;gag-pol;nef;	4	unknown;	Forward, Backward or Bidirectional
NP_004027	HGNC:234	109	ENSG00000138031	ADCY3	env;nef;tat;	4	forward;	Forward
NP_004030	HGNC:537	302	ENSG00000182718	ANXA2	env;nef;tat;	4	unknown;forward;	Forward or Bidirectional
NP_004078	HGNC:2900	1739	ENSG00000075711	DLG1	env;gag;	4	unknown;backward;	Backward or Bidirectional
NP_004122	HGNC:4709	3002	ENSG00000100453	GZMB	gag;tat;vif;	4	unknown;forward;	Forward or Bidirectional
NP_004138	HGNC:3029	4733	ENSG00000185721	DRG1	env;gag;gag-pol;nef;	4	unknown;	Forward, Backward or Bidirectional
NP_004153	HGNC:9783	5868	ENSG00000144566	RAB5A	nef;	4	unknown;backward;	Backward or Bidirectional
NP_004242	HGNC:9792	9367	ENSG00000123595	RAB9A	gag;nef;	4	unknown;forward;backward;	Bidirectional
NP_004295	HGNC:427	238	ENSG00000171094	ALK	nef;	4	unknown;forward;	Forward or Bidirectional
NP_004355	HGNC:1833	1050	ENSG00000245848	CEBPA	env;nef;tat;	4	unknown;forward;	Forward or Bidirectional
NP_004362	HGNC:2230	1314	ENSG00000122218	COPA	env;gag;gag-pol;nef;	4	unknown;	Forward, Backward or Bidirectional
NP_004388	HGNC:2747	1656	ENSG00000110367	DDX6	env;gag;gag-pol;	4	unknown;forward;	Forward or Bidirectional
NP_004408	HGNC:3064	1843	ENSG00000120129	DUSP1	nef;tat;vif;vpr;	4	forward;	Forward
NP_004495	HGNC:5175	3267	ENSG00000173744	AGFG1	rev;	4	unknown;backward;	Backward or Bidirectional
NP_004564	HGNC:9055	5330	ENSG00000137841	PLCB2	env;tat;	4	unknown;forward;backward;	Bidirectional
NP_004577	HGNC:10432	6197	ENSG00000177189	RPS6KA3	tat;	4	unknown;forward;	Forward or Bidirectional
NP_004604	HGNC:11778	7052	ENSG00000198959	TGM2	env;rev;tat;	4	unknown;forward;backward;	Bidirectional
NP_004606	HGNC:11854	7102	ENSG00000156298	TSPAN7	env;nef;vpu;	4	unknown;forward;backward;	Bidirectional
NP_004634	HGNC:8565	8106	ENSG00000100836	PABPN1	env;gag;gag-pol;nef;	4	unknown;	Forward, Backward or Bidirectional
NP_004682	HGNC:13724	9114	ENSG00000159720	ATP6V0D1	env;gag;gag-pol;nef;	4	unknown;	Forward, Backward or Bidirectional
NP_004809	HGNC:17347	9416	ENSG00000174243	DDX23	env;gag;gag-pol;nef;	4	unknown;	Forward, Backward or Bidirectional
NP_004827	HGNC:3255	9451	ENSG00000172071	EIF2AK3	env;tat;	4	unknown;forward;backward;	Bidirectional
NP_004887	HGNC:12711	9559	ENSG00000122958	VPS26A	env;	4	unknown;backward;	Backward or Bidirectional
NP_004896	HGNC:16753	9588	ENSG00000117592	PRDX6	env;gag;gag-pol;nef;	4	unknown;	Forward, Backward or Bidirectional
NP_004949	HGNC:3942	2475	ENSG00000198793	MTOR	env;gag;nef;tat;	4	forward;backward;	Bidirectional
NP_004966	HGNC:6231	3745	ENSG00000158445	KCNB1	env;tat;	4	forward;	Forward
NP_005009	HGNC:8760	5133	ENSG00000188389	PDCD1	env;gag;nef;	4	unknown;forward;	Forward or Bidirectional
NP_005186	HGNC:1835	1052	ENSG00000221869	CEBPD	env;tat;vpr;	4	unknown;forward;	Forward or Bidirectional
NP_005192	HGNC:1609	1237	ENSG00000179934	CCR8	env;	4	unknown;	Forward, Backward or Bidirectional
NP_005202	HGNC:2433	1436	ENSG00000182578	CSF1R	nef;	4	forward;	Forward
NP_005207	HGNC:2728	1650	ENSG00000244038	DDOST	env;gag;gag-pol;nef;	4	unknown;	Forward, Backward or Bidirectional
NP_005216	HGNC:3113	1869	ENSG00000101412	E2F1	env;tat;	4	forward;backward;	Bidirectional
NP_005361	HGNC:7007	4218	ENSG00000167461	RAB8A	env;gag;gag-pol;nef;	4	unknown;	Forward, Backward or Bidirectional
NP_005460	HGNC:15919	10005	ENSG00000101473	ACOT8	nef;	4	unknown;	Forward, Backward or Bidirectional
NP_005518	HGNC:5234	3305	ENSG00000204390	HSPA1L	env;gag;gag-pol;nef;	4	unknown;	Forward, Backward or Bidirectional
NP_005523	HGNC:5397	3429	ENSG00000165949	IFI27	tat;vpr;	4	forward;	Forward
NP_005564	HGNC:6637	4001	ENSG00000113368	LMNB1	env;tat;vpr;	4	unknown;forward;	Forward or Bidirectional
NP_005629	HGNC:11486	6845	ENSG00000124333	VAMP7	gag;	4	unknown;backward;	Backward or Bidirectional
NP_005709	HGNC:707	10093	ENSG00000241553	ARPC4	env;gag;gag-pol;nef;	4	unknown;	Forward, Backward or Bidirectional
NP_005737	HGNC:30092	10135	ENSG00000105835	NAMPT	tat;	4	unknown;forward;	Forward or Bidirectional
NP_005898	HGNC:6821	4121	ENSG00000111885	MAN1A1	env;	4	backward;	Backward
NP_005899	HGNC:6831	4126	ENSG00000109323	MANBA	env;	4	backward;	Backward
NP_006113	HGNC:6825	4122	ENSG00000196547	MAN2A2	env;	4	backward;	Backward
NP_006200	HGNC:3357	5168	ENSG00000136960	ENPP2	env;tat;	4	unknown;forward;	Forward or Bidirectional
NP_006212	HGNC:8988	5300	ENSG00000127445	PIN1	gag;gag-pol;vif;	4	unknown;	Forward, Backward or Bidirectional
NP_006229	HGNC:9235	5467	ENSG00000112033	PPARD	vpr;	4	unknown;forward;	Forward or Bidirectional
NP_006243	HGNC:9377	5563	ENSG00000162409	PRKAA2	tat;vif;vpr;	4	unknown;forward;backward;	Bidirectional
NP_006244	HGNC:9378	5564	ENSG00000111725	PRKAB1	tat;vif;vpr;	4	unknown;forward;backward;	Bidirectional
NP_006264	HGNC:10634	6354	ENSG00000108688	CCL7	env;tat;	4	forward;backward;	Bidirectional
NP_006310	HGNC:1769	10423	ENSG00000103502	CDIPT	env;gag;gag-pol;nef;	4	unknown;	Forward, Backward or Bidirectional
NP_006353	HGNC:8071	10482	ENSG00000162231	NXF1	gag;rev;	4	forward;backward;	Bidirectional
NP_006369	HGNC:10732	10507	ENSG00000187764	SEMA4D	env;nef;tat;vpu;	4	forward;	Forward
NP_006538	HGNC:28868	10643	ENSG00000136231	IGF2BP3	env;gag;gag-pol;nef;	4	unknown;	Forward, Backward or Bidirectional
NP_006561	HGNC:16963	10670	ENSG00000155876	RRAGA	env;gag;gag-pol;nef;	4	unknown;	Forward, Backward or Bidirectional
NP_006564	HGNC:11929	10673	ENSG00000102524	TNFSF13B	env;gag-pol;nef;tat;	4	unknown;forward;	Forward or Bidirectional
NP_006690	HGNC:6822	10905	ENSG00000198162	MAN1A2	env;	4	backward;	Backward
NP_006706	HGNC:6827	4123	ENSG00000140400	MAN2C1	env;	4	backward;	Backward
NP_006796	HGNC:5030	10949	ENSG00000177733	HNRNPA0	env;gag;gag-pol;nef;	4	unknown;	Forward, Backward or Bidirectional
NP_008921	HGNC:12733	10163	ENSG00000158195	WASF2	env;nef;	4	unknown;forward;	Forward or Bidirectional
NP_008937	HGNC:13870	11051	ENSG00000167005	NUDT21	env;gag;gag-pol;nef;	4	unknown;	Forward, Backward or Bidirectional
NP_009057	HGNC:12666	7415	ENSG00000165280	VCP	env;vpu;	4	unknown;	Forward, Backward or Bidirectional
NP_036565	HGNC:10768	23451	ENSG00000115524	SF3B1	env;gag;gag-pol;nef;	4	unknown;	Forward, Backward or Bidirectional
NP_036580	HGNC:11367	6777	ENSG00000173757	STAT5B	env;gag;gag-pol;	4	unknown;forward;backward;	Bidirectional
NP_037423	HGNC:2324	29894	ENSG00000071894	CPSF1	env;gag;gag-pol;nef;	4	unknown;	Forward, Backward or Bidirectional
NP_037483	HGNC:11599	30009	ENSG00000073861	TBX21	tat;vif;	4	unknown;forward;	Forward or Bidirectional
NP_054907	HGNC:25016	29101	ENSG00000160075	SSU72	tat;	4	unknown;forward;backward;	Bidirectional
NP_055045	HGNC:11302	6730	ENSG00000167881	SRP68	env;gag;gag-pol;nef;	4	unknown;	Forward, Backward or Bidirectional
NP_055063	HGNC:9928	9978	ENSG00000100387	RBX1	vif;	4	unknown;	Forward, Backward or Bidirectional
NP_055208	HGNC:11371	27067	ENSG00000040341	STAU2	gag;rev;	4	unknown;backward;	Backward or Bidirectional
NP_055268	HGNC:30216	27243	ENSG00000130724	CHMP2A	gag;	4	unknown;backward;	Backward or Bidirectional
NP_055555	HGNC:18683	9775	ENSG00000141543	EIF4A3	env;gag;gag-pol;nef;	4	unknown;	Forward, Backward or Bidirectional
NP_055569	HGNC:9587	9791	ENSG00000156471	PTDSS1	env;gag;gag-pol;nef;	4	unknown;	Forward, Backward or Bidirectional
NP_055781	HGNC:16716	22907	ENSG00000132153	DHX30	env;gag;gag-pol;nef;	4	unknown;	Forward, Backward or Bidirectional
NP_055915	HGNC:18801	23126	ENSG00000143442	POGZ	gag-pol;	4	unknown;	Forward, Backward or Bidirectional
NP_056077	HGNC:23414	253725	ENSG00000172661	WASHC2C	gag;rev;	4	unknown;backward;	Backward or Bidirectional
NP_056085	HGNC:237	112	ENSG00000174233	ADCY6	env;nef;tat;	4	forward;	Forward
NP_056089	HGNC:29623	23324	ENSG00000013288	MAN2B2	env;	4	backward;	Backward
NP_057065	HGNC:1460	815	ENSG00000070808	CAMK2A	tat;	4	forward;backward;	Bidirectional
NP_057103	HGNC:21608	51631	ENSG00000146963	LUC7L2	env;gag;gag-pol;nef;	4	unknown;	Forward, Backward or Bidirectional
NP_057141	HGNC:2243	22818	ENSG00000111481	COPZ1	env;gag;gag-pol;nef;	4	unknown;	Forward, Backward or Bidirectional
NP_057191	HGNC:17277	51663	ENSG00000056097	ZFR	env;gag;gag-pol;nef;	4	unknown;	Forward, Backward or Bidirectional
NP_057383	HGNC:29526	51182	ENSG00000187522	HSPA14	env;gag;	4	forward;backward;	Bidirectional
NP_060362	HGNC:16463	55660	ENSG00000196504	PRPF40A	env;gag;gag-pol;nef;	4	unknown;	Forward, Backward or Bidirectional
NP_060365	HGNC:15837	55661	ENSG00000124228	DDX27	env;gag;gag-pol;nef;	4	unknown;	Forward, Backward or Bidirectional
NP_060422	HGNC:24717	55037	ENSG00000132300	PTCD3	env;gag;gag-pol;nef;	4	unknown;	Forward, Backward or Bidirectional
NP_060979	HGNC:28817	55379	ENSG00000108829	LRRC59	env;gag;gag-pol;nef;	4	unknown;	Forward, Backward or Bidirectional
NP_061137	HGNC:14240	55512	ENSG00000103056	SMPD3	env;nef;	4	forward;backward;	Bidirectional
NP_062538	HGNC:10062	56254	ENSG00000155827	RNF20	env;gag;gag-pol;nef;	4	unknown;	Forward, Backward or Bidirectional
NP_065112	HGNC:19080	57134	ENSG00000117643	MAN1C1	env;	4	backward;	Backward
NP_065433	HGNC:233	108	ENSG00000078295	ADCY2	env;nef;tat;	4	forward;	Forward
NP_066286	HGNC:10628	6349	ENSG00000277796	CCL3L1	env;gag;nef;	4	forward;backward;	Bidirectional
NP_066299	HGNC:7587	4637	ENSG00000092841	MYL6	gag;tat;vpr;	4	unknown;forward;	Forward or Bidirectional
NP_066964	HGNC:12833	7520	ENSG00000079246	XRCC5	gag;gag-pol;tat;	4	unknown;	Forward, Backward or Bidirectional
NP_066997	HGNC:23360	57805	ENSG00000158941	CCAR2	gag-pol;vif;vpr;	4	unknown;forward;	Forward or Bidirectional
NP_067026	HGNC:24085	58477	ENSG00000144867	SRPRB	env;gag;gag-pol;nef;	4	unknown;	Forward, Backward or Bidirectional
NP_067042	HGNC:14686	58494	ENSG00000154721	JAM2	env;tat;	4	forward;	Forward
NP_067629	HGNC:10063	53840	ENSG00000258659	TRIM34	gag;tat;	4	unknown;forward;	Forward or Bidirectional
NP_068579	HGNC:30389	60412	ENSG00000131558	EXOC4	nef;	4	unknown;backward;	Backward or Bidirectional
NP_073591	HGNC:16085	94081	ENSG00000164466	SFXN1	env;gag;gag-pol;nef;	4	unknown;	Forward, Backward or Bidirectional
NP_075386	HGNC:20439	65109	ENSG00000125351	UPF3B	env;gag;gag-pol;nef;	4	unknown;	Forward, Backward or Bidirectional
NP_079107	HGNC:17843	96764	ENSG00000137574	TGS1	gag;gag-pol;rev;	4	unknown;forward;	Forward or Bidirectional
NP_112179	HGNC:19124	81608	ENSG00000145216	FIP1L1	env;gag;gag-pol;nef;	4	unknown;	Forward, Backward or Bidirectional
NP_115914	HGNC:20776	84617	ENSG00000176014	TUBB6	rev;tat;	4	unknown;forward;	Forward or Bidirectional
NP_116116	HGNC:6057	9118	ENSG00000148798	INA	env;gag;gag-pol;nef;	4	unknown;	Forward, Backward or Bidirectional
NP_150634	HGNC:1499	834	ENSG00000137752	CASP1	env;vpr;	4	unknown;forward;	Forward or Bidirectional
NP_542388	HGNC:30908	91543	ENSG00000134321	RSAD2	gag;vif;vpr;vpu;	4	unknown;forward;	Forward or Bidirectional
NP_597709	HGNC:30296	125950	ENSG00000161847	RAVER1	env;gag;gag-pol;nef;	4	unknown;	Forward, Backward or Bidirectional
NP_612808	HGNC:13222	64919	ENSG00000127152	BCL11B	tat;	4	unknown;forward;backward;	Bidirectional
NP_620116	HGNC:959	581	ENSG00000087088	BAX	env;	4	unknown;forward;	Forward or Bidirectional
NP_640340	HGNC:235	196883	ENSG00000129467	ADCY4	env;nef;tat;	4	forward;	Forward
NP_663745	HGNC:17343	200315	ENSG00000128383	APOBEC3A	tat;vif;	4	unknown;forward;	Forward or Bidirectional
NP_689497	HGNC:30599	92421	ENSG00000164695	CHMP4C	gag;	4	unknown;backward;	Backward or Bidirectional
NP_757362	HGNC:1707	926	ENSG00000172116	CD8B	nef;	4	unknown;forward;	Forward or Bidirectional
NP_796377	HGNC:30513	338382	ENSG00000276600	RAB7B	gag;	4	unknown;backward;	Backward or Bidirectional
NP_817124	HGNC:20773	347688	ENSG00000261456	TUBB8	rev;tat;	4	unknown;forward;	Forward or Bidirectional
NP_821080	HGNC:30829	347733	ENSG00000137285	TUBB2B	rev;tat;	4	unknown;forward;	Forward or Bidirectional
NP_858045	HGNC:7670	8202	ENSG00000124151	NCOA3	gag;tat;	4	forward;backward;	Bidirectional
NP_899200	HGNC:236	111	ENSG00000173175	ADCY5	env;nef;tat;	4	forward;	Forward
NP_919235	HGNC:12485	7329	ENSG00000103275	UBE2I	gag;	4	unknown;	Forward, Backward or Bidirectional
NP_940980	HGNC:18618	120892	ENSG00000188906	LRRK2	tat;	4	unknown;forward;	Forward or Bidirectional
NP_996994	HGNC:21698	54476	ENSG00000011275	RNF216	vif;	4	unknown;	Forward, Backward or Bidirectional
NP_000005	HGNC:7	2	ENSG00000175899	A2M	env;gag-pol;tat;	3	forward;	Forward
NP_000030	HGNC:600	335	ENSG00000118137	APOA1	env;nef;	3	unknown;forward;	Forward or Bidirectional
NP_000053	HGNC:1228	710	ENSG00000149131	SERPING1	env;gag-pol;tat;	3	forward;	Forward
NP_000082	HGNC:2204	1285	ENSG00000169031	COL4A3	env;tat;	3	forward;	Forward
NP_000083	HGNC:2206	1286	ENSG00000081052	COL4A4	env;tat;	3	forward;	Forward
NP_000108	HGNC:3331	2010	ENSG00000102119	EMD	env;gag-pol;tat;	3	unknown;	Forward, Backward or Bidirectional
NP_000166	HGNC:4458	2821	ENSG00000105220	GPI	env;tat;vpr;	3	forward;	Forward
NP_000173	HGNC:4801	3030	ENSG00000084754	HADHA	vif;vpr;vpu;	3	unknown;forward;	Forward or Bidirectional
NP_000179	HGNC:4922	3098	ENSG00000156515	HK1	vpr;	3	forward;	Forward
NP_000198	HGNC:6081	3630	ENSG00000254647	INS	vpr;	3	forward;	Forward
NP_000206	HGNC:6193	3718	ENSG00000105639	JAK3	env;tat;	3	unknown;forward;	Forward or Bidirectional
NP_000238	HGNC:7090	100507436	ENSG00000204520	MICA	nef;vpu;	3	forward;	Forward
NP_000256	HGNC:7660	653361	ENSG00000158517	NCF1	tat;	3	unknown;forward;	Forward or Bidirectional
NP_000286	HGNC:8941	5265	ENSG00000197249	SERPINA1	env;gag;	3	unknown;	Forward, Backward or Bidirectional
NP_000296	HGNC:9205	5445	ENSG00000105854	PON2	env;rev;	3	unknown;	Forward, Backward or Bidirectional
NP_000302	HGNC:9449	5621	ENSG00000171867	PRNP	gag;tat;	3	unknown;forward;	Forward or Bidirectional
NP_000393	HGNC:4057	2539	ENSG00000160211	G6PD	tat;vpr;	3	forward;	Forward
NP_000407	HGNC:5439	3459	ENSG00000027697	IFNGR1	nef;vpu;	3	forward;	Forward
NP_000469	HGNC:438	249	ENSG00000162551	ALPL	env;gag;	3	forward;	Forward
NP_000486	HGNC:2207	1287	ENSG00000188153	COL4A5	env;tat;	3	forward;	Forward
NP_000497	HGNC:3535	2147	ENSG00000180210	F2	env;	3	backward;	Backward
NP_000506	HGNC:4261	2688	ENSG00000259384	GH1	tat;	3	forward;backward;	Bidirectional
NP_000528	HGNC:9958	5972	ENSG00000143839	REN	gag;	3	backward;	Backward
NP_000561	HGNC:3620	2215	ENSG00000162747	FCGR3B	env;tat;	3	unknown;forward;	Forward or Bidirectional
NP_000599	HGNC:8499	5005	ENSG00000228278	ORM2	env;	3	unknown;forward;backward;	Bidirectional
NP_000629	HGNC:12724	7448	ENSG00000109072	VTN	env;tat;	3	unknown;forward;	Forward or Bidirectional
NP_000705	HGNC:1158	706	ENSG00000100300	TSPO	env;	3	backward;	Backward
NP_000864	HGNC:5345	3384	ENSG00000108622	ICAM2	nef;vpu;	3	unknown;forward;	Forward or Bidirectional
NP_000867	HGNC:5467	3482	ENSG00000197081	IGF2R	env;gag;nef;	3	unknown;	Forward, Backward or Bidirectional
NP_000923	HGNC:9056	5331	ENSG00000149782	PLCB3	env;tat;	3	unknown;forward;	Forward or Bidirectional
NP_000924	HGNC:9059	5332	ENSG00000101333	PLCB4	env;tat;	3	unknown;forward;	Forward or Bidirectional
NP_000936	HGNC:9317	5534	ENSG00000221823	PPP3R1	env;tat;	3	forward;backward;	Bidirectional
NP_000969	HGNC:10316	9349	ENSG00000125691	RPL23	gag-pol;rev;	3	unknown;forward;	Forward or Bidirectional
NP_001006659	HGNC:2336	1380	ENSG00000117322	CR2	env;gag;	3	unknown;	Forward, Backward or Bidirectional
NP_001013725	HGNC:19687	440275	ENSG00000128829	EIF2AK4	gag-pol;	3	unknown;forward;	Forward or Bidirectional
NP_001025459	HGNC:11249	6693	ENSG00000197471	SPN	nef;vpr;vpu;	3	unknown;	Forward, Backward or Bidirectional
NP_001027	HGNC:10485	6263	ENSG00000198838	RYR3	tat;	3	forward;	Forward
NP_001027581	HGNC:8086	4938	ENSG00000089127	OAS1	nef;vpr;vpu;	3	unknown;	Forward, Backward or Bidirectional
NP_001084	HGNC:85	32	ENSG00000076555	ACACB	gag;tat;	3	unknown;forward;backward;	Bidirectional
NP_001087239	HGNC:10798	653509	ENSG00000122852	SFTPA1	env;	3	unknown;backward;	Backward or Bidirectional
NP_001092763	HGNC:6322	285643	ENSG00000226650	KIF4B	gag;	3	unknown;backward;	Backward or Bidirectional
NP_001123551	HGNC:7200	4343	ENSG00000155363	MOV10	rev;	3	unknown;backward;	Backward or Bidirectional
NP_001127958	HGNC:19895	115362	ENSG00000154451	GBP5	nef;vpr;vpu;	3	unknown;	Forward, Backward or Bidirectional
NP_001135770	HGNC:11280	8878	ENSG00000161011	SQSTM1	env;gag;	3	unknown;	Forward, Backward or Bidirectional
NP_001182	HGNC:992	598	ENSG00000171552	BCL2L1	env;gag;	3	unknown;forward;	Forward or Bidirectional
NP_001194	HGNC:1077	658	ENSG00000138696	BMPR1B	env;nef;tat;	3	forward;	Forward
NP_001209	HGNC:1371	771	ENSG00000074410	CA12	env;gag-pol;tat;	3	forward;	Forward
NP_001217	HGNC:1507	839	ENSG00000138794	CASP6	env;vpr;	3	forward;	Forward
NP_001234	HGNC:11923	943	ENSG00000120949	TNFRSF8	nef;vif;vpu;	3	forward;	Forward
NP_001265	HGNC:1925	1111	ENSG00000149554	CHEK1	vpr;	3	forward;	Forward
NP_001269795	HGNC:23356	220972	ENSG00000165406	Mar-08	env;	3	unknown;forward;backward;	Bidirectional
NP_001286	HGNC:1602	1230	ENSG00000163823	CCR1	env;nef;tat;	3	unknown;forward;	Forward or Bidirectional
NP_001297	HGNC:2045	1365	ENSG00000165215	CLDN3	env;tat;	3	forward;	Forward
NP_001298242	HGNC:3537	2149	ENSG00000181104	F2R	env;vpr;	3	unknown;forward;backward;	Bidirectional
NP_001308119	HGNC:10475	10856	ENSG00000183207	RUVBL2	env;gag;	3	unknown;backward;	Backward or Bidirectional
NP_001368	HGNC:2962	79659	ENSG00000187240	DYNC2H1	gag;gag-pol;	3	backward;	Backward
NP_001377	HGNC:3014	1808	ENSG00000092964	DPYSL2	tat;	3	unknown;forward;	Forward or Bidirectional
NP_001446	HGNC:3821	2309	ENSG00000118689	FOXO3	tat;vpr;	3	forward;	Forward
NP_001500	HGNC:4557	2880	ENSG00000224586	GPX5	tat;vpr;	3	forward;	Forward
NP_001521	HGNC:4910	3091	ENSG00000100644	HIF1A	env;vpr;	3	unknown;forward;	Forward or Bidirectional
NP_001530	HGNC:5229	3301	ENSG00000086061	DNAJA1	gag;rev;vif;	3	unknown;backward;	Backward or Bidirectional
NP_001531	HGNC:5246	3315	ENSG00000106211	HSPB1	vif;vpr;	3	unknown;backward;	Backward or Bidirectional
NP_001612	HGNC:348	196	ENSG00000106546	AHR	vif;vpr;	3	unknown;backward;	Backward or Bidirectional
NP_001665	HGNC:785	467	ENSG00000162772	ATF3	nef;tat;	3	forward;	Forward
NP_001666	HGNC:786	468	ENSG00000128272	ATF4	tat;vpu;	3	unknown;forward;backward;	Bidirectional
NP_001677	HGNC:830	506	ENSG00000110955	ATP5F1B	tat;vpr;vpu;	3	unknown;forward;	Forward or Bidirectional
NP_001697	HGNC:1001	604	ENSG00000113916	BCL6	env;tat;	3	forward;	Forward
NP_001710	HGNC:1074	655	ENSG00000101144	BMP7	env;gag;tat;	3	forward;	Forward
NP_001726	HGNC:1331	727	ENSG00000106804	C5	env;vif;	3	unknown;forward;	Forward or Bidirectional
NP_001727	HGNC:1338	728	ENSG00000197405	C5AR1	env;nef;vpr;	3	forward;	Forward
NP_001770	HGNC:1688	965	ENSG00000116815	CD58	env;nef;	3	unknown;forward;backward;	Bidirectional
NP_001780	HGNC:1725	993	ENSG00000164045	CDC25A	vpr;vpu;	3	forward;	Forward
NP_001786	HGNC:1764	1003	ENSG00000179776	CDH5	tat;	3	forward;	Forward
NP_001836	HGNC:2202	1282	ENSG00000187498	COL4A1	env;tat;	3	forward;	Forward
NP_001837	HGNC:2203	1284	ENSG00000134871	COL4A2	env;tat;	3	forward;	Forward
NP_001854	HGNC:2280	1340	ENSG00000126267	COX6B1	env;tat;	3	unknown;forward;	Forward or Bidirectional
NP_001871	HGNC:784	1386	ENSG00000115966	ATF2	env;nef;	3	unknown;forward;	Forward or Bidirectional
NP_001959	HGNC:3287	1977	ENSG00000151247	EIF4E	env;gag;vpr;	3	forward;backward;	Bidirectional
NP_001972	HGNC:3419	2060	ENSG00000085832	EPS15	gag;nef;	3	backward;	Backward
NP_002005	HGNC:3720	2288	ENSG00000004478	FKBP4	gag-pol;tat;	3	unknown;forward;	Forward or Bidirectional
NP_002017	HGNC:3778	2335	ENSG00000115414	FN1	tat;	3	unknown;forward;backward;	Bidirectional
NP_002023	HGNC:3976	2495	ENSG00000167996	FTH1	env;nef;vpr;	3	forward;	Forward
NP_002050	HGNC:4262	2689	ENSG00000136487	GH2	tat;	3	forward;backward;	Bidirectional
NP_002060	HGNC:4384	2770	ENSG00000127955	GNAI1	env;	3	unknown;	Forward, Backward or Bidirectional
NP_002069	HGNC:4427	2803	ENSG00000144674	GOLGA4	env;nef;vpu;	3	unknown;backward;	Backward or Bidirectional
NP_002122	HGNC:5010	3159	ENSG00000137309	HMGA1	gag-pol;tat;	3	unknown;backward;	Backward or Bidirectional
NP_002181	HGNC:5981	3605	ENSG00000112115	IL17A	env;tat;	3	forward;	Forward
NP_002183	HGNC:6066	3624	ENSG00000122641	INHBA	env;tat;	3	forward;	Forward
NP_002189	HGNC:6116	3659	ENSG00000125347	IRF1	nef;tat;vif;	3	unknown;forward;	Forward or Bidirectional
NP_002192	HGNC:6130	3669	ENSG00000172183	ISG20	tat;vpr;vpu;	3	forward;	Forward
NP_002195	HGNC:6139	3675	ENSG00000005884	ITGA3	env;gag-pol;tat;	3	forward;	Forward
NP_002220	HGNC:6205	3726	ENSG00000171223	JUNB	gag;tat;vpu;	3	unknown;forward;	Forward or Bidirectional
NP_002282	HGNC:6486	3912	ENSG00000091136	LAMB1	tat;	3	forward;	Forward
NP_002283	HGNC:6487	3913	ENSG00000172037	LAMB2	tat;	3	forward;	Forward
NP_002284	HGNC:6492	3915	ENSG00000135862	LAMC1	tat;	3	forward;	Forward
NP_002289	HGNC:6528	3936	ENSG00000136167	LCP1	env;gag-pol;	3	forward;backward;	Bidirectional
NP_002340	HGNC:6729	4065	ENSG00000054219	LY75	env;gag;tat;	3	unknown;forward;	Forward or Bidirectional
NP_002385	HGNC:11026	6520	ENSG00000168003	SLC3A2	env;gag;	3	unknown;forward;backward;	Bidirectional
NP_002407	HGNC:7098	4283	ENSG00000138755	CXCL9	env;tat;	3	forward;	Forward
NP_002408	HGNC:7107	4288	ENSG00000148773	MKI67	gag;nef;	3	unknown;forward;	Forward or Bidirectional
NP_002549	HGNC:8533	5023	ENSG00000108405	P2RX1	env;	3	unknown;forward;	Forward or Bidirectional
NP_002591	HGNC:8781	5142	ENSG00000184588	PDE4B	tat;	3	unknown;forward;	Forward or Bidirectional
NP_002603	HGNC:8812	5166	ENSG00000004799	PDK4	gag;vpr;	3	unknown;forward;	Forward or Bidirectional
NP_002612	HGNC:8864	5199	ENSG00000126759	CFP	env;	3	unknown;	Forward, Backward or Bidirectional
NP_002666	HGNC:9113	5371	ENSG00000140464	PML	env;	3	unknown;	Forward, Backward or Bidirectional
NP_002688	HGNC:9212	5451	ENSG00000143190	POU2F1	gag-pol;tat;	3	unknown;backward;	Backward or Bidirectional
NP_002705	HGNC:9284	5514	ENSG00000204569	PPP1R10	gag;tat;	3	unknown;backward;	Backward or Bidirectional
NP_002734	HGNC:9411	5589	ENSG00000130175	PRKCSH	env;	3	unknown;	Forward, Backward or Bidirectional
NP_002863	HGNC:9802	5880	ENSG00000128340	RAC2	nef;tat;	3	unknown;forward;	Forward or Bidirectional
NP_002884	HGNC:9890	5931	ENSG00000102054	RBBP7	tat;vpr;	3	unknown;	Forward, Backward or Bidirectional
NP_002897	HGNC:9944	5962	ENSG00000137710	RDX	env;gag;vpr;	3	unknown;forward;	Forward or Bidirectional
NP_002930	HGNC:10074	6050	ENSG00000023191	RNH1	env;gag;gag-pol;	3	unknown;forward;	Forward or Bidirectional
NP_002936	HGNC:10289	6117	ENSG00000132383	RPA1	gag-pol;tat;vpr;	3	unknown;backward;	Backward or Bidirectional
NP_002961	HGNC:10540	6303	ENSG00000130066	SAT1	tat;vif;	3	unknown;forward;	Forward or Bidirectional
NP_003003	HGNC:10776	6422	ENSG00000104332	SFRP1	env;	3	unknown;forward;	Forward or Bidirectional
NP_003038	HGNC:11071	6548	ENSG00000090020	SLC9A1	nef;vpr;	3	forward;backward;	Bidirectional
NP_003055	HGNC:11092	6590	ENSG00000124107	SLPI	env;gag-pol;	3	forward;backward;	Bidirectional
NP_003061	HGNC:11098	6595	ENSG00000080503	SMARCA2	gag-pol;tat;	3	unknown;forward;	Forward or Bidirectional
NP_003081	HGNC:11152	6627	ENSG00000131876	SNRPA1	rev;tat;	3	unknown;forward;backward;	Bidirectional
NP_003143	HGNC:11366	6776	ENSG00000126561	STAT5A	env;gag;	3	forward;backward;	Bidirectional
NP_003160	HGNC:11469	6829	ENSG00000196235	SUPT5H	tat;	3	unknown;forward;backward;	Bidirectional
NP_003245	HGNC:11820	7076	ENSG00000102265	TIMP1	tat;vpr;	3	unknown;forward;	Forward or Bidirectional
NP_003325	HGNC:12469	7317	ENSG00000130985	UBA1	gag-pol;tat;vif;	3	unknown;backward;	Backward or Bidirectional
NP_003362	HGNC:12658	7410	ENSG00000160293	VAV2	env;nef;	3	unknown;forward;	Forward or Bidirectional
NP_003364	HGNC:12665	7414	ENSG00000035403	VCL	gag;nef;	3	unknown;forward;	Forward or Bidirectional
NP_003368	HGNC:12681	7423	ENSG00000173511	VEGFB	tat;	3	forward;	Forward
NP_003519	HGNC:4760	8349	ENSG00000184678	HIST2H2BE	rev;tat;	3	unknown;	Forward, Backward or Bidirectional
NP_003552	HGNC:9029	8399	ENSG00000069764	PLA2G10	env;	3	forward;	Forward
NP_003579	HGNC:2555	8450	ENSG00000158290	CUL4B	rev;vpr;	3	unknown;	Forward, Backward or Bidirectional
NP_003586	HGNC:12021	8459	ENSG00000128294	TPST2	env;	3	unknown;	Forward, Backward or Bidirectional
NP_003633	HGNC:4821	8520	ENSG00000128708	HAT1	env;vpr;	3	unknown;forward;	Forward or Bidirectional
NP_003647	HGNC:1459	8536	ENSG00000134072	CAMK1	env;tat;	3	forward;backward;	Bidirectional
NP_003697	HGNC:9037	8605	ENSG00000105499	PLA2G4C	env;tat;	3	forward;	Forward
NP_003742	HGNC:3280	8662	ENSG00000106263	EIF3B	gag;gag-pol;	3	unknown;	Forward, Backward or Bidirectional
NP_003747	HGNC:3273	8667	ENSG00000147677	EIF3H	gag-pol;	3	unknown;	Forward, Backward or Bidirectional
NP_003831	HGNC:11907	8793	ENSG00000173530	TNFRSF10D	env;vif;	3	forward;	Forward
NP_003876	HGNC:1775	8851	ENSG00000176749	CDK5R1	tat;	3	forward;	Forward
NP_003899	HGNC:3266	8894	ENSG00000125977	EIF2S2	rev;tat;	3	unknown;	Forward, Backward or Bidirectional
NP_004039	HGNC:914	567	ENSG00000166710	B2M	nef;tat;vpu;	3	forward;	Forward
NP_004043	HGNC:1084	664	ENSG00000176171	BNIP3	env;vpr;	3	forward;	Forward
NP_004055	HGNC:1785	1027	ENSG00000111276	CDKN1B	env;tat;	3	unknown;forward;	Forward or Bidirectional
NP_004074	HGNC:2726	1649	ENSG00000175197	DDIT3	tat;	3	unknown;backward;	Backward or Bidirectional
NP_004086	HGNC:3288	1978	ENSG00000187840	EIF4EBP1	gag;vpr;	3	unknown;forward;	Forward or Bidirectional
NP_004169	HGNC:11569	6895	ENSG00000139546	TARBP2	gag-pol;rev;	3	unknown;	Forward, Backward or Bidirectional
NP_004300	HGNC:678	396	ENSG00000141522	ARHGDIA	nef;tat;vpr;	3	forward;	Forward
NP_004304	HGNC:712	409	ENSG00000141480	ARRB2	gag-pol;tat;	3	unknown;forward;	Forward or Bidirectional
NP_004320	HGNC:1076	657	ENSG00000107779	BMPR1A	env;nef;tat;	3	forward;	Forward
NP_004353	HGNC:2060	1047	ENSG00000153132	CLGN	env;	3	unknown;	Forward, Backward or Bidirectional
NP_004471	HGNC:4019	2530	ENSG00000033170	FUT8	env;	3	unknown;backward;	Backward or Bidirectional
NP_004514	HGNC:6388	3832	ENSG00000138160	KIF11	tat;vif;	3	unknown;forward;	Forward or Bidirectional
NP_004587	HGNC:11151	6626	ENSG00000077312	SNRPA	nef;tat;	3	unknown;forward;	Forward or Bidirectional
NP_004593	HGNC:11370	6780	ENSG00000124214	STAU1	env;gag-pol;nef;	3	unknown;	Forward, Backward or Bidirectional
NP_004610	HGNC:12035	7188	ENSG00000082512	TRAF5	env;nef;	3	unknown;forward;	Forward or Bidirectional
NP_004635	HGNC:567	8120	ENSG00000103723	AP3B2	env;gag;	3	unknown;	Forward, Backward or Bidirectional
NP_004748	HGNC:10648	9255	ENSG00000164022	AIMP1	gag;tat;	3	unknown;forward;	Forward or Bidirectional
NP_004841	HGNC:10252	9475	ENSG00000134318	ROCK2	env;gag;	3	unknown;forward;backward;	Bidirectional
NP_004886	HGNC:16400	114548	ENSG00000162711	NLRP3	env;gag-pol;	3	unknown;	Forward, Backward or Bidirectional
NP_004976	HGNC:6407	3845	ENSG00000133703	KRAS	env;tat;	3	forward;backward;	Bidirectional
NP_004987	HGNC:51	4363	ENSG00000103222	ABCC1	env;tat;	3	forward;	Forward
NP_005032	HGNC:9360	5551	ENSG00000180644	PRF1	gag;nef;tat;	3	forward;	Forward
NP_005056	HGNC:10717	6400	ENSG00000071537	SEL1L	env;	3	unknown;	Forward, Backward or Bidirectional
NP_005075	HGNC:9040	7941	ENSG00000146070	PLA2G7	env;	3	forward;	Forward
NP_005110	HGNC:22964	9967	ENSG00000054118	THRAP3	gag;gag-pol;	3	unknown;forward;	Forward or Bidirectional
NP_005148	HGNC:76	25	ENSG00000097007	ABL1	env;tat;	3	unknown;forward;	Forward or Bidirectional
NP_005177	HGNC:1476	823	ENSG00000014216	CAPN1	env;tat;	3	forward;backward;	Bidirectional
NP_005315	HGNC:4765	3021	ENSG00000132475	H3F3B	rev;tat;	3	unknown;forward;	Forward or Bidirectional
NP_005390	HGNC:9379	5565	ENSG00000131791	PRKAB2	tat;vif;vpr;	3	forward;backward;	Bidirectional
NP_005420	HGNC:12682	7424	ENSG00000150630	VEGFC	tat;	3	forward;	Forward
NP_005489	HGNC:558	10053	ENSG00000129354	AP1M2	env;	3	unknown;	Forward, Backward or Bidirectional
NP_005499	HGNC:1605	1233	ENSG00000183813	CCR4	env;tat;vif;	3	unknown;forward;backward;	Bidirectional
NP_005517	HGNC:5224	3297	ENSG00000185122	HSF1	nef;vpr;	3	unknown;forward;	Forward or Bidirectional
NP_005520	HGNC:5273	3339	ENSG00000142798	HSPG2	env;tat;	3	unknown;	Forward, Backward or Bidirectional
NP_005524	HGNC:5399	3430	ENSG00000068079	IFI35	tat;vpr;	3	forward;	Forward
NP_005553	HGNC:6493	3918	ENSG00000058085	LAMC2	tat;	3	forward;	Forward
NP_005577	HGNC:6967	4188	ENSG00000112559	MDFI	tat;	3	unknown;forward;	Forward or Bidirectional
NP_005602	HGNC:9894	5934	ENSG00000103479	RBL2	env;tat;	3	unknown;forward;	Forward or Bidirectional
NP_005648	HGNC:11999	7158	ENSG00000067369	TP53BP1	env;vpr;	3	unknown;	Forward, Backward or Bidirectional
NP_005649	HGNC:12031	7185	ENSG00000056558	TRAF1	vif;vpr;vpu;	3	forward;backward;	Bidirectional
NP_005654	HGNC:12768	7469	ENSG00000185049	NELFA	tat;	3	unknown;forward;backward;	Bidirectional
NP_005681	HGNC:2973	10059	ENSG00000087470	DNM1L	gag;vpr;	3	unknown;forward;	Forward or Bidirectional
NP_005684	HGNC:7966	10062	ENSG00000025434	NR1H3	gag;	3	forward;	Forward
NP_005712	HGNC:170	10096	ENSG00000115091	ACTR3	env;gag;tat;	3	unknown;forward;	Forward or Bidirectional
NP_005804	HGNC:9408	23683	ENSG00000115825	PRKD3	tat;	3	forward;backward;	Bidirectional
NP_005820	HGNC:571	10239	ENSG00000157823	AP3S2	env;gag;	3	unknown;	Forward, Backward or Bidirectional
NP_005892	HGNC:6768	4087	ENSG00000175387	SMAD2	env;tat;	3	forward;	Forward
NP_005925	HGNC:7134	4298	ENSG00000130382	MLLT1	tat;	3	unknown;	Forward, Backward or Bidirectional
NP_005955	HGNC:7568	4628	ENSG00000133026	MYH10	gag;gag-pol;tat;	3	unknown;forward;	Forward or Bidirectional
NP_005960	HGNC:7640	4676	ENSG00000205531	NAP1L4	env;rev;tat;	3	unknown;forward;	Forward or Bidirectional
NP_006049	HGNC:16903	10318	ENSG00000145901	TNIP1	gag;nef;	3	unknown;forward;	Forward or Bidirectional
NP_006050	HGNC:6494	10319	ENSG00000050555	LAMC3	tat;	3	forward;	Forward
NP_006067	HGNC:5177	3268	ENSG00000106351	AGFG2	nef;rev;	3	unknown;backward;	Backward or Bidirectional
NP_006147	HGNC:7732	4738	ENSG00000129559	NEDD8	vif;vpu;	3	unknown;	Forward, Backward or Bidirectional
NP_006178	HGNC:8088	4940	ENSG00000111331	OAS3	env;tat;vpr;	3	unknown;forward;	Forward or Bidirectional
NP_006193	HGNC:8780	5141	ENSG00000065989	PDE4A	tat;	3	unknown;forward;	Forward or Bidirectional
NP_006279	HGNC:11801	7070	ENSG00000154096	THY1	gag;	3	unknown;	Forward, Backward or Bidirectional
NP_006380	HGNC:16931	10525	ENSG00000149428	HYOU1	env;vpr;	3	unknown;forward;	Forward or Bidirectional
NP_006428	HGNC:271	143	ENSG00000102699	PARP4	gag-pol;	3	unknown;forward;	Forward or Bidirectional
NP_006455	HGNC:15450	10618	ENSG00000152291	TGOLN2	gag;vpu;	3	unknown;	Forward, Backward or Bidirectional
NP_006487	HGNC:4387	2773	ENSG00000065135	GNAI3	env;	3	unknown;	Forward, Backward or Bidirectional
NP_006529	HGNC:994	10018	ENSG00000153094	BCL2L11	tat;	3	unknown;forward;	Forward or Bidirectional
NP_006555	HGNC:16647	10663	ENSG00000172215	CXCR6	env;	3	unknown;	Forward, Backward or Bidirectional
NP_006576	HGNC:1623	10694	ENSG00000156261	CCT8	env;gag;vif;	3	unknown;forward;	Forward or Bidirectional
NP_006590	HGNC:7774	10725	ENSG00000102908	NFAT5	gag-pol;nef;vpu;	3	unknown;forward;	Forward or Bidirectional
NP_006592	HGNC:16049	10728	ENSG00000110958	PTGES3	rev;vpr;vpu;	3	unknown;	Forward, Backward or Bidirectional
NP_006673	HGNC:3696	10875	ENSG00000127951	FGL2	env;tat;vif;	3	forward;	Forward
NP_006802	HGNC:11699	10955	ENSG00000132824	SERINC3	nef;	3	unknown;forward;	Forward or Bidirectional
NP_006807	HGNC:16986	10960	ENSG00000169223	LMAN2	env;	3	unknown;	Forward, Backward or Bidirectional
NP_006818	HGNC:16998	10972	ENSG00000170348	TMED10	env;rev;tat;	3	unknown;forward;	Forward or Bidirectional
NP_009046	HGNC:11898	7130	ENSG00000123610	TNFAIP6	env;tat;	3	forward;	Forward
NP_009105	HGNC:1985	11113	ENSG00000122966	CIT	gag;	3	unknown;	Forward, Backward or Bidirectional
NP_009123	HGNC:11465	11198	ENSG00000092201	SUPT16H	rev;tat;	3	unknown;	Forward, Backward or Bidirectional
NP_009125	HGNC:16627	11200	ENSG00000183765	CHEK2	env;vpr;	3	unknown;forward;	Forward or Bidirectional
NP_009168	HGNC:17133	11262	ENSG00000079263	SP140	vif;	3	unknown;	Forward, Backward or Bidirectional
NP_036213	HGNC:17064	22936	ENSG00000118985	ELL2	tat;	3	unknown;forward;	Forward or Bidirectional
NP_036249	HGNC:1555	23468	ENSG00000094916	CBX5	tat;vpr;	3	forward;	Forward
NP_036342	HGNC:16380	22954	ENSG00000119401	TRIM32	tat;	3	unknown;forward;	Forward or Bidirectional
NP_036377	HGNC:16696	22938	ENSG00000100603	SNW1	gag-pol;tat;	3	unknown;forward;	Forward or Bidirectional
NP_036613	HGNC:13178	22806	ENSG00000161405	IKZF3	gag-pol;vif;	3	unknown;forward;	Forward or Bidirectional
NP_037425	HGNC:16645	29896	ENSG00000164548	TRA2A	env;gag;vpr;	3	backward;	Backward
NP_037456	HGNC:1984	1154	ENSG00000114737	CISH	env;tat;	3	forward;	Forward
NP_037473	HGNC:28833	29789	ENSG00000138430	OLA1	gag;	3	unknown;	Forward, Backward or Bidirectional
NP_038470	HGNC:14559	30968	ENSG00000165283	STOML2	env;vpr;	3	unknown;forward;	Forward or Bidirectional
NP_055072	HGNC:13523	10332	ENSG00000104938	CLEC4M	env;	3	unknown;	Forward, Backward or Bidirectional
NP_055126	HGNC:17148	23583	ENSG00000123415	SMUG1	vpr;	3	unknown;forward;	Forward or Bidirectional
NP_055129	HGNC:19102	23586	ENSG00000107201	DDX58	gag-pol;vpr;	3	forward;	Forward
NP_055186	HGNC:29857	26993	ENSG00000011243	AKAP8L	gag-pol;vif;	3	unknown;forward;	Forward or Bidirectional
NP_055202	HGNC:18874	27040	ENSG00000213658	LAT	env;nef;	3	forward;	Forward
NP_055315	HGNC:5276	27336	ENSG00000102241	HTATSF1	nef;tat;	3	unknown;forward;backward;	Bidirectional
NP_055393	HGNC:670	29984	ENSG00000173156	RHOD	gag;tat;	3	forward;	Forward
NP_055828	HGNC:29079	23028	ENSG00000004487	KDM1A	tat;	3	unknown;forward;backward;	Bidirectional
NP_055859	HGNC:16064	23062	ENSG00000103365	GGA2	gag;nef;vpr;	3	unknown;backward;	Backward or Bidirectional
NP_055908	HGNC:17075	23118	ENSG00000055208	TAB2	env;gag;tat;	3	unknown;forward;backward;	Bidirectional
NP_056070	HGNC:21289	23304	ENSG00000024048	UBR2	gag-pol;vif;vpr;	3	unknown;	Forward, Backward or Bidirectional
NP_056281	HGNC:14406	25930	ENSG00000076201	PTPN23	gag;tat;	3	unknown;forward;backward;	Bidirectional
NP_056511	HGNC:4559	2882	ENSG00000116157	GPX7	env;tat;	3	unknown;forward;	Forward or Bidirectional
NP_056532	HGNC:17935	50489	ENSG00000116031	CD207	env;gag;	3	unknown;	Forward, Backward or Bidirectional
NP_056655	HGNC:225	103	ENSG00000160710	ADAR	gag;gag-pol;	3	unknown;	Forward, Backward or Bidirectional
NP_056988	HGNC:30793	9669	ENSG00000158417	EIF5B	gag;	3	unknown;forward;	Forward or Bidirectional
NP_057163	HGNC:29865	51652	ENSG00000115561	CHMP3	env;gag;	3	unknown;forward;backward;	Bidirectional
NP_057289	HGNC:8801	56034	ENSG00000145431	PDGFC	tat;	3	forward;backward;	Bidirectional
NP_057291	HGNC:2326	51692	ENSG00000119203	CPSF3	tat;	3	unknown;forward;	Forward or Bidirectional
NP_057390	HGNC:14889	51726	ENSG00000090520	DNAJB11	env;	3	unknown;	Forward, Backward or Bidirectional
NP_057406	HGNC:16524	51552	ENSG00000119396	RAB14	env;	3	unknown;backward;	Backward or Bidirectional
NP_057425	HGNC:17175	51196	ENSG00000138193	PLCE1	env;tat;	3	unknown;forward;	Forward or Bidirectional
NP_057521	HGNC:12419	27175	ENSG00000037042	TUBG2	tat;vpr;	3	forward;	Forward
NP_057646	HGNC:15631	51284	ENSG00000196664	TLR7	env;gag-pol;	3	unknown;forward;backward;	Bidirectional
NP_060439	HGNC:25467	55677	ENSG00000163166	IWS1	gag-pol;	3	unknown;	Forward, Backward or Bidirectional
NP_060444	HGNC:21498	55054	ENSG00000085978	ATG16L1	gag-pol;nef;	3	unknown;	Forward, Backward or Bidirectional
NP_060644	HGNC:15715	55201	ENSG00000130479	MAP1S	gag;	3	unknown;backward;	Backward or Bidirectional
NP_060988	HGNC:18043	55388	ENSG00000065328	MCM10	vpr;	3	unknown;forward;	Forward or Bidirectional
NP_061152	HGNC:18541	55904	ENSG00000005483	KMT2E	env;	3	unknown;forward;	Forward or Bidirectional
NP_061485	HGNC:9801	5879	ENSG00000136238	RAC1	gag;	3	unknown;forward;	Forward or Bidirectional
NP_061928	HGNC:17985	54538	ENSG00000154133	ROBO4	env;	3	forward;backward;	Bidirectional
NP_063945	HGNC:21474	56623	ENSG00000148384	INPP5E	gag;	3	backward;	Backward
NP_064504	HGNC:23721	56829	ENSG00000105939	ZC3HAV1	gag;gag-pol;	3	unknown;forward;	Forward or Bidirectional
NP_064623	HGNC:6058	3619	ENSG00000149503	INCENP	vpr;	3	forward;	Forward
NP_064628	HGNC:18002	56993	ENSG00000100216	TOMM22	gag-pol;vpr;	3	unknown;forward;	Forward or Bidirectional
NP_065816	HGNC:30313	23352	ENSG00000127481	UBR4	gag-pol;rev;vpr;	3	unknown;	Forward, Backward or Bidirectional
NP_066924	HGNC:2032	9076	ENSG00000163347	CLDN1	env;tat;	3	forward;	Forward
NP_068779	HGNC:6943	4170	ENSG00000143384	MCL1	env;gag-pol;vpr;	3	unknown;forward;	Forward or Bidirectional
NP_071327	HGNC:10676	23753	ENSG00000128228	SDF2L1	env;	3	unknown;	Forward, Backward or Bidirectional
NP_073568	HGNC:29923	64710	ENSG00000069275	NUCKS1	gag;tat;	3	unknown;backward;	Backward or Bidirectional
NP_077734	HGNC:9035	5321	ENSG00000116711	PLA2G4A	env;tat;	3	forward;	Forward
NP_078781	HGNC:14874	79400	ENSG00000255346	NOX5	env;tat;	3	unknown;forward;	Forward or Bidirectional
NP_078917	HGNC:21072	79694	ENSG00000172469	MANEA	env;	3	backward;	Backward
NP_078938	HGNC:29830	55226	ENSG00000135372	NAT10	gag;rev;	3	unknown;	Forward, Backward or Bidirectional
NP_085151	HGNC:30412	80854	ENSG00000145391	SETD7	tat;	3	unknown;backward;	Backward or Bidirectional
NP_110437	HGNC:21073	81567	ENSG00000239264	TXNDC5	env;	3	unknown;	Forward, Backward or Bidirectional
NP_116126	HGNC:6638	84823	ENSG00000176619	LMNB2	tat;vpr;	3	unknown;forward;	Forward or Bidirectional
NP_203746	HGNC:25464	89849	ENSG00000168010	ATG16L2	gag-pol;nef;	3	unknown;	Forward, Backward or Bidirectional
NP_258257	HGNC:23368	89853	ENSG00000196814	MVB12B	gag;	3	unknown;	Forward, Backward or Bidirectional
NP_443173	HGNC:20480	115361	ENSG00000162654	GBP4	env;tat;vif;	3	forward;	Forward
NP_525125	HGNC:24071	113457	ENSG00000075886	TUBA3D	gag-pol;tat;	3	unknown;forward;	Forward or Bidirectional
NP_542409	HGNC:12480	140739	ENSG00000184182	UBE2F	vif;	3	unknown;	Forward, Backward or Bidirectional
NP_573572	HGNC:17810	154796	ENSG00000126016	AMOT	gag;	3	unknown;backward;	Backward or Bidirectional
NP_689676	HGNC:24965	146956	ENSG00000154920	EME1	vpr;	3	unknown;forward;	Forward or Bidirectional
NP_689834	HGNC:28395	166929	ENSG00000164023	SGMS2	env;	3	backward;	Backward
NP_733821	HGNC:6636	4000	ENSG00000160789	LMNA	tat;vpr;	3	unknown;forward;	Forward or Bidirectional
NP_891993	HGNC:9381	5567	ENSG00000142875	PRKACB	tat;	3	forward;	Forward
NP_937884	HGNC:3296	1981	ENSG00000114867	EIF4G1	gag;gag-pol;	3	forward;backward;	Bidirectional
NP_997195	HGNC:20765	112714	ENSG00000152086	TUBA3E	gag-pol;tat;	3	unknown;forward;	Forward or Bidirectional
NP_000013	HGNC:186	100	ENSG00000196839	ADA	env;	2	forward;	Forward
NP_000066	HGNC:1773	1019	ENSG00000135446	CDK4	tat;	2	unknown;backward;	Backward or Bidirectional
NP_000080	HGNC:2198	1278	ENSG00000164692	COL1A2	tat;	2	forward;	Forward
NP_000092	HGNC:2577	1535	ENSG00000051523	CYBA	nef;tat;	2	unknown;forward;	Forward or Bidirectional
NP_000104	HGNC:3098	1861	ENSG00000136827	TOR1A	env;	2	unknown;	Forward, Backward or Bidirectional
NP_000137	HGNC:3999	2512	ENSG00000087086	FTL	nef;vpr;	2	forward;	Forward
NP_000138	HGNC:4006	2517	ENSG00000179163	FUCA1	env;tat;	2	forward;	Forward
NP_000169	HGNC:4624	2937	ENSG00000100983	GSS	tat;	2	forward;	Forward
NP_000180	HGNC:4923	3099	ENSG00000159399	HK2	rev;vpr;	2	unknown;forward;	Forward or Bidirectional
NP_000201	HGNC:6142	3655	ENSG00000091409	ITGA6	vif;vpr;	2	forward;	Forward
NP_000204	HGNC:6158	3691	ENSG00000132470	ITGB4	gag-pol;tat;	2	unknown;forward;	Forward or Bidirectional
NP_000213	HGNC:6342	3815	ENSG00000157404	KIT	nef;tat;	2	forward;	Forward
NP_000262	HGNC:7897	4864	ENSG00000141458	NPC1	gag;	2	unknown;	Forward, Backward or Bidirectional
NP_000282	HGNC:8896	5230	ENSG00000102144	PGK1	env;tat;	2	unknown;forward;	Forward or Bidirectional
NP_000291	HGNC:9031	5320	ENSG00000188257	PLA2G2A	env;	2	forward;	Forward
NP_000293	HGNC:9081	5351	ENSG00000083444	PLOD1	gag-pol;rev;	2	unknown;	Forward, Backward or Bidirectional
NP_000294	HGNC:9115	5373	ENSG00000140650	PMM2	gag-pol;tat;	2	forward;	Forward
NP_000350	HGNC:11777	7051	ENSG00000092295	TGM1	env;	2	unknown;backward;	Backward or Bidirectional
NP_000351	HGNC:11782	7054	ENSG00000180176	TH	tat;	2	forward;	Forward
NP_000357	HGNC:12010	7168	ENSG00000140416	TPM1	gag-pol;	2	forward;	Forward
NP_000362	HGNC:12405	7276	ENSG00000118271	TTR	tat;	2	forward;	Forward
NP_000387	HGNC:2536	1513	ENSG00000143387	CTSK	tat;	2	forward;	Forward
NP_000390	HGNC:3239	1959	ENSG00000122877	EGR2	tat;	2	unknown;forward;	Forward or Bidirectional
NP_000401	HGNC:4886	3077	ENSG00000010704	HFE	nef;	2	forward;	Forward
NP_000421	HGNC:8574	5048	ENSG00000007168	PAFAH1B1	tat;	2	unknown;	Forward, Backward or Bidirectional
NP_000423	HGNC:7583	4633	ENSG00000111245	MYL2	tat;	2	forward;	Forward
NP_000425	HGNC:7758	4758	ENSG00000204386	NEU1	env;	2	backward;	Backward
NP_000433	HGNC:8823	5175	ENSG00000261371	PECAM1	tat;vpr;	2	forward;	Forward
NP_000434	HGNC:45	5244	ENSG00000005471	ABCB4	env;tat;	2	forward;	Forward
NP_000436	HGNC:9069	5339	ENSG00000178209	PLEC	vif;vpr;	2	forward;	Forward
NP_000441	HGNC:10718	6401	ENSG00000007908	SELE	tat;	2	forward;	Forward
NP_000531	HGNC:10483	6261	ENSG00000196218	RYR1	tat;	2	forward;	Forward
NP_000543	HGNC:12726	7450	ENSG00000110799	VWF	env;tat;	2	forward;	Forward
NP_000544	HGNC:12791	7486	ENSG00000165392	WRN	tat;	2	unknown;	Forward, Backward or Bidirectional
NP_000557	HGNC:3613	2209	ENSG00000150337	FCGR1A	env;nef;	2	unknown;forward;	Forward or Bidirectional
NP_000564	HGNC:2334	1378	ENSG00000203710	CR1	env;tat;	2	forward;	Forward
NP_000582	HGNC:1628	929	ENSG00000170458	CD14	nef;	2	forward;	Forward
NP_000587	HGNC:5469	3484	ENSG00000146678	IGFBP1	tat;vpu;	2	forward;	Forward
NP_000592	HGNC:4893	3082	ENSG00000019991	HGF	env;vpu;	2	forward;backward;	Bidirectional
NP_000598	HGNC:8498	5004	ENSG00000229314	ORM1	env;	2	unknown;backward;	Backward or Bidirectional
NP_000617	HGNC:1699	974	ENSG00000007312	CD79B	env;	2	forward;	Forward
NP_000632	HGNC:5966	3589	ENSG00000095752	IL11	env;tat;	2	forward;backward;	Bidirectional
NP_000668	HGNC:268	140	ENSG00000282608	ADORA3	env;tat;	2	forward;	Forward
NP_000678	HGNC:343	191	ENSG00000101444	AHCY	gag-pol;tat;	2	unknown;	Forward, Backward or Bidirectional
NP_000689	HGNC:435	240	ENSG00000012779	ALOX5	env;	2	forward;	Forward
NP_000764	HGNC:2631	1571	ENSG00000130649	CYP2E1	env;	2	unknown;forward;	Forward or Bidirectional
NP_000791	HGNC:3665	2246	ENSG00000113578	FGF1	env;tat;	2	forward;	Forward
NP_000798	HGNC:4076	2555	ENSG00000151834	GABRA2	env;	2	unknown;forward;	Forward or Bidirectional
NP_000818	HGNC:4571	2890	ENSG00000155511	GRIA1	tat;	2	forward;backward;	Bidirectional
NP_000875	HGNC:6053	3615	ENSG00000178035	IMPDH2	env;tat;	2	unknown;forward;	Forward or Bidirectional
NP_000903	HGNC:8154	4986	ENSG00000082556	OPRK1	env;tat;	2	unknown;forward;	Forward or Bidirectional
NP_000914	HGNC:8782	5143	ENSG00000105650	PDE4C	tat;	2	unknown;forward;	Forward or Bidirectional
NP_000919	HGNC:9030	5319	ENSG00000170890	PLA2G1B	env;	2	forward;	Forward
NP_000920	HGNC:9038	5322	ENSG00000127472	PLA2G5	env;	2	forward;	Forward
NP_000935	HGNC:9314	5530	ENSG00000138814	PPP3CA	env;tat;	2	forward;backward;	Bidirectional
NP_000939	HGNC:9445	5617	ENSG00000172179	PRL	gag;vif;	2	forward;	Forward
NP_000947	HGNC:9594	5732	ENSG00000125384	PTGER2	gag;tat;	2	forward;backward;	Bidirectional
NP_000953	HGNC:9604	5742	ENSG00000095303	PTGS1	env;	2	unknown;forward;	Forward or Bidirectional
NP_000955	HGNC:9864	5914	ENSG00000131759	RARA	gag;nef;	2	forward;	Forward
NP_000966	HGNC:10301	6135	ENSG00000142676	RPL11	gag;vpr;	2	unknown;forward;	Forward or Bidirectional
NP_000979	HGNC:10328	6155	ENSG00000131469	RPL27	rev;tat;	2	unknown;forward;	Forward or Bidirectional
NP_000987	HGNC:10345	6165	ENSG00000182899	RPL35A	rev;tat;	2	unknown;forward;	Forward or Bidirectional
NP_000997	HGNC:10421	6189	ENSG00000145425	RPS3A	gag-pol;rev;	2	unknown;forward;	Forward or Bidirectional
NP_001000	HGNC:10426	6193	ENSG00000083845	RPS5	gag;rev;	2	unknown;	Forward, Backward or Bidirectional
NP_001001788	HGNC:16795	353091	ENSG00000203722	RAET1G	nef;vpu;	2	forward;	Forward
NP_001002858	HGNC:537	302	ENSG00000182718	ANXA2	gag;	2	unknown;	Forward, Backward or Bidirectional
NP_001003818	HGNC:16277	117854	ENSG00000121236	TRIM6	gag;	2	unknown;	Forward, Backward or Bidirectional
NP_001012	HGNC:10397	6218	ENSG00000182774	RPS17	gag-pol;rev;	2	unknown;forward;	Forward or Bidirectional
NP_001016	HGNC:10410	6228	ENSG00000186468	RPS23	gag-pol;rev;	2	unknown;forward;	Forward or Bidirectional
NP_001017986	HGNC:3614	2210	ENSG00000198019	FCGR1B	env;nef;	2	unknown;forward;	Forward or Bidirectional
NP_001026	HGNC:10484	6262	ENSG00000198626	RYR2	tat;	2	forward;	Forward
NP_001026881	HGNC:29205	57222	ENSG00000113719	ERGIC1	env;nef;	2	unknown;	Forward, Backward or Bidirectional
NP_001035089	HGNC:7137	4301	ENSG00000130396	AFDN	gag;tat;	2	forward;	Forward
NP_001055	HGNC:11834	7086	ENSG00000163931	TKT	gag-pol;vpr;	2	forward;	Forward
NP_001059	HGNC:11990	7155	ENSG00000077097	TOP2B	gag;gag-pol;	2	unknown;backward;	Backward or Bidirectional
NP_001076	HGNC:16	12	ENSG00000196136	SERPINA3	env;tat;	2	forward;	Forward
NP_001078950	HGNC:34390	643246	ENSG00000258102	MAP1LC3B2	gag;	2	unknown;	Forward, Backward or Bidirectional
NP_001092872	HGNC:1596	8812	ENSG00000090061	CCNK	nef;	2	unknown;	Forward, Backward or Bidirectional
NP_001106674	HGNC:7629	4666	ENSG00000196531	NACA	env;vif;	2	unknown;forward;	Forward or Bidirectional
NP_001116078	HGNC:6501	3920	ENSG00000005893	LAMP2	gag;vpr;	2	unknown;	Forward, Backward or Bidirectional
NP_001125	HGNC:317	174	ENSG00000081051	AFP	env;	2	unknown;	Forward, Backward or Bidirectional
NP_001138360	HGNC:947	10458	ENSG00000175866	BAIAP2	gag;	2	unknown;backward;	Backward or Bidirectional
NP_001139277	HGNC:29597	345611	ENSG00000237693	IRGM	nef;	2	unknown;	Forward, Backward or Bidirectional
NP_001157	HGNC:590	329	ENSG00000110330	BIRC2	env;vpr;	2	forward;backward;	Bidirectional
NP_001188333	HGNC:12733	10163	ENSG00000158195	WASF2	gag;	2	unknown;backward;	Backward or Bidirectional
NP_001189	HGNC:9346	639	ENSG00000057657	PRDM1	tat;	2	forward;backward;	Bidirectional
NP_001213	HGNC:1463	818	ENSG00000148660	CAMK2G	tat;	2	forward;	Forward
NP_001230808	HGNC:10781	6434	ENSG00000136527	TRA2B	env;gag;	2	backward;	Backward
NP_001232	HGNC:1600	905	ENSG00000082258	CCNT2	tat;	2	unknown;backward;	Backward or Bidirectional
NP_001242974	HGNC:8976	5291	ENSG00000051382	PIK3CB	vpr;	2	unknown;	Forward, Backward or Bidirectional
NP_001246	HGNC:1723	991	ENSG00000117399	CDC20	tat;	2	forward;	Forward
NP_001264993	HGNC:4593	2911	ENSG00000152822	GRM1	tat;	2	unknown;forward;	Forward or Bidirectional
NP_001269355	HGNC:8978	5294	ENSG00000105851	PIK3CG	vpr;	2	unknown;	Forward, Backward or Bidirectional
NP_001279	HGNC:2062	1192	ENSG00000213719	CLIC1	tat;vpr;	2	forward;	Forward
NP_001296	HGNC:2046	1364	ENSG00000189143	CLDN4	env;tat;	2	forward;	Forward
NP_001303651	HGNC:9032	391013	ENSG00000187980	PLA2G2C	env;	2	forward;	Forward
NP_001304121	HGNC:17028	11267	ENSG00000159210	SNF8	gag;	2	unknown;	Forward, Backward or Bidirectional
NP_001307	HGNC:2431	1434	ENSG00000124207	CSE1L	gag-pol;tat;	2	unknown;forward;	Forward or Bidirectional
NP_001324	HGNC:2538	1515	ENSG00000136943	CTSV	env;tat;	2	forward;backward;	Bidirectional
NP_001327	HGNC:2547	1522	ENSG00000101160	CTSZ	tat;vpr;	2	forward;	Forward
NP_001341	HGNC:2681	1616	ENSG00000204209	DAXX	gag-pol;	2	unknown;	Forward, Backward or Bidirectional
NP_001369	HGNC:2964	1781	ENSG00000077380	DYNC1I2	gag;vpr;	2	unknown;backward;	Backward or Bidirectional
NP_001424	HGNC:3449	2081	ENSG00000178607	ERN1	env;tat;	2	unknown;forward;	Forward or Bidirectional
NP_001428	HGNC:3468	2100	ENSG00000140009	ESR2	env;tat;	2	unknown;backward;	Backward or Bidirectional
NP_001433	HGNC:3559	2167	ENSG00000170323	FABP4	gag;tat;	2	forward;	Forward
NP_001439	HGNC:4452	2239	ENSG00000076716	GPC4	gag;tat;	2	forward;	Forward
NP_001449	HGNC:3756	2318	ENSG00000128591	FLNC	env;gag-pol;	2	unknown;forward;	Forward or Bidirectional
NP_001527	HGNC:5187	3276	ENSG00000126457	PRMT1	gag;	2	unknown;	Forward, Backward or Bidirectional
NP_001553	HGNC:5986	3606	ENSG00000150782	IL18	nef;tat;	2	forward;	Forward
NP_001623	HGNC:439	250	ENSG00000163283	ALPP	env;gag-pol;	2	unknown;forward;	Forward or Bidirectional
NP_001635	HGNC:604	339	ENSG00000111701	APOBEC1	gag;tat;	2	unknown;forward;	Forward or Bidirectional
NP_001672	HGNC:812	488	ENSG00000174437	ATP2A2	env;rev;	2	unknown;	Forward, Backward or Bidirectional
NP_001678	HGNC:837	513	ENSG00000099624	ATP5F1D	vpr;vpu;	2	unknown;forward;	Forward or Bidirectional
NP_001679	HGNC:840	515	ENSG00000116459	ATP5PB	vpr;vpu;	2	unknown;forward;	Forward or Bidirectional
NP_001719	HGNC:1116	682	ENSG00000172270	BSG	env;tat;	2	forward;backward;	Bidirectional
NP_001738	HGNC:1474	822	ENSG00000042493	CAPG	tat;vpr;	2	unknown;forward;	Forward or Bidirectional
NP_001739	HGNC:1479	824	ENSG00000162909	CAPN2	env;tat;	2	forward;	Forward
NP_001751	HGNC:1585	896	ENSG00000112576	CCND3	gag;tat;	2	unknown;forward;	Forward or Bidirectional
NP_001753	HGNC:1620	908	ENSG00000146731	CCT6A	tat;vif;	2	unknown;forward;	Forward or Bidirectional
NP_001763	HGNC:1659	945	ENSG00000105383	CD33	tat;vpr;	2	forward;	Forward
NP_001769	HGNC:1683	962	ENSG00000117091	CD48	nef;vpu;	2	forward;	Forward
NP_001797	HGNC:1837	1054	ENSG00000153879	CEBPG	nef;tat;	2	unknown;	Forward, Backward or Bidirectional
NP_001805	HGNC:2528	1075	ENSG00000109861	CTSC	env;tat;	2	unknown;forward;	Forward or Bidirectional
NP_001838	HGNC:2208	1288	ENSG00000197565	COL4A6	tat;	2	forward;	Forward
NP_001858	HGNC:2292	1350	ENSG00000127184	COX7C	gag;tat;	2	unknown;forward;	Forward or Bidirectional
NP_001867	HGNC:2328	1374	ENSG00000110090	CPT1A	env;vpr;	2	forward;backward;	Bidirectional
NP_001907	HGNC:2579	1537	ENSG00000179091	CYC1	vpr;	2	forward;	Forward
NP_001916	HGNC:2763	1669	ENSG00000164821	DEFA4	env;	2	unknown;backward;	Backward or Bidirectional
NP_001924	HGNC:2911	1743	ENSG00000119689	DLST	tat;vpr;	2	forward;	Forward
NP_001958	HGNC:3284	1974	ENSG00000156976	EIF4A2	gag;gag-pol;	2	forward;backward;	Bidirectional
NP_001984	HGNC:3541	2152	ENSG00000117525	F3	env;vif;	2	forward;	Forward
NP_002018	HGNC:3782	2339	ENSG00000168522	FNTA	gag;	2	backward;	Backward
NP_002020	HGNC:3826	2357	ENSG00000171051	FPR1	env;	2	forward;backward;	Bidirectional
NP_002031	HGNC:4071	2551	ENSG00000154727	GABPA	tat;	2	backward;	Backward
NP_002065	HGNC:4396	2782	ENSG00000078369	GNB1	tat;vpr;	2	forward;	Forward
NP_002075	HGNC:4555	2878	ENSG00000211445	GPX3	tat;	2	forward;	Forward
NP_002076	HGNC:4556	2879	ENSG00000167468	GPX4	tat;	2	forward;	Forward
NP_002078	HGNC:4601	2896	ENSG00000030582	GRN	tat;	2	unknown;backward;	Backward or Bidirectional
NP_002080	HGNC:4603	2920	ENSG00000081041	CXCL2	env;tat;	2	forward;	Forward
NP_002098	HGNC:4764	3020	ENSG00000163041	H3F3A	tat;	2	unknown;forward;	Forward or Bidirectional
NP_002126	HGNC:7980	3164	ENSG00000123358	NR4A1	tat;vpr;	2	forward;	Forward
NP_002148	HGNC:5269	3336	ENSG00000115541	HSPE1	gag-pol;tat;	2	unknown;forward;	Forward or Bidirectional
NP_002153	HGNC:5346	3385	ENSG00000076662	ICAM3	env;	2	unknown;	Forward, Backward or Bidirectional
NP_002168	HGNC:5448	3467	ENSG00000177047	IFNW1	env;	2	forward;	Forward
NP_002175	HGNC:6021	3572	ENSG00000134352	IL6ST	nef;tat;	2	forward;	Forward
NP_002187	HGNC:6090	3642	ENSG00000173404	INSM1	env;tat;	2	forward;	Forward
NP_002237	HGNC:6278	3777	ENSG00000171303	KCNK3	vpu;	2	unknown;	Forward, Backward or Bidirectional
NP_002292	HGNC:6544	3948	ENSG00000166796	LDHC	env;	2	forward;	Forward
NP_002296	HGNC:6561	3956	ENSG00000100097	LGALS1	env;	2	unknown;	Forward, Backward or Bidirectional
NP_002302	HGNC:6600	3980	ENSG00000005156	LIG3	rev;tat;	2	unknown;forward;	Forward or Bidirectional
NP_002334	HGNC:6720	4057	ENSG00000012223	LTF	env;gag-pol;	2	unknown;backward;	Backward or Bidirectional
NP_002366	HGNC:6862	4134	ENSG00000047849	MAP4	gag;	2	unknown;forward;	Forward or Bidirectional
NP_002380	HGNC:6953	4179	ENSG00000117335	CD46	gag;nef;	2	unknown;forward;	Forward or Bidirectional
NP_002413	HGNC:7173	4314	ENSG00000149968	MMP3	env;tat;	2	unknown;forward;	Forward or Bidirectional
NP_002414	HGNC:7174	4316	ENSG00000137673	MMP7	env;tat;	2	forward;	Forward
NP_002417	HGNC:7158	4321	ENSG00000262406	MMP12	env;tat;	2	forward;	Forward
NP_002438	HGNC:7381	4486	ENSG00000164078	MST1R	tat;	2	forward;	Forward
NP_002447	HGNC:7508	4582	ENSG00000185499	MUC1	nef;vpu;	2	forward;	Forward
NP_002465	HGNC:7569	4629	ENSG00000133392	MYH11	gag-pol;vpr;	2	forward;	Forward
NP_002471	HGNC:7618	4659	ENSG00000058272	PPP1R12A	gag;tat;	2	unknown;forward;	Forward or Bidirectional
NP_002473	HGNC:7644	4678	ENSG00000132780	NASP	gag-pol;tat;	2	forward;	Forward
NP_002501	HGNC:4462	10457	ENSG00000136235	GPNMB	env;tat;	2	forward;	Forward
NP_002516	HGNC:7995	4898	ENSG00000078618	NRDC	rev;vif;	2	unknown;	Forward, Backward or Bidirectional
NP_002520	HGNC:8031	4914	ENSG00000198400	NTRK1	env;vpr;	2	forward;	Forward
NP_002525	HGNC:8086	4938	ENSG00000089127	OAS1	tat;	2	unknown;forward;	Forward or Bidirectional
NP_002565	HGNC:9352	5052	ENSG00000117450	PRDX1	env;gag-pol;	2	forward;	Forward
NP_002583	HGNC:8729	5111	ENSG00000132646	PCNA	tat;	2	unknown;forward;	Forward or Bidirectional
NP_002600	HGNC:8804	5159	ENSG00000113721	PDGFRB	tat;	2	forward;	Forward
NP_002610	HGNC:8861	5196	ENSG00000163737	PF4	env;	2	unknown;	Forward, Backward or Bidirectional
NP_002618	HGNC:8878	5214	ENSG00000067057	PFKP	rev;tat;	2	unknown;forward;	Forward or Bidirectional
NP_002629	HGNC:8947	5266	ENSG00000124102	PI3	env;gag-pol;	2	forward;backward;	Bidirectional
NP_002643	HGNC:8993	5304	ENSG00000159763	PIP	env;	2	backward;	Backward
NP_002650	HGNC:9053	5329	ENSG00000011422	PLAUR	env;gag;	2	unknown;forward;	Forward or Bidirectional
NP_002653	HGNC:9067	5337	ENSG00000075651	PLD1	env;tat;	2	forward;	Forward
NP_002661	HGNC:9090	5357	ENSG00000120756	PLS1	env;gag-pol;	2	unknown;forward;	Forward or Bidirectional
NP_002695	HGNC:9240	5473	ENSG00000163736	PPBP	gag-pol;nef;	2	forward;	Forward
NP_002747	HGNC:6843	5606	ENSG00000034152	MAP2K3	tat;	2	unknown;forward;	Forward or Bidirectional
NP_002761	HGNC:9483	5645	ENSG00000275896	PRSS2	env;	2	forward;backward;	Bidirectional
NP_002825	HGNC:9644	5781	ENSG00000179295	PTPN11	env;tat;	2	forward;	Forward
NP_002828	HGNC:9665	5787	ENSG00000127329	PTPRB	env;tat;	2	unknown;forward;	Forward or Bidirectional
NP_002846	HGNC:9706	5818	ENSG00000110400	NECTIN1	env;tat;	2	unknown;	Forward, Backward or Bidirectional
NP_002860	HGNC:9786	5870	ENSG00000175582	RAB6A	env;	2	backward;	Backward
NP_002873	HGNC:9847	5902	ENSG00000099901	RANBP1	rev;vpu;	2	unknown;	Forward, Backward or Bidirectional
NP_002874	HGNC:9854	5905	ENSG00000100401	RANGAP1	rev;tat;	2	unknown;	Forward, Backward or Bidirectional
NP_002878	HGNC:9870	5917	ENSG00000113643	RARS	gag;	2	unknown;	Forward, Backward or Bidirectional
NP_002892	HGNC:9934	5954	ENSG00000049449	RCN1	env;gag-pol;	2	unknown;	Forward, Backward or Bidirectional
NP_002895	HGNC:13974	7936	ENSG00000204356	NELFE	tat;	2	unknown;backward;	Backward or Bidirectional
NP_002898	HGNC:9948	5965	ENSG00000004700	RECQL	gag-pol;rev;	2	unknown;	Forward, Backward or Bidirectional
NP_002907	HGNC:9972	5984	ENSG00000163918	RFC4	tat;	2	unknown;forward;	Forward or Bidirectional
NP_002913	HGNC:9991	5996	ENSG00000090104	RGS1	env;tat;	2	forward;	Forward
NP_002924	HGNC:10044	6035	ENSG00000129538	RNASE1	env;	2	unknown;forward;	Forward or Bidirectional
NP_002932	HGNC:10249	6091	ENSG00000169855	ROBO1	env;	2	unknown;	Forward, Backward or Bidirectional
NP_002948	HGNC:10477	6256	ENSG00000186350	RXRA	env;nef;	2	forward;	Forward
NP_002960	HGNC:6874	6300	ENSG00000188130	MAPK12	env;gag-pol;	2	unknown;forward;	Forward or Bidirectional
NP_002977	HGNC:10610	6356	ENSG00000172156	CCL11	env;vpu;	2	forward;backward;	Bidirectional
NP_002980	HGNC:10620	6366	ENSG00000137077	CCL21	env;	2	forward;	Forward
NP_002984	HGNC:10643	6372	ENSG00000124875	CXCL6	env;tat;	2	forward;	Forward
NP_002985	HGNC:10642	6374	ENSG00000163735	CXCL5	env;tat;	2	forward;	Forward
NP_002991	HGNC:10681	6390	ENSG00000117118	SDHB	tat;	2	unknown;forward;	Forward or Bidirectional
NP_003048	HGNC:10963	6580	ENSG00000175003	SLC22A1	tat;vif;	2	forward;backward;	Bidirectional
NP_003059	HGNC:11094	6591	ENSG00000019549	SNAI2	vpu;	2	forward;	Forward
NP_003079	HGNC:11148	6624	ENSG00000075618	FSCN1	tat;vif;	2	forward;	Forward
NP_003111	HGNC:11241	6688	ENSG00000066336	SPI1	env;gag-pol;	2	unknown;	Forward, Backward or Bidirectional
NP_003117	HGNC:11272	6708	ENSG00000163554	SPTA1	gag-pol;	2	forward;	Forward
NP_003124	HGNC:11304	6726	ENSG00000143742	SRP9	env;rev;	2	unknown;forward;	Forward or Bidirectional
NP_003125	HGNC:11299	6727	ENSG00000140319	SRP14	gag;tat;	2	unknown;forward;	Forward or Bidirectional
NP_003132	HGNC:11312	6737	ENSG00000132109	TRIM21	gag;	2	unknown;	Forward, Backward or Bidirectional
NP_003134	HGNC:11317	6742	ENSG00000106028	SSBP1	rev;tat;	2	unknown;forward;	Forward or Bidirectional
NP_003137	HGNC:11327	6749	ENSG00000149136	SSRP1	tat;	2	unknown;	Forward, Backward or Bidirectional
NP_003152	HGNC:10436	6198	ENSG00000108443	RPS6KB1	env;tat;	2	forward;	Forward
NP_003156	HGNC:11444	6812	ENSG00000136854	STXBP1	nef;tat;	2	forward;backward;	Bidirectional
NP_003168	HGNC:11491	6850	ENSG00000165025	SYK	gag;nef;	2	unknown;forward;	Forward or Bidirectional
NP_003186	HGNC:11614	6919	ENSG00000171703	TCEA2	tat;	2	unknown;	Forward, Backward or Bidirectional
NP_003187	HGNC:11615	6920	ENSG00000204219	TCEA3	tat;	2	unknown;	Forward, Backward or Bidirectional
NP_003189	HGNC:11620	6924	ENSG00000011007	ELOA	nef;tat;	2	unknown;forward;	Forward or Bidirectional
NP_003206	HGNC:11719	7006	ENSG00000135605	TEC	gag;nef;	2	unknown;backward;	Backward or Bidirectional
NP_003230	HGNC:11769	7043	ENSG00000119699	TGFB3	vpu;	2	unknown;forward;	Forward or Bidirectional
NP_003232	HGNC:11780	7047	ENSG00000163810	TGM4	env;	2	unknown;backward;	Backward or Bidirectional
NP_003233	HGNC:11773	7048	ENSG00000163513	TGFBR2	gag;vpu;	2	unknown;	Forward, Backward or Bidirectional
NP_003236	HGNC:11779	7053	ENSG00000125780	TGM3	env;	2	unknown;backward;	Backward or Bidirectional
NP_003241	HGNC:11796	7067	ENSG00000126351	THRA	tat;	2	unknown;	Forward, Backward or Bidirectional
NP_003246	HGNC:11821	7077	ENSG00000035862	TIMP2	tat;	2	unknown;forward;	Forward or Bidirectional
NP_003267	HGNC:11875	7112	ENSG00000120802	TMPO	gag;tat;	2	unknown;forward;	Forward or Bidirectional
NP_003283	HGNC:12017	7175	ENSG00000047410	TPR	gag;tat;	2	forward;backward;	Bidirectional
NP_003291	HGNC:12033	7187	ENSG00000131323	TRAF3	tat;	2	forward;	Forward
NP_003306	HGNC:12392	7266	ENSG00000168259	DNAJC7	gag-pol;vif;	2	unknown;forward;	Forward or Bidirectional
NP_003312	HGNC:12420	7284	ENSG00000178952	TUFM	env;gag-pol;	2	unknown;forward;	Forward or Bidirectional
NP_003321	HGNC:12437	7296	ENSG00000198431	TXNRD1	env;tat;	2	backward;	Backward
NP_003324	HGNC:12458	7311	ENSG00000221983	UBA52	gag;vpr;	2	forward;	Forward
NP_003330	HGNC:12475	7322	ENSG00000131508	UBE2D2	gag-pol;vif;	2	unknown;	Forward, Backward or Bidirectional
NP_003338	HGNC:12488	7332	ENSG00000185651	UBE2L3	nef;	2	forward;	Forward
NP_003351	HGNC:12555	7368	ENSG00000174607	UGT8	env;	2	unknown;	Forward, Backward or Bidirectional
NP_003363	HGNC:12662	7411	ENSG00000155959	VBP1	gag-pol;	2	unknown;	Forward, Backward or Bidirectional
NP_003372	HGNC:12693	7432	ENSG00000146469	VIP	env;	2	backward;	Backward
NP_003477	HGNC:11063	8140	ENSG00000103257	SLC7A5	env;	2	unknown;backward;	Backward or Bidirectional
NP_003487	HGNC:12347	8295	ENSG00000196367	TRRAP	tat;	2	unknown;	Forward, Backward or Bidirectional
NP_003507	HGNC:4736	8337	ENSG00000203812	HIST2H2AA3	tat;	2	unknown;	Forward, Backward or Bidirectional
NP_003508	HGNC:4738	8338	ENSG00000184260	HIST2H2AC	tat;	2	unknown;	Forward, Backward or Bidirectional
NP_003511	HGNC:4749	8341	ENSG00000233822	HIST1H2BN	rev;tat;	2	unknown;	Forward, Backward or Bidirectional
NP_003512	HGNC:4750	8342	ENSG00000273703	HIST1H2BM	rev;tat;	2	unknown;	Forward, Backward or Bidirectional
NP_003514	HGNC:4753	8344	ENSG00000274290	HIST1H2BE	env;tat;	2	unknown;forward;	Forward or Bidirectional
NP_003515	HGNC:4755	8345	ENSG00000275713	HIST1H2BH	rev;tat;	2	unknown;	Forward, Backward or Bidirectional
NP_003517	HGNC:4757	8347	ENSG00000180596	HIST1H2BC	rev;tat;	2	unknown;	Forward, Backward or Bidirectional
NP_003520	HGNC:4766	8350	ENSG00000275714	HIST1H3A	env;tat;	2	unknown;	Forward, Backward or Bidirectional
NP_003528	HGNC:4776	8358	ENSG00000286522	HIST1H3B	gag;tat;	2	unknown;	Forward, Backward or Bidirectional
NP_003529	HGNC:4781	8359	ENSG00000278637	HIST1H4A	rev;tat;	2	unknown;	Forward, Backward or Bidirectional
NP_003533	HGNC:4787	8364	ENSG00000197061	HIST1H4C	gag;tat;	2	unknown;forward;	Forward or Bidirectional
NP_003535	HGNC:4789	8366	ENSG00000278705	HIST1H4B	gag;tat;	2	unknown;forward;	Forward or Bidirectional
NP_003551	HGNC:9039	8398	ENSG00000184381	PLA2G6	env;	2	forward;	Forward
NP_003555	HGNC:11554	8407	ENSG00000158710	TAGLN2	env;vpr;	2	forward;	Forward
NP_003560	HGNC:11442	8417	ENSG00000079950	STX7	gag;	2	backward;	Backward
NP_003592	HGNC:11101	8467	ENSG00000153147	SMARCA5	tat;vpr;	2	unknown;	Forward, Backward or Bidirectional
NP_003603	HGNC:10741	8482	ENSG00000138623	SEMA7A	nef;vpu;	2	forward;	Forward
NP_003650	HGNC:327	8540	ENSG00000018510	AGPS	gag;vpr;	2	unknown;	Forward, Backward or Bidirectional
NP_003681	HGNC:9438	8575	ENSG00000180228	PRKRA	rev;tat;	2	unknown;	Forward, Backward or Bidirectional
NP_003743	HGNC:3279	8663	ENSG00000184110	EIF3C	gag-pol;	2	unknown;	Forward, Backward or Bidirectional
NP_003745	HGNC:3275	8665	ENSG00000175390	EIF3F	gag-pol;	2	unknown;	Forward, Backward or Bidirectional
NP_003748	HGNC:3272	8668	ENSG00000084623	EIF3I	gag-pol;rev;	2	unknown;	Forward, Backward or Bidirectional
NP_003775	HGNC:13902	8710	ENSG00000166396	SERPINB7	env;gag;	2	forward;	Forward
NP_003791	HGNC:10073	8732	ENSG00000111880	RNGTT	tat;	2	unknown;forward;	Forward or Bidirectional
NP_003811	HGNC:11912	8764	ENSG00000157873	TNFRSF14	env;vif;	2	forward;	Forward
NP_003812	HGNC:10020	8767	ENSG00000104312	RIPK2	gag-pol;	2	unknown;forward;	Forward or Bidirectional
NP_003832	HGNC:11906	8794	ENSG00000173535	TNFRSF10C	env;	2	forward;	Forward
NP_003833	HGNC:11905	8795	ENSG00000120889	TNFRSF10B	env;	2	forward;	Forward
NP_003835	HGNC:11904	8797	ENSG00000104689	TNFRSF10A	env;	2	forward;	Forward
NP_003839	HGNC:11450	8801	ENSG00000172340	SUCLG2	gag-pol;	2	unknown;	Forward, Backward or Bidirectional
NP_003868	HGNC:19382	8835	ENSG00000120833	SOCS2	tat;	2	forward;	Forward
NP_003904	HGNC:17346	8899	ENSG00000112739	PRPF4B	gag-pol;rev;	2	unknown;forward;	Forward or Bidirectional
NP_003905	HGNC:1577	8900	ENSG00000133101	CCNA1	tat;vif;	2	unknown;forward;	Forward or Bidirectional
NP_003947	HGNC:1907	9023	ENSG00000138135	CH25H	gag;tat;	2	unknown;forward;	Forward or Bidirectional
NP_003992	HGNC:3618	2213	ENSG00000072694	FCGR2B	env;nef;	2	unknown;forward;	Forward or Bidirectional
NP_004040	HGNC:991	597	ENSG00000140379	BCL2A1	env;vpu;	2	forward;	Forward
NP_004070	HGNC:2545	1520	ENSG00000163131	CTSS	env;tat;	2	forward;backward;	Bidirectional
NP_004099	HGNC:3624	2220	ENSG00000160339	FCN2	env;	2	unknown;forward;	Forward or Bidirectional
NP_004159	HGNC:10680	6389	ENSG00000073578	SDHA	nef;vpr;	2	unknown;forward;	Forward or Bidirectional
NP_004162	HGNC:10940	6506	ENSG00000110436	SLC1A2	env;tat;	2	unknown;forward;	Forward or Bidirectional
NP_004208	HGNC:11390	9212	ENSG00000178999	AURKB	vpr;	2	forward;	Forward
NP_004209	HGNC:9761	9230	ENSG00000185236	RAB11B	nef;	2	unknown;backward;	Backward or Bidirectional
NP_004220	HGNC:2370	9282	ENSG00000180182	MED14	tat;	2	unknown;backward;	Backward or Bidirectional
NP_004246	HGNC:2267	9377	ENSG00000178741	COX5A	env;tat;	2	unknown;forward;	Forward or Bidirectional
NP_004271	HGNC:3212	9521	ENSG00000124802	EEF1E1	gag;gag-pol;	2	unknown;forward;	Forward or Bidirectional
NP_004276	HGNC:4795	9563	ENSG00000049239	H6PD	tat;vif;	2	forward;	Forward
NP_004292	HGNC:24124	86	ENSG00000136518	ACTL6A	tat;	2	unknown;forward;	Forward or Bidirectional
NP_004335	HGNC:1867	1069	ENSG00000147400	CETN2	gag;vpr;	2	unknown;forward;	Forward or Bidirectional
NP_004341	HGNC:10473	864	ENSG00000020633	RUNX3	env;vif;	2	forward;	Forward
NP_004348	HGNC:1630	977	ENSG00000177697	CD151	env;nef;	2	forward;	Forward
NP_004358	HGNC:1607	1235	ENSG00000112486	CCR6	env;	2	forward;	Forward
NP_004368	HGNC:2329	1375	ENSG00000205560	CPT1B	env;vpr;	2	forward;backward;	Bidirectional
NP_004374	HGNC:2444	1445	ENSG00000103653	CSK	env;tat;	2	forward;	Forward
NP_004390	HGNC:2736	1663	ENSG00000013573	DDX11	gag;tat;	2	forward;	Forward
NP_004399	HGNC:2972	1759	ENSG00000106976	DNM1	gag;	2	unknown;backward;	Backward or Bidirectional
NP_004406	HGNC:3052	1832	ENSG00000096696	DSP	gag-pol;tat;	2	unknown;forward;	Forward or Bidirectional
NP_004416	HGNC:3153	1893	ENSG00000143369	ECM1	tat;	2	forward;	Forward
NP_004421	HGNC:3240	1960	ENSG00000179388	EGR3	tat;	2	unknown;forward;	Forward or Bidirectional
NP_004433	HGNC:3393	2048	ENSG00000133216	EPHB2	env;nef;	2	forward;	Forward
NP_004447	HGNC:3527	2146	ENSG00000106462	EZH2	tat;	2	unknown;	Forward, Backward or Bidirectional
NP_004468	HGNC:3954	2483	ENSG00000109536	FRG1	gag;tat;	2	unknown;forward;	Forward or Bidirectional
NP_004477	HGNC:4425	2801	ENSG00000167110	GOLGA2	nef;	2	forward;backward;	Bidirectional
NP_004478	HGNC:4429	2804	ENSG00000173230	GOLGB1	env;	2	unknown;	Forward, Backward or Bidirectional
NP_004484	HGNC:4800	3028	ENSG00000072506	HSD17B10	tat;vpr;	2	forward;	Forward
NP_004504	HGNC:5980	3603	ENSG00000172349	IL16	env;tat;	2	unknown;backward;	Backward or Bidirectional
NP_004512	HGNC:6324	3799	ENSG00000170759	KIF5B	gag;	2	backward;	Backward
NP_004571	HGNC:9766	5873	ENSG00000069974	RAB27A	gag;	2	backward;	Backward
NP_004584	HGNC:10781	6434	ENSG00000136527	TRA2B	tat;vpr;	2	backward;	Backward
NP_004615	HGNC:12694	7433	ENSG00000114812	VIPR1	env;tat;	2	forward;	Forward
NP_004630	HGNC:13919	7917	ENSG00000204463	BAG6	vif;	2	unknown;	Forward, Backward or Bidirectional
NP_004685	HGNC:10927	9120	ENSG00000108932	SLC16A6	gag;vif;	2	unknown;forward;	Forward or Bidirectional
NP_004706	HGNC:2498	9150	ENSG00000060069	CTDP1	tat;	2	unknown;forward;	Forward or Bidirectional
NP_004721	HGNC:3477	2107	ENSG00000120705	ETF1	gag;gag-pol;	2	backward;	Backward
NP_004746	HGNC:10434	9252	ENSG00000100784	RPS6KA5	tat;vpu;	2	unknown;forward;	Forward or Bidirectional
NP_004750	HGNC:6887	9261	ENSG00000162889	MAPKAPK2	env;vpr;	2	forward;backward;	Bidirectional
NP_004757	HGNC:2232	9276	ENSG00000184432	COPB2	env;nef;	2	unknown;	Forward, Backward or Bidirectional
NP_004765	HGNC:9234	5469	ENSG00000125686	MED1	gag;	2	forward;	Forward
NP_004799	HGNC:7858	9397	ENSG00000152465	NMT2	gag;nef;	2	backward;	Backward
NP_004808	HGNC:11828	9414	ENSG00000119139	TJP2	env;tat;	2	forward;	Forward
NP_004844	HGNC:11443	9482	ENSG00000170310	STX8	gag;nef;	2	unknown;	Forward, Backward or Bidirectional
NP_004869	HGNC:9599	9536	ENSG00000148344	PTGES	env;gag;	2	forward;	Forward
NP_004915	HGNC:166	81	ENSG00000130402	ACTN4	env;vpr;	2	forward;	Forward
NP_004922	HGNC:1707	926	ENSG00000172116	CD8B	env;gag-pol;	2	forward;	Forward
NP_004933	HGNC:2767	1673	ENSG00000171711	DEFB4A	env;tat;	2	unknown;forward;	Forward or Bidirectional
NP_004951	HGNC:4010	2521	ENSG00000089280	FUS	rev;tat;	2	unknown;	Forward, Backward or Bidirectional
NP_004981	HGNC:6898	4141	ENSG00000166986	MARS	gag;	2	unknown;	Forward, Backward or Bidirectional
NP_004999	HGNC:7819	4809	ENSG00000100138	SNU13	gag;tat;	2	unknown;forward;	Forward or Bidirectional
NP_005007	HGNC:8648	5094	ENSG00000197111	PCBP2	rev;tat;	2	unknown;	Forward, Backward or Bidirectional
NP_005027	HGNC:9232	5465	ENSG00000186951	PPARA	tat;	2	backward;	Backward
NP_005042	HGNC:9751	5859	ENSG00000172053	QARS	gag;	2	unknown;	Forward, Backward or Bidirectional
NP_005071	HGNC:12801	7494	ENSG00000100219	XBP1	env;tat;	2	forward;	Forward
NP_005078	HGNC:4023	8087	ENSG00000114416	FXR1	gag;tat;	2	unknown;	Forward, Backward or Bidirectional
NP_005081	HGNC:34449	8681	ENSG00000168970	JMJD7-PLA2G4B	env;	2	forward;	Forward
NP_005094	HGNC:3659	9638	ENSG00000149557	FEZ1	gag;	2	unknown;	Forward, Backward or Bidirectional
NP_005152	HGNC:339	187	ENSG00000134817	APLNR	env;	2	unknown;	Forward, Backward or Bidirectional
NP_005162	HGNC:783	466	ENSG00000123268	ATF1	vpr;	2	forward;	Forward
NP_005169	HGNC:998	602	ENSG00000069399	BCL3	env;tat;	2	forward;	Forward
NP_005179	HGNC:1541	867	ENSG00000110395	CBL	nef;	2	unknown;forward;	Forward or Bidirectional
NP_005208	HGNC:2762	1668	ENSG00000239839	DEFA3	env;	2	unknown;backward;	Backward or Bidirectional
NP_005210	HGNC:2876	1729	ENSG00000131504	DIAPH1	gag-pol;	2	unknown;forward;	Forward or Bidirectional
NP_005229	HGNC:3488	2113	ENSG00000134954	ETS1	tat;	2	unknown;	Forward, Backward or Bidirectional
NP_005239	HGNC:3697	2268	ENSG00000000938	FGR	env;	2	forward;	Forward
NP_005261	HGNC:4318	2736	ENSG00000074047	GLI2	tat;	2	unknown;	Forward, Backward or Bidirectional
NP_005281	HGNC:4469	2838	ENSG00000154165	GPR15	env;	2	unknown;forward;	Forward or Bidirectional
NP_005310	HGNC:4716	3006	ENSG00000187837	HIST1H1C	gag;tat;	2	forward;	Forward
NP_005311	HGNC:4717	3007	ENSG00000124575	HIST1H1D	gag;tat;	2	unknown;forward;	Forward or Bidirectional
NP_005313	HGNC:4719	3009	ENSG00000184357	HIST1H1B	gag;tat;	2	unknown;forward;	Forward or Bidirectional
NP_005314	HGNC:4720	3010	ENSG00000187475	HIST1H1T	gag;	2	unknown;	Forward, Backward or Bidirectional
NP_005316	HGNC:4715	3024	ENSG00000124610	HIST1H1A	tat;	2	forward;	Forward
NP_005331	HGNC:4912	3094	ENSG00000169567	HINT1	env;tat;	2	forward;	Forward
NP_005373	HGNC:7734	4741	ENSG00000104722	NEFM	tat;vpr;	2	forward;	Forward
NP_005374	HGNC:7759	4759	ENSG00000115488	NEU2	env;	2	backward;	Backward
NP_005410	HGNC:11363	6773	ENSG00000170581	STAT2	env;nef;	2	forward;	Forward
NP_005436	HGNC:2468	9126	ENSG00000108055	SMC3	tat;vpr;	2	unknown;forward;	Forward or Bidirectional
NP_005457	HGNC:19970	10001	ENSG00000133997	MED6	tat;	2	unknown;backward;	Backward or Bidirectional
NP_005474	HGNC:1910	10036	ENSG00000167670	CHAF1A	env;	2	unknown;	Forward, Backward or Bidirectional
NP_005485	HGNC:14888	10049	ENSG00000105993	DNAJB6	gag;rev;	2	backward;	Backward
NP_005560	HGNC:6614	3985	ENSG00000182541	LIMK2	env;	2	unknown;forward;	Forward or Bidirectional
NP_005576	HGNC:6772	4091	ENSG00000137834	SMAD6	env;tat;	2	forward;	Forward
NP_005578	HGNC:6993	4205	ENSG00000068305	MEF2A	tat;	2	unknown;forward;	Forward or Bidirectional
NP_005596	HGNC:9316	5533	ENSG00000120910	PPP3CC	env;tat;	2	forward;backward;	Bidirectional
NP_005606	HGNC:10048	6039	ENSG00000169413	RNASE6	env;	2	forward;	Forward
NP_005637	HGNC:11568	6894	ENSG00000059588	TARBP1	tat;	2	forward;	Forward
NP_005646	HGNC:11810	7071	ENSG00000155090	KLF10	env;tat;	2	forward;	Forward
NP_005653	HGNC:12674	7419	ENSG00000078668	VDAC3	env;vpr;	2	unknown;	Forward, Backward or Bidirectional
NP_005689	HGNC:10565	10067	ENSG00000116521	SCAMP3	vpr;vpu;	2	unknown;forward;	Forward or Bidirectional
NP_005722	HGNC:705	10109	ENSG00000163466	ARPC2	env;	2	unknown;forward;	Forward or Bidirectional
NP_005736	HGNC:16695	10134	ENSG00000185825	BCAP31	env;nef;	2	unknown;	Forward, Backward or Bidirectional
NP_005746	HGNC:3129	10148	ENSG00000105246	EBI3	tat;vpr;	2	forward;	Forward
NP_005787	HGNC:13722	10204	ENSG00000102898	NUTF2	gag;gag-pol;	2	unknown;backward;	Backward or Bidirectional
NP_005857	HGNC:8157	10280	ENSG00000147955	SIGMAR1	tat;	2	backward;	Backward
NP_005891	HGNC:6767	4086	ENSG00000170365	SMAD1	tat;vif;	2	forward;	Forward
NP_005895	HGNC:6773	4092	ENSG00000101665	SMAD7	env;	2	unknown;forward;	Forward or Bidirectional
NP_005900	HGNC:6836	4131	ENSG00000131711	MAP1B	vif;	2	unknown;forward;	Forward or Bidirectional
NP_005909	HGNC:6971	4191	ENSG00000146701	MDH2	gag-pol;vpr;	2	forward;	Forward
NP_005944	HGNC:7406	4502	ENSG00000125148	MT2A	gag;tat;	2	unknown;forward;	Forward or Bidirectional
NP_005945	HGNC:7408	4504	ENSG00000087250	MT3	tat;vpr;	2	forward;	Forward
NP_005976	HGNC:11128	6615	ENSG00000124216	SNAI1	vpu;	2	forward;	Forward
NP_006006	HGNC:11110	8289	ENSG00000117713	ARID1A	tat;	2	unknown;	Forward, Backward or Bidirectional
NP_006007	HGNC:1632	8763	ENSG00000135535	CD164	nef;vpu;	2	forward;	Forward
NP_006109	HGNC:16915	10456	ENSG00000143575	HAX1	rev;	2	unknown;	Forward, Backward or Bidirectional
NP_006128	HGNC:1695	924	ENSG00000173762	CD7	nef;vpu;	2	forward;	Forward
NP_006176	HGNC:8059	4926	ENSG00000137497	NUMA1	gag-pol;tat;	2	unknown;forward;	Forward or Bidirectional
NP_006182	HGNC:8550	5036	ENSG00000170515	PA2G4	gag-pol;vpr;	2	forward;	Forward
NP_006194	HGNC:8783	5144	ENSG00000113448	PDE4D	tat;	2	unknown;forward;	Forward or Bidirectional
NP_006222	HGNC:9177	5426	ENSG00000177084	POLE	gag-pol;tat;	2	unknown;	Forward, Backward or Bidirectional
NP_006247	HGNC:9406	5586	ENSG00000065243	PKN2	gag;vpu;	2	unknown;	Forward, Backward or Bidirectional
NP_006280	HGNC:11845	7094	ENSG00000137076	TLN1	gag;gag-pol;	2	unknown;forward;	Forward or Bidirectional
NP_006294	HGNC:20609	7965	ENSG00000106305	AIMP2	gag;	2	unknown;	Forward, Backward or Bidirectional
NP_006296	HGNC:13233	8125	ENSG00000140350	ANP32A	rev;	2	unknown;	Forward, Backward or Bidirectional
NP_006351	HGNC:24460	10480	ENSG00000149100	EIF3M	gag-pol;rev;	2	unknown;	Forward, Backward or Bidirectional
NP_006364	HGNC:16919	10493	ENSG00000108828	VAT1	tat;vpr;	2	forward;	Forward
NP_006386	HGNC:16935	10533	ENSG00000197548	ATG7	gag;tat;	2	backward;	Backward
NP_006391	HGNC:2712	10540	ENSG00000175203	DCTN2	gag;	2	backward;	Backward
NP_006392	HGNC:16677	10541	ENSG00000136938	ANP32B	rev;	2	unknown;	Forward, Backward or Bidirectional
NP_006397	HGNC:17169	10549	ENSG00000123131	PRDX4	env;	2	unknown;forward;	Forward or Bidirectional
NP_006401	HGNC:16637	10553	ENSG00000109854	HTATIP2	tat;	2	forward;backward;	Bidirectional
NP_006408	HGNC:16938	10561	ENSG00000137965	IFI44	tat;	2	forward;	Forward
NP_006410	HGNC:10639	10563	ENSG00000156234	CXCL13	env;vpr;	2	forward;	Forward
NP_006418	HGNC:17712	10572	ENSG00000184990	SIVA1	env;	2	unknown;	Forward, Backward or Bidirectional
NP_006523	HGNC:23114	8178	ENSG00000105656	ELL	tat;	2	unknown;	Forward, Backward or Bidirectional
NP_006531	HGNC:7669	10499	ENSG00000140396	NCOA2	tat;	2	forward;backward;	Bidirectional
NP_006539	HGNC:28867	10644	ENSG00000073792	IGF2BP2	gag;rev;	2	unknown;backward;	Backward or Bidirectional
NP_006549	HGNC:18117	10656	ENSG00000131773	KHDRBS3	rev;vif;	2	forward;backward;	Bidirectional
NP_006557	HGNC:16961	10666	ENSG00000150637	CD226	nef;vif;	2	unknown;forward;	Forward or Bidirectional
NP_006591	HGNC:8045	10726	ENSG00000090273	NUDC	gag-pol;tat;	2	unknown;forward;	Forward or Bidirectional
NP_006632	HGNC:1610	10803	ENSG00000173585	CCR9	nef;vif;	2	forward;	Forward
NP_006635	HGNC:16969	10808	ENSG00000120694	HSPH1	env;	2	unknown;	Forward, Backward or Bidirectional
NP_006647	HGNC:7760	10825	ENSG00000162139	NEU3	env;	2	backward;	Backward
NP_006657	HGNC:10475	10856	ENSG00000183207	RUVBL2	env;tat;	2	unknown;	Forward, Backward or Bidirectional
NP_006658	HGNC:16090	10857	ENSG00000101856	PGRMC1	env;	2	unknown;	Forward, Backward or Bidirectional
NP_006697	HGNC:15630	10915	ENSG00000113649	TCERG1	tat;	2	unknown;	Forward, Backward or Bidirectional
NP_006704	HGNC:19985	10923	ENSG00000113387	SUB1	rev;tat;	2	unknown;	Forward, Backward or Bidirectional
NP_006727	HGNC:5228	3300	ENSG00000135924	DNAJB2	vif;vpr;	2	unknown;forward;	Forward or Bidirectional
NP_006730	HGNC:6948	4174	ENSG00000100297	MCM5	gag-pol;vpr;	2	forward;	Forward
NP_006747	HGNC:11612	6917	ENSG00000187735	TCEA1	tat;	2	unknown;	Forward, Backward or Bidirectional
NP_006793	HGNC:10767	10946	ENSG00000183431	SF3A3	gag-pol;rev;	2	unknown;	Forward, Backward or Bidirectional
NP_006803	HGNC:16994	10956	ENSG00000135506	OS9	env;	2	unknown;	Forward, Backward or Bidirectional
NP_006810	HGNC:11387	10963	ENSG00000168439	STIP1	rev;tat;	2	unknown;forward;	Forward or Bidirectional
NP_006816	HGNC:16991	10970	ENSG00000136026	CKAP4	env;	2	unknown;	Forward, Backward or Bidirectional
NP_006828	HGNC:2240	10987	ENSG00000121022	COPS5	gag;vpr;	2	unknown;	Forward, Backward or Bidirectional
NP_006836	HGNC:6393	11004	ENSG00000142945	KIF2C	tat;vpr;	2	forward;	Forward
NP_008845	HGNC:10259	6096	ENSG00000198963	RORB	tat;vif;	2	forward;	Forward
NP_008854	HGNC:10675	6388	ENSG00000132581	SDF2	env;	2	unknown;	Forward, Backward or Bidirectional
NP_008867	HGNC:11124	6612	ENSG00000184900	SUMO3	gag-pol;tat;	2	unknown;forward;	Forward or Bidirectional
NP_008868	HGNC:11125	6613	ENSG00000188612	SUMO2	gag-pol;	2	unknown;	Forward, Backward or Bidirectional
NP_008879	HGNC:11375	6782	ENSG00000155304	HSPA13	env;	2	unknown;	Forward, Backward or Bidirectional
NP_008939	HGNC:14085	57142	ENSG00000115310	RTN4	vpr;vpu;	2	unknown;forward;	Forward or Bidirectional
NP_008958	HGNC:17008	11073	ENSG00000163781	TOPBP1	env;	2	unknown;	Forward, Backward or Bidirectional
NP_009089	HGNC:29905	7812	ENSG00000009307	CSDE1	gag;	2	unknown;forward;	Forward or Bidirectional
NP_009140	HGNC:10344	11224	ENSG00000136942	RPL35	gag;gag-pol;	2	unknown;forward;	Forward or Bidirectional
NP_009143	HGNC:10061	6045	ENSG00000121481	RNF2	tat;	2	forward;backward;	Bidirectional
NP_009172	HGNC:17028	11267	ENSG00000159210	SNF8	gag;	2	unknown;backward;	Backward or Bidirectional
NP_009176	HGNC:31326	11273	ENSG00000168488	ATXN2L	gag;	2	unknown;forward;	Forward or Bidirectional
NP_009199	HGNC:17032	11326	ENSG00000155659	VSIG4	env;nef;	2	unknown;forward;	Forward or Bidirectional
NP_009207	HGNC:1553	11335	ENSG00000122565	CBX3	tat;vpr;	2	forward;	Forward
NP_009208	HGNC:30378	11336	ENSG00000180104	EXOC3	nef;	2	unknown;	Forward, Backward or Bidirectional
NP_009209	HGNC:4067	11337	ENSG00000170296	GABARAP	nef;tat;	2	unknown;forward;	Forward or Bidirectional
NP_009217	HGNC:30672	11346	ENSG00000171992	SYNPO	nef;tat;	2	forward;	Forward
NP_015556	HGNC:6391	3835	ENSG00000079616	KIF22	rev;vpr;	2	unknown;forward;	Forward or Bidirectional
NP_031386	HGNC:18788	22914	ENSG00000213809	KLRK1	nef;vpu;	2	forward;	Forward
NP_036247	HGNC:1510	9994	ENSG00000118412	CASP8AP2	env;vpr;	2	forward;	Forward
NP_036287	HGNC:18035	24139	ENSG00000125746	EML2	env;	2	forward;	Forward
NP_036340	HGNC:4817	23438	ENSG00000112855	HARS2	gag;	2	unknown;	Forward, Backward or Bidirectional
NP_036346	HGNC:7047	11320	ENSG00000071073	MGAT4A	env;	2	backward;	Backward
NP_036457	HGNC:6890	22919	ENSG00000101367	MAPRE1	vpr;	2	unknown;forward;	Forward or Bidirectional
NP_036478	HGNC:8066	23636	ENSG00000213024	NUP62	gag-pol;rev;	2	unknown;	Forward, Backward or Bidirectional
NP_036532	HGNC:9033	26279	ENSG00000117215	PLA2G2D	env;	2	forward;	Forward
NP_036567	HGNC:29869	25759	ENSG00000129946	SHC2	tat;	2	forward;	Forward
NP_037366	HGNC:24656	27335	ENSG00000178982	EIF3K	gag-pol;	2	unknown;	Forward, Backward or Bidirectional
NP_037376	HGNC:30871	25834	ENSG00000182050	MGAT4C	env;	2	backward;	Backward
NP_037386	HGNC:11584	29110	ENSG00000183735	TBK1	vif;vpr;	2	unknown;	Forward, Backward or Bidirectional
NP_037398	HGNC:2511	29119	ENSG00000183230	CTNNA3	env;gag;	2	unknown;	Forward, Backward or Bidirectional
NP_037418	HGNC:24303	29890	ENSG00000259956	RBM15B	gag;gag-pol;	2	unknown;	Forward, Backward or Bidirectional
NP_037465	HGNC:21604	29924	ENSG00000063245	EPN1	env;	2	unknown;backward;	Backward or Bidirectional
NP_037498	HGNC:19989	29882	ENSG00000176248	ANAPC2	gag-pol;	2	unknown;	Forward, Backward or Bidirectional
NP_054702	HGNC:11517	6863	ENSG00000006128	TAC1	env;	2	forward;backward;	Bidirectional
NP_054720	HGNC:17079	23163	ENSG00000125447	GGA3	gag;vpr;	2	unknown;backward;	Backward or Bidirectional
NP_054728	HGNC:6106	50943	ENSG00000049768	FOXP3	tat;	2	forward;	Forward
NP_054829	HGNC:9296	5511	ENSG00000117751	PPP1R8	tat;	2	unknown;backward;	Backward or Bidirectional
NP_055055	HGNC:6612	8994	ENSG00000144791	LIMD1	gag-pol;	2	unknown;	Forward, Backward or Bidirectional
NP_055090	HGNC:7048	11282	ENSG00000161013	MGAT4B	env;	2	backward;	Backward
NP_055146	HGNC:11059	23657	ENSG00000151012	SLC7A11	tat;	2	unknown;forward;	Forward or Bidirectional
NP_055205	HGNC:30646	27044	ENSG00000197157	SND1	gag;gag-pol;	2	unknown;forward;	Forward or Bidirectional
NP_055213	HGNC:14582	27074	ENSG00000078081	LAMP3	env;tat;	2	forward;	Forward
NP_055232	HGNC:17868	27113	ENSG00000105327	BBC3	env;	2	forward;	Forward
NP_055260	HGNC:10759	27230	ENSG00000120742	SERP1	tat;vpr;	2	forward;	Forward
NP_055332	HGNC:12507	7342	ENSG00000153560	UBP1	tat;	2	forward;backward;	Bidirectional
NP_055404	HGNC:13414	30814	ENSG00000188784	PLA2G2E	env;	2	forward;	Forward
NP_055405	HGNC:13525	30816	ENSG00000242950	ERVW-1	tat;	2	forward;	Forward
NP_055580	HGNC:20947	9804	ENSG00000173726	TOMM20	env;	2	forward;	Forward
NP_055627	HGNC:28920	9859	ENSG00000143702	CEP170	vif;vpr;	2	unknown;	Forward, Backward or Bidirectional
NP_055656	HGNC:14986	9892	ENSG00000065609	SNAP91	gag;vpu;	2	backward;	Backward
NP_055662	HGNC:29877	9898	ENSG00000143569	UBAP2L	gag;vpr;	2	forward;	Forward
NP_055791	HGNC:13408	22984	ENSG00000148843	PDCD11	rev;tat;	2	unknown;backward;	Backward or Bidirectional
NP_055811	HGNC:29185	23007	ENSG00000114805	PLCH1	env;tat;	2	unknown;forward;	Forward or Bidirectional
NP_055841	HGNC:29177	23041	ENSG00000061987	MON2	gag;	2	unknown;	Forward, Backward or Bidirectional
NP_055874	HGNC:15447	83660	ENSG00000171914	TLN2	gag;gag-pol;	2	unknown;forward;	Forward or Bidirectional
NP_055987	HGNC:24903	23215	ENSG00000117523	PRRC2C	gag;	2	unknown;forward;	Forward or Bidirectional
NP_056012	HGNC:23794	23241	ENSG00000179364	PACS2	nef;	2	unknown;	Forward, Backward or Bidirectional
NP_056130	HGNC:29531	23367	ENSG00000155506	LARP1	gag;	2	unknown;forward;	Forward or Bidirectional
NP_056179	HGNC:17156	23643	ENSG00000154589	LY96	tat;vif;	2	unknown;forward;	Forward or Bidirectional
NP_056271	HGNC:24324	25920	ENSG00000188986	NELFB	tat;	2	unknown;backward;	Backward or Bidirectional
NP_056292	HGNC:19353	25942	ENSG00000169375	SIN3A	gag-pol;tat;	2	unknown;forward;	Forward or Bidirectional
NP_056365	HGNC:16370	26031	ENSG00000070882	OSBPL3	gag-pol;	2	unknown;	Forward, Backward or Bidirectional
NP_056384	HGNC:29125	26052	ENSG00000197959	DNM3	gag;	2	unknown;backward;	Backward or Bidirectional
NP_056515	HGNC:16287	27247	ENSG00000169599	NFU1	gag-pol;	2	unknown;	Forward, Backward or Bidirectional
NP_056516	HGNC:25222	27248	ENSG00000068912	ERLEC1	env;	2	unknown;	Forward, Backward or Bidirectional
NP_056530	HGNC:17934	50487	ENSG00000100078	PLA2G3	env;	2	forward;	Forward
NP_056982	HGNC:18078	51341	ENSG00000178951	ZBTB7A	tat;	2	unknown;backward;	Backward or Bidirectional
NP_056984	HGNC:17661	51365	ENSG00000144837	PLA1A	tat;	2	forward;	Forward
NP_056986	HGNC:16806	51366	ENSG00000104517	UBR5	vpr;	2	unknown;	Forward, Backward or Bidirectional
NP_057050	HGNC:15927	51614	ENSG00000125991	ERGIC3	env;	2	unknown;	Forward, Backward or Bidirectional
NP_057134	HGNC:14042	65003	ENSG00000174547	MRPL11	gag;rev;	2	unknown;	Forward, Backward or Bidirectional
NP_057167	HGNC:2159	1268	ENSG00000118432	CNR1	env;	2	unknown;forward;	Forward or Bidirectional
NP_057175	HGNC:18138	51386	ENSG00000100129	EIF3L	gag-pol;	2	unknown;	Forward, Backward or Bidirectional
NP_057225	HGNC:18745	51143	ENSG00000144635	DYNC1LI1	gag;vpr;	2	unknown;backward;	Backward or Bidirectional
NP_057285	HGNC:17812	51421	ENSG00000114019	AMOTL2	gag;	2	unknown;	Forward, Backward or Bidirectional
NP_057292	HGNC:18178	51160	ENSG00000160948	VPS28	gag;	2	unknown;backward;	Backward or Bidirectional
NP_057345	HGNC:16811	51174	ENSG00000108423	TUBD1	tat;	2	forward;	Forward
NP_057346	HGNC:20775	51175	ENSG00000074935	TUBE1	tat;	2	forward;	Forward
NP_057415	HGNC:30950	51193	ENSG00000121864	ZNF639	tat;	2	unknown;backward;	Backward or Bidirectional
NP_057417	HGNC:16639	23524	ENSG00000167978	SRRM2	gag;tat;	2	unknown;	Forward, Backward or Bidirectional
NP_057419	HGNC:9453	5625	ENSG00000100033	PRODH	env;	2	unknown;forward;	Forward or Bidirectional
NP_057454	HGNC:14090	51209	ENSG00000123570	RAB9B	gag;	2	unknown;backward;	Backward or Bidirectional
NP_057609	HGNC:12461	51271	ENSG00000165006	UBAP1	vpu;	2	backward;	Backward
NP_057654	HGNC:30208	51290	ENSG00000087502	ERGIC2	env;	2	unknown;	Forward, Backward or Bidirectional
NP_057668	HGNC:15488	51561	ENSG00000110944	IL23A	env;	2	unknown;forward;	Forward or Bidirectional
NP_058197	HGNC:8087	4939	ENSG00000111335	OAS2	tat;	2	unknown;forward;	Forward or Bidirectional
NP_058544	HGNC:18181	53358	ENSG00000148082	SHC3	tat;	2	forward;	Forward
NP_058651	HGNC:30605	51091	ENSG00000109618	SEPSECS	gag;	2	unknown;	Forward, Backward or Bidirectional
NP_059110	HGNC:12616	11274	ENSG00000184979	USP18	tat;vpr;	2	forward;	Forward
NP_059993	HGNC:30932	54739	ENSG00000132530	XAF1	vif;vpr;	2	forward;	Forward
NP_060087	HGNC:7881	4851	ENSG00000148400	NOTCH1	env;	2	unknown;forward;	Forward or Bidirectional
NP_060221	HGNC:32949	55627	ENSG00000136699	SMPD4	env;	2	forward;	Forward
NP_060244	HGNC:21050	54901	ENSG00000145996	CDKAL1	nef;vif;	2	unknown;	Forward, Backward or Bidirectional
NP_060301	HGNC:21150	54941	ENSG00000101695	RNF125	env;tat;	2	forward;backward;	Bidirectional
NP_060582	HGNC:25535	55151	ENSG00000095209	TMEM38B	env;	2	unknown;	Forward, Backward or Bidirectional
NP_060676	HGNC:13487	55737	ENSG00000069329	VPS35	env;tat;	2	unknown;forward;	Forward or Bidirectional
NP_060700	HGNC:18016	55746	ENSG00000069248	NUP133	env;	2	unknown;backward;	Backward or Bidirectional
NP_060731	HGNC:30380	55763	ENSG00000090989	EXOC1	nef;	2	unknown;	Forward, Backward or Bidirectional
NP_060767	HGNC:17646	55768	ENSG00000151092	NGLY1	env;	2	unknown;	Forward, Backward or Bidirectional
NP_060783	HGNC:30064	55193	ENSG00000163939	PBRM1	tat;	2	unknown;	Forward, Backward or Bidirectional
NP_060873	HGNC:18714	55802	ENSG00000272886	DCP1A	gag;	2	unknown;forward;	Forward or Bidirectional
NP_061114	HGNC:921	27087	ENSG00000109956	B3GAT1	env;vif;	2	forward;	Forward
NP_061882	HGNC:16476	54472	ENSG00000078902	TOLLIP	env;gag;	2	forward;	Forward
NP_062536	HGNC:25428	56243	ENSG00000120549	KIAA1217	vif;	2	unknown;forward;	Forward or Bidirectional
NP_062564	HGNC:15741	56300	ENSG00000136688	IL36G	env;	2	forward;	Forward
NP_064505	HGNC:15663	56886	ENSG00000136731	UGGT1	env;	2	unknown;	Forward, Backward or Bidirectional
NP_064543	HGNC:24662	56915	ENSG00000077348	EXOSC5	gag;rev;	2	unknown;	Forward, Backward or Bidirectional
NP_064615	HGNC:9227	56342	ENSG00000130810	PPAN	gag;rev;	2	unknown;forward;	Forward or Bidirectional
NP_065117	HGNC:2041	9075	ENSG00000165376	CLDN2	env;tat;	2	forward;	Forward
NP_065147	HGNC:13266	57062	ENSG00000089737	DDX24	rev;	2	unknown;	Forward, Backward or Bidirectional
NP_065789	HGNC:29508	57498	ENSG00000134313	KIDINS220	tat;	2	backward;	Backward
NP_065908	HGNC:15972	57617	ENSG00000104142	VPS18	gag;	2	unknown;	Forward, Backward or Bidirectional
NP_066189	HGNC:17381	10603	ENSG00000160999	SH2B2	env;nef;	2	forward;backward;	Bidirectional
NP_066290	HGNC:2764	1670	ENSG00000164816	DEFA5	env;	2	backward;	Backward
NP_066390	HGNC:4724	3012	ENSG00000277075	HIST1H2AE	gag;tat;	2	unknown;	Forward, Backward or Bidirectional
NP_066406	HGNC:4751	3018	ENSG00000276410	HIST1H2BB	rev;tat;	2	unknown;	Forward, Backward or Bidirectional
NP_066407	HGNC:4747	3017	ENSG00000158373	HIST1H2BD	rev;tat;	2	unknown;	Forward, Backward or Bidirectional
NP_066928	HGNC:9092	5359	ENSG00000188313	PLSCR1	tat;	2	unknown;backward;	Backward or Bidirectional
NP_066955	HGNC:9315	5532	ENSG00000107758	PPP3CB	env;tat;	2	forward;backward;	Bidirectional
NP_066977	HGNC:19129	29968	ENSG00000135069	PSAT1	env;tat;	2	unknown;forward;	Forward or Bidirectional
NP_067674	HGNC:3616	2212	ENSG00000143226	FCGR2A	env;nef;	2	unknown;forward;	Forward or Bidirectional
NP_068575	HGNC:6005	59067	ENSG00000138684	IL21	gag;nef;	2	unknown;forward;	Forward or Bidirectional
NP_068659	HGNC:1726	994	ENSG00000101224	CDC25B	vpr;	2	forward;	Forward
NP_068769	HGNC:7315	931	ENSG00000156738	MS4A1	env;	2	forward;	Forward
NP_068823	HGNC:12494	7335	ENSG00000244687	UBE2V1	gag;tat;	2	forward;backward;	Bidirectional
NP_071342	HGNC:16642	58191	ENSG00000161921	CXCL16	env;tat;	2	forward;	Forward
NP_071420	HGNC:20318	64093	ENSG00000198732	SMOC1	tat;vif;	2	forward;	Forward
NP_073572	HGNC:15453	64746	ENSG00000182827	ACBD3	env;vpr;	2	unknown;forward;	Forward or Bidirectional
NP_073605	HGNC:14959	64783	ENSG00000162775	RBM15	gag;rev;	2	unknown;	Forward, Backward or Bidirectional
NP_073730	HGNC:30040	64600	ENSG00000158786	PLA2G2F	env;	2	forward;	Forward
NP_076998	HGNC:28772	79074	ENSG00000135974	C2orf49	gag-pol;rev;	2	unknown;forward;	Forward or Bidirectional
NP_078867	HGNC:25675	79643	ENSG00000176108	CHMP6	gag;	2	unknown;backward;	Backward or Bidirectional
NP_079120	HGNC:8734	79902	ENSG00000125450	NUP85	tat;vpr;	2	unknown;forward;	Forward or Bidirectional
NP_079506	HGNC:20258	80344	ENSG00000100897	DCAF11	vif;vpr;	2	unknown;	Forward, Backward or Bidirectional
NP_110416	HGNC:16435	81502	ENSG00000101294	HM13	env;	2	unknown;	Forward, Backward or Bidirectional
NP_110448	HGNC:18554	81579	ENSG00000123739	PLA2G12A	env;	2	forward;	Forward
NP_112182	HGNC:16673	81611	ENSG00000143401	ANP32E	gag-pol;rev;	2	unknown;forward;	Forward or Bidirectional
NP_112196	HGNC:16782	81627	ENSG00000121486	TRMT1L	gag;rev;	2	unknown;	Forward, Backward or Bidirectional
NP_112493	HGNC:30379	81929	ENSG00000085415	SEH1L	env;	2	unknown;	Forward, Backward or Bidirectional
NP_112572	HGNC:18507	83417	ENSG00000163518	FCRL4	env;	2	forward;	Forward
NP_112583	HGNC:17728	83449	ENSG00000118557	PMFBP1	env;vif;	2	forward;	Forward
NP_113607	HGNC:29805	64332	ENSG00000144802	NFKBIZ	tat;	2	forward;	Forward
NP_115766	HGNC:17838	84365	ENSG00000155438	NIFK	gag;gag-pol;	2	unknown;forward;	Forward or Bidirectional
NP_115916	HGNC:15948	84619	ENSG00000197114	ZGPAT	vpr;	2	unknown;forward;	Forward or Bidirectional
NP_115951	HGNC:18555	84647	ENSG00000138308	PLA2G12B	env;	2	forward;	Forward
NP_116021	HGNC:14981	10914	ENSG00000090060	PAPOLA	tat;vpr;	2	forward;	Forward
NP_116027	HGNC:4171	2624	ENSG00000179348	GATA2	tat;vif;	2	unknown;forward;	Forward or Bidirectional
NP_116115	HGNC:9062	84812	ENSG00000115556	PLCD4	env;tat;	2	forward;	Forward
NP_116561	HGNC:15585	54843	ENSG00000137501	SYTL2	gag;	2	unknown;	Forward, Backward or Bidirectional
NP_149114	HGNC:19218	89869	ENSG00000139151	PLCZ1	env;tat;	2	unknown;forward;	Forward or Bidirectional
NP_149421	HGNC:2159	1268	ENSG00000118432	CNR1	tat;	2	unknown;forward;	Forward or Bidirectional
NP_150241	HGNC:9113	5371	ENSG00000140464	PML	gag-pol;tat;	2	unknown;backward;	Backward or Bidirectional
NP_203524	HGNC:6407	3845	ENSG00000133703	KRAS	env;	2	forward;	Forward
NP_387449	HGNC:13607	23291	ENSG00000072803	FBXW11	vpu;	2	unknown;	Forward, Backward or Bidirectional
NP_443156	HGNC:19973	114822	ENSG00000158106	RHPN1	gag;	2	unknown;backward;	Backward or Bidirectional
NP_443174	HGNC:19895	115362	ENSG00000154451	GBP5	tat;vif;	2	forward;	Forward
NP_443187	HGNC:30790	116179	ENSG00000159495	TGM7	env;	2	unknown;backward;	Backward or Bidirectional
NP_443202	HGNC:16193	116835	ENSG00000132622	HSPA12B	env;	2	forward;backward;	Bidirectional
NP_569708	HGNC:13258	170482	ENSG00000198178	CLEC4C	env;	2	unknown;	Forward, Backward or Bidirectional
NP_570899	HGNC:17811	154810	ENSG00000166025	AMOTL1	gag;	2	unknown;	Forward, Backward or Bidirectional
NP_570970	HGNC:16798	154064	ENSG00000155918	RAET1L	nef;vpu;	2	forward;	Forward
NP_588614	HGNC:9061	113026	ENSG00000161714	PLCD3	env;tat;	2	forward;	Forward
NP_598000	HGNC:21685	135228	ENSG00000156535	CD109	nef;vpu;	2	forward;	Forward
NP_599150	HGNC:11569	6895	ENSG00000139546	TARBP2	tat;	2	unknown;	Forward, Backward or Bidirectional
NP_612388	HGNC:25132	91937	ENSG00000145850	TIMD4	gag;gag-pol;	2	backward;	Backward
NP_612450	HGNC:21367	115004	ENSG00000164430	CGAS	gag;gag-pol;	2	unknown;backward;	Backward or Bidirectional
NP_612493	HGNC:25088	151648	ENSG00000129810	SGO1	vpr;	2	forward;	Forward
NP_653209	HGNC:28591	124790	ENSG00000168517	HEXIM2	tat;	2	unknown;backward;	Backward or Bidirectional
NP_653278	HGNC:24140	146664	ENSG00000167889	MGAT5B	env;	2	backward;	Backward
NP_660186	HGNC:6847	5609	ENSG00000076984	MAP2K7	vpr;	2	forward;	Forward
NP_660215	HGNC:16281	81559	ENSG00000154370	TRIM11	gag;vpr;	2	unknown;forward;	Forward or Bidirectional
NP_671709	HGNC:9318	5535	ENSG00000188386	PPP3R2	env;tat;	2	forward;backward;	Bidirectional
NP_689557	HGNC:26407	124801	ENSG00000161654	LSM12	env;gag;	2	unknown;	Forward, Backward or Bidirectional
NP_689572	HGNC:18540	126129	ENSG00000169169	CPT1C	env;gag;	2	unknown;backward;	Backward or Bidirectional
NP_689837	HGNC:24452	167227	ENSG00000172795	DCP2	gag;	2	unknown;forward;	Forward or Bidirectional
NP_689854	HGNC:18037	196528	ENSG00000189079	ARID2	tat;	2	unknown;backward;	Backward or Bidirectional
NP_690000	HGNC:30681	257397	ENSG00000157625	TAB3	gag;vpr;	2	unknown;backward;	Backward or Bidirectional
NP_705690	HGNC:19708	197257	ENSG00000166816	LDHD	env;	2	forward;	Forward
NP_775826	HGNC:28531	219743	ENSG00000156521	TYSND1	gag-pol;	2	unknown;	Forward, Backward or Bidirectional
NP_778225	HGNC:20514	128312	ENSG00000196890	HIST3H2BB	rev;tat;	2	unknown;	Forward, Backward or Bidirectional
NP_786886	HGNC:669	389	ENSG00000155366	RHOC	env;	2	unknown;	Forward, Backward or Bidirectional
NP_803187	HGNC:17098	23405	ENSG00000100697	DICER1	tat;	2	unknown;forward;	Forward or Bidirectional
NP_808760	HGNC:14456	55766	ENSG00000246705	H2AFJ	rev;tat;	2	unknown;	Forward, Backward or Bidirectional
NP_828848	HGNC:30038	283748	ENSG00000159337	PLA2G4D	env;	2	forward;	Forward
NP_874360	HGNC:4558	257202	ENSG00000198704	GPX6	tat;	2	forward;	Forward
NP_898883	HGNC:2352	1390	ENSG00000095794	CREM	tat;	2	forward;	Forward
NP_942131	HGNC:84	31	ENSG00000278540	ACACA	tat;	2	unknown;forward;	Forward or Bidirectional
NP_945327	HGNC:15934	51497	ENSG00000101158	NELFCD	tat;	2	unknown;backward;	Backward or Bidirectional
NP_945345	HGNC:16255	343641	ENSG00000166948	TGM6	env;	2	unknown;backward;	Backward or Bidirectional
NP_963925	HGNC:11781	9333	ENSG00000104055	TGM5	env;	2	unknown;backward;	Backward or Bidirectional
NP_998765	HGNC:27396	255189	ENSG00000168907	PLA2G4F	env;	2	forward;	Forward
NP_998784	HGNC:18303	51606	ENSG00000047249	ATP6V1H	nef;	2	unknown;	Forward, Backward or Bidirectional
YP_003024029	HGNC:7421	4513	ENSG00000198712	MT-CO2	gag;tat;	2	unknown;forward;	Forward or Bidirectional
NP_000010	HGNC:93	38	ENSG00000075239	ACAT1	vpr;	1	forward;	Forward
NP_000020	HGNC:333	183	ENSG00000135744	AGT	tat;	1	forward;	Forward
NP_000028	HGNC:492	286	ENSG00000029534	ANK1	gag;	1	unknown;	Forward or Backward
NP_000033	HGNC:616	350	ENSG00000091583	APOH	gag;	1	unknown;	Forward or Backward
NP_000048	HGNC:1058	641	ENSG00000197299	BLM	env;	1	forward;	Forward
NP_000052	HGNC:1133	695	ENSG00000010671	BTK	nef;	1	unknown;	Forward or Backward
[truncated: 1,860 more rows]
