# Supplementary material for: In silico prediction of HIV-1-host molecular interactions and their directionality
Source: PLoS Comput Biol. 2022 Feb 8;18(2):e1009720. doi: 10.1371/journal.pcbi.1009720 (PMC8856524; doi:10.1371/journal.pcbi.1009720)
Supplement: S2 Data — (TXT) [file pcbi.1009720.s014.txt]

#The list of proteins sampled for training and testing.
#Genome-build GRCh38.p12.
#Interaction source: HIV-1 Human Interaction Database (Ver. Seq 2017).
#Abbreviations: HIV-1, human immunodeficiency virus type 1; VIPs, HIV-1 interacting human proteins; non-VIPs, HIV-1 non-interacting human proteins.
#Training dataset S1' for predicting HIV-1 interacting proteins (VIPs)
Class	RefSeqAcc	HGNC_ID	NCBI_ID	Ensmebl_ID	Approved_symbol
VIP	NP_004326	HGNC:1119	684	ENSG00000130303	BST2
VIP	NP_000585	HGNC:11892	7124	ENSG00000232810	TNF
VIP	NP_003458	HGNC:2561	7852	ENSG00000121966	CXCR4
VIP	NP_003989	HGNC:7794	4790	ENSG00000109320	NFKB1
VIP	NP_000610	HGNC:5438	3458	ENSG00000111537	IFNG
VIP	NP_001231	HGNC:1599	904	ENSG00000129315	CCNT1
VIP	NP_066967	HGNC:9527	11168	ENSG00000164985	PSIP1
VIP	NP_000563	HGNC:5962	3586	ENSG00000136634	IL10
VIP	NP_002108	HGNC:4933	3107	ENSG00000204525	HLA-C
VIP	NP_001746	HGNC:1539	865	ENSG00000067955	CBFB
VIP	NP_006283	HGNC:15971	7251	ENSG00000074319	TSG101
VIP	NP_002976	HGNC:10632	6352	ENSG00000271503	CCL5
VIP	NP_003391	HGNC:12825	7514	ENSG00000082898	XPO1
VIP	NP_037506	HGNC:8766	10015	ENSG00000170248	PDCD6IP
VIP	NP_001617	HGNC:392	208	ENSG00000105221	AKT2
VIP	NP_055518	HGNC:30911	9730	ENSG00000145041	DCAF1
VIP	NP_001771	HGNC:1692	967	ENSG00000135404	CD63
VIP	NP_000567	HGNC:5992	3553	ENSG00000125538	IL1B
VIP	NP_003469	HGNC:2556	8065	ENSG00000166266	CUL5
VIP	NP_005018	HGNC:8980	5296	ENSG00000105647	PIK3R2
VIP	NP_550433	HGNC:12572	7374	ENSG00000076248	UNG
VIP	NP_005552	HGNC:6499	3916	ENSG00000185896	LAMP1
VIP	NP_000064	HGNC:1675	917	ENSG00000160654	CD3G
VIP	NP_000724	HGNC:1674	916	ENSG00000198851	CD3E
VIP	NP_002636	HGNC:8971	5286	ENSG00000011405	PIK3C2A
VIP	NP_620637	HGNC:6881	5599	ENSG00000107643	MAPK8
VIP	NP_002750	HGNC:9437	5610	ENSG00000055332	EIF2AK2
VIP	NP_004561	HGNC:8973	5288	ENSG00000139144	PIK3C2G
VIP	NP_006245	HGNC:9399	5580	ENSG00000163932	PRKCD
VIP	NP_115882	HGNC:13667	8907	ENSG00000072958	AP1M1
VIP	NP_000034	HGNC:11920	355	ENSG00000026103	FAS
VIP	NP_001914	HGNC:2717	1642	ENSG00000167986	DDB1
VIP	NP_002638	HGNC:8974	5289	ENSG00000078142	PIK3C3
VIP	NP_002731	HGNC:9404	5584	ENSG00000163558	PRKCI
VIP	NP_003255	HGNC:11848	7097	ENSG00000137462	TLR2
VIP	NP_612482	HGNC:11205	6667	ENSG00000185591	SP1
VIP	NP_001609	HGNC:270	142	ENSG00000143799	PARP1
VIP	NP_003064	HGNC:11103	6598	ENSG00000099956	SMARCB1
VIP	NP_005243	HGNC:3796	2353	ENSG00000170345	FOS
VIP	NP_008938	HGNC:13871	11052	ENSG00000111605	CPSF6
VIP	NP_036602	HGNC:17103	23534	ENSG00000064419	TNPO3
VIP	NP_000651	HGNC:11766	7040	ENSG00000105329	TGFB1
VIP	NP_000823	HGNC:4584	2902	ENSG00000176884	GRIN1
VIP	NP_000825	HGNC:4586	2904	ENSG00000273079	GRIN2B
VIP	NP_000873	HGNC:5969	3592	ENSG00000168811	IL12A
VIP	NP_001556	HGNC:10637	3627	ENSG00000169245	CXCL10
VIP	NP_005391	HGNC:9401	5581	ENSG00000171132	PRKCE
VIP	NP_001347	HGNC:2745	1654	ENSG00000215301	DDX3X
VIP	NP_002256	HGNC:6400	3837	ENSG00000108424	KPNB1
VIP	NP_004930	HGNC:2734	1653	ENSG00000079785	DDX1
VIP	NP_005639	HGNC:11617	6921	ENSG00000154582	ELOC
VIP	NP_002730	HGNC:9402	5582	ENSG00000126583	PRKCG
VIP	NP_006130	HGNC:1653	940	ENSG00000178562	CD28
VIP	NP_009039	HGNC:11619	6923	ENSG00000103363	ELOB
VIP	NP_000580	HGNC:6014	3565	ENSG00000113520	IL4
VIP	NP_000876	HGNC:6140	3676	ENSG00000115232	ITGA4
VIP	NP_001219	HGNC:1509	841	ENSG00000064012	CASP8
VIP	NP_001220	HGNC:1511	842	ENSG00000132906	CASP9
VIP	NP_002493	HGNC:7795	4791	ENSG00000077150	NFKB2
VIP	NP_003930	HGNC:1144	8945	ENSG00000166167	BTRC
VIP	NP_004315	HGNC:959	581	ENSG00000087088	BAX
VIP	NP_004347	HGNC:1701	975	ENSG00000110651	CD81
VIP	NP_005539	HGNC:6215	3735	ENSG00000065427	KARS
VIP	NP_006377	HGNC:2740	10521	ENSG00000100201	DDX17
VIP	NP_861438	HGNC:24100	164668	ENSG00000100298	APOBEC3H
VIP	NP_002111	HGNC:4937	3112	ENSG00000241106	HLA-DOB
VIP	NP_004850	HGNC:2092	1213	ENSG00000141367	CLTC
VIP	NP_036472	HGNC:7776	4773	ENSG00000101096	NFATC2
VIP	NP_114172	HGNC:1579	891	ENSG00000134057	CCNB1
VIP	NP_003185	HGNC:11588	6908	ENSG00000112592	TBP
VIP	NP_004125	HGNC:5244	3313	ENSG00000113013	HSPA9
VIP	NP_004371	HGNC:2348	1387	ENSG00000005339	CREBBP
VIP	NP_005115	HGNC:8062	9972	ENSG00000124789	NUP153
VIP	NP_005185	HGNC:1834	1051	ENSG00000172216	CEBPB
VIP	NP_006000	HGNC:20766	7846	ENSG00000167552	TUBA1A
VIP	NP_006111	HGNC:4934	3108	ENSG00000204257	HLA-DMA
VIP	NP_291032	HGNC:4938	3113	ENSG00000231389	HLA-DPA1
VIP	NP_000380	HGNC:1784	1026	ENSG00000124762	CDKN1A
VIP	NP_000880	HGNC:6162	3695	ENSG00000139626	ITGB7
VIP	NP_001348	HGNC:2750	1660	ENSG00000135829	DHX9
VIP	NP_001547	HGNC:5960	3551	ENSG00000104365	IKBKB
VIP	NP_001829	HGNC:1608	1236	ENSG00000126353	CCR7
VIP	NP_002147	HGNC:5261	3329	ENSG00000144381	HSPD1
VIP	NP_003179	HGNC:6859	6885	ENSG00000135341	MAP3K7
VIP	NP_004059	HGNC:564	1173	ENSG00000161203	AP2M1
VIP	NP_006382	HGNC:9852	10527	ENSG00000205339	IPO7
VIP	NP_006500	HGNC:9956	5971	ENSG00000104856	RELB
VIP	NP_000167	HGNC:7978	2908	ENSG00000113580	NR3C1
VIP	NP_000388	HGNC:2578	1536	ENSG00000165168	CYBB
VIP	NP_000600	HGNC:10672	6387	ENSG00000107562	CXCL12
VIP	NP_000602	HGNC:1689	966	ENSG00000085063	CD59
VIP	NP_000749	HGNC:2434	1437	ENSG00000164400	CSF2
VIP	NP_000954	HGNC:9605	5743	ENSG00000073756	PTGS2
VIP	NP_001311	HGNC:2460	1460	ENSG00000204435	CSNK2B
VIP	NP_001926	HGNC:3009	1803	ENSG00000197635	DPP4
VIP	NP_003929	HGNC:568	8943	ENSG00000065000	AP3D1
VIP	NP_005914	HGNC:6857	4217	ENSG00000197442	MAP3K5
VIP	NP_006258	HGNC:9848	5903	ENSG00000153201	RANBP2
VIP	NP_036370	HGNC:14929	23411	ENSG00000096717	SIRT1
VIP	NP_000871	HGNC:6023	3574	ENSG00000104432	IL7
VIP	NP_000928	HGNC:9187	5430	ENSG00000181222	POLR2A
VIP	NP_001241	HGNC:11919	958	ENSG00000101017	CD40
VIP	NP_001781	HGNC:1727	995	ENSG00000158402	CDC25C
VIP	NP_001895	HGNC:2514	1499	ENSG00000168036	CTNNB1
VIP	NP_002599	HGNC:8800	5155	ENSG00000100311	PDGFB
VIP	NP_003225	HGNC:11763	7037	ENSG00000072274	TFRC
VIP	NP_003367	HGNC:12680	7422	ENSG00000112715	VEGFA
VIP	NP_004936	HGNC:2974	1785	ENSG00000079805	DNM2
VIP	NP_005372	HGNC:7667	4691	ENSG00000115053	NCL
VIP	NP_055018	HGNC:561	160	ENSG00000196961	AP2A1
VIP	NP_066014	HGNC:7200	4343	ENSG00000155363	MOV10
VIP	NP_066289	HGNC:12468	7316	ENSG00000150991	UBC
VIP	NP_000237	HGNC:7067	4261	ENSG00000179583	CIITA
VIP	NP_000566	HGNC:5991	3552	ENSG00000115008	IL1A
VIP	NP_000627	HGNC:11180	6648	ENSG00000112096	SOD2
VIP	NP_001119	HGNC:555	164	ENSG00000166747	AP1G1
VIP	NP_001766	HGNC:1667	952	ENSG00000004468	CD38
VIP	NP_001997	HGNC:3676	2247	ENSG00000138685	FGF2
VIP	NP_002260	HGNC:6398	3841	ENSG00000196911	KPNA5
VIP	NP_002261	HGNC:6401	3842	ENSG00000083312	TNPO1
VIP	NP_002262	HGNC:6402	3843	ENSG00000065150	IPO5
VIP	NP_003801	HGNC:11925	8743	ENSG00000121858	TNFSF10
VIP	NP_004094	HGNC:9612	2185	ENSG00000120899	PTK2B
VIP	NP_004370	HGNC:2345	1385	ENSG00000118260	CREB1
VIP	NP_004628	HGNC:9788	7879	ENSG00000075785	RAB7A
VIP	NP_006496	HGNC:9705	5817	ENSG00000073008	PVR
VIP	NP_056007	HGNC:15917	23236	ENSG00000182621	PLCB1
VIP	NP_109587	HGNC:6842	5605	ENSG00000126934	MAP2K2
VIP	NP_597702	HGNC:16767	116443	ENSG00000198785	GRIN3A
VIP	NP_787058	HGNC:1705	942	ENSG00000114013	CD86
VIP	NP_000929	HGNC:9188	5431	ENSG00000047315	POLR2B
VIP	NP_001757	HGNC:1637	912	ENSG00000158473	CD1D
VIP	NP_001790	HGNC:1778	1022	ENSG00000134058	CDK7
VIP	NP_002291	HGNC:6541	3945	ENSG00000111716	LDHB
VIP	NP_002797	HGNC:9553	5706	ENSG00000100519	PSMC6
VIP	NP_003652	HGNC:618	8542	ENSG00000100342	APOL1
VIP	NP_003736	HGNC:19383	8651	ENSG00000185338	SOCS1
VIP	NP_003788	HGNC:3188	8726	ENSG00000074266	EED
VIP	NP_004546	HGNC:7777	4775	ENSG00000072736	NFATC3
VIP	NP_005808	HGNC:16893	10226	ENSG00000105355	PLIN3
VIP	NP_006389	HGNC:18795	10537	ENSG00000213886	UBD
VIP	NP_006550	HGNC:18116	10657	ENSG00000121774	KHDRBS1
VIP	NP_058627	HGNC:7891	50507	ENSG00000086991	NOX4
VIP	NP_938148	HGNC:4138	23193	ENSG00000089597	GANAB
VIP	NP_000055	HGNC:1318	718	ENSG00000125730	C3
VIP	NP_000305	HGNC:9588	5728	ENSG00000171862	PTEN
VIP	NP_000468	HGNC:399	213	ENSG00000163631	ALB
VIP	NP_000576	HGNC:5977	3600	ENSG00000164136	IL15
VIP	NP_000601	HGNC:1681	960	ENSG00000026508	CD44
VIP	NP_000616	HGNC:7873	4843	ENSG00000007171	NOS2
VIP	NP_001116513	HGNC:1603	729230	ENSG00000121807	CCR2
VIP	NP_001175	HGNC:882	545	ENSG00000175054	ATR
VIP	NP_001203	HGNC:1243	708	ENSG00000108561	C1QBP
VIP	NP_001230	HGNC:1594	902	ENSG00000134480	CCNH
VIP	NP_001274	HGNC:559	1174	ENSG00000106367	AP1S1
VIP	NP_001367	HGNC:2961	1778	ENSG00000197102	DYNC1H1
VIP	NP_001505	HGNC:4648	2959	ENSG00000137947	GTF2B
VIP	NP_001548	HGNC:6027	3579	ENSG00000180871	CXCR2
VIP	NP_002131	HGNC:5044	3190	ENSG00000165119	HNRNPK
VIP	NP_002155	HGNC:6059	3620	ENSG00000131203	IDO1
VIP	NP_002176	HGNC:6024	3575	ENSG00000168685	IL7R
VIP	NP_002529	HGNC:8104	100506658	ENSG00000197822	OCLN
VIP	NP_002651	HGNC:9065	5335	ENSG00000124181	PLCG1
VIP	NP_002686	HGNC:9192	5434	ENSG00000099817	POLR2E
VIP	NP_002687	HGNC:9194	5436	ENSG00000168002	POLR2G
VIP	NP_002725	HGNC:9388	5573	ENSG00000108946	PRKAR1A
VIP	NP_002795	HGNC:9549	5702	ENSG00000165916	PSMC3
VIP	NP_002989	HGNC:10659	6383	ENSG00000169439	SDC2
VIP	NP_005025	HGNC:9198	5440	ENSG00000147669	POLR2K
VIP	NP_005498	HGNC:1874	1072	ENSG00000172757	CFL1
VIP	NP_005558	HGNC:6564	3959	ENSG00000108679	LGALS3BP
VIP	NP_006223	HGNC:9195	5437	ENSG00000163882	POLR2H
VIP	NP_006224	HGNC:9196	5438	ENSG00000105258	POLR2I
VIP	NP_006225	HGNC:9197	5439	ENSG00000005075	POLR2J
VIP	NP_056092	HGNC:7728	23327	ENSG00000049759	NEDD4L
VIP	NP_059346	HGNC:11370	6780	ENSG00000124214	STAU1
VIP	NP_060607	HGNC:18241	55170	ENSG00000198890	PRMT6
VIP	NP_066951	HGNC:9199	5441	ENSG00000177700	POLR2L
VIP	NP_068809	HGNC:9193	5435	ENSG00000100142	POLR2F
VIP	NP_079427	HGNC:30265	80223	ENSG00000156675	RAB11FIP1
VIP	NP_644805	HGNC:11364	6774	ENSG00000168610	STAT3
VIP	NP_689639	HGNC:17354	140564	ENSG00000243811	APOBEC3D
VIP	NP_000143	HGNC:4065	2548	ENSG00000171298	GAA
VIP	NP_000312	HGNC:9884	5925	ENSG00000139687	RB1
VIP	NP_000391	HGNC:3434	2068	ENSG00000104884	ERCC2
VIP	NP_000560	HGNC:3619	2214	ENSG00000203747	FCGR3A
VIP	NP_001118	HGNC:554	162	ENSG00000100280	AP1B1
VIP	NP_001275	HGNC:2013	1176	ENSG00000177879	AP3S1
VIP	NP_001395	HGNC:3213	1937	ENSG00000254772	EEF1G
VIP	NP_001410	HGNC:3312	1994	ENSG00000066044	ELAVL1
VIP	NP_001460	HGNC:4055	2547	ENSG00000196419	XRCC6
VIP	NP_001900	HGNC:2529	1509	ENSG00000117984	CTSD
VIP	NP_001955	HGNC:3238	1958	ENSG00000120738	EGR1
VIP	NP_002323	HGNC:6692	4035	ENSG00000123384	LRP1
VIP	NP_002422	HGNC:7181	4331	ENSG00000020426	MNAT1
VIP	NP_002429	HGNC:7228	4360	ENSG00000260314	MRC1
VIP	NP_002645	HGNC:9021	5315	ENSG00000067225	PKM
VIP	NP_002707	HGNC:9303	5519	ENSG00000137713	PPP2R1B
VIP	NP_002709	HGNC:9307	5523	ENSG00000073711	PPP2R3A
VIP	NP_002787	HGNC:9541	5692	ENSG00000159377	PSMB4
VIP	NP_002789	HGNC:9543	5694	ENSG00000142507	PSMB6
VIP	NP_002808	HGNC:9558	5719	ENSG00000185627	PSMD13
VIP	NP_002829	HGNC:9666	5788	ENSG00000081237	PTPRC
VIP	NP_002986	HGNC:10645	6375	ENSG00000143184	XCL1
VIP	NP_003737	HGNC:15476	8655	ENSG00000088986	DYNLL1
VIP	NP_003744	HGNC:3278	8664	ENSG00000100353	EIF3D
VIP	NP_004199	HGNC:8768	9131	ENSG00000156709	AIFM1
VIP	NP_005044	HGNC:9812	5886	ENSG00000179262	RAD23A
VIP	NP_005307	HGNC:4655	2965	ENSG00000110768	GTF2H1
VIP	NP_005561	HGNC:6631	3998	ENSG00000074695	LMAN1
VIP	NP_005959	HGNC:5046	4670	ENSG00000099783	HNRNPM
VIP	NP_006089	HGNC:4399	10399	ENSG00000204628	RACK1
VIP	NP_006840	HGNC:14180	64714	ENSG00000185615	PDIA2
VIP	NP_066564	HGNC:4201	2648	ENSG00000108773	KAT2A
VIP	NP_066954	HGNC:9308	5524	ENSG00000119383	PTPA
VIP	NP_858060	HGNC:9305	5521	ENSG00000156475	PPP2R2B
VIP	NP_000065	HGNC:11935	959	ENSG00000102245	CD40LG
VIP	NP_000958	HGNC:10332	6122	ENSG00000100316	RPL3
VIP	NP_001001	HGNC:10429	6194	ENSG00000137154	RPS6
VIP	NP_001167542	HGNC:18825	256987	ENSG00000164300	SERINC5
VIP	NP_001419	HGNC:3350	2023	ENSG00000074800	ENO1
VIP	NP_001495	HGNC:4540	2833	ENSG00000186810	CXCR3
VIP	NP_001758	HGNC:1639	914	ENSG00000116824	CD2
VIP	NP_001946	HGNC:3176	1906	ENSG00000078401	EDN1
VIP	NP_002222	HGNC:6210	3732	ENSG00000085117	CD82
VIP	NP_002383	HGNC:6973	4193	ENSG00000135679	MDM2
VIP	NP_002699	HGNC:9281	5499	ENSG00000172531	PPP1CA
VIP	NP_002782	HGNC:9535	5687	ENSG00000100902	PSMA6
VIP	NP_002798	HGNC:9554	5707	ENSG00000173692	PSMD1
VIP	NP_002801	HGNC:9561	5710	ENSG00000159352	PSMD4
VIP	NP_002802	HGNC:9565	5713	ENSG00000103035	PSMD7
VIP	NP_002806	HGNC:9556	5717	ENSG00000108671	PSMD11
VIP	NP_002866	HGNC:9817	5888	ENSG00000051180	RAD51
VIP	NP_002902	HGNC:9962	5976	ENSG00000005007	UPF1
VIP	NP_002943	HGNC:10404	6187	ENSG00000140988	RPS2
VIP	NP_002987	HGNC:10647	6376	ENSG00000006210	CX3CL1
VIP	NP_004037	HGNC:823	498	ENSG00000152234	ATP5F1A
VIP	NP_004313	HGNC:936	572	ENSG00000002330	BAD
VIP	NP_004550	HGNC:8014	4904	ENSG00000065978	YBX1
VIP	NP_004719	HGNC:2744	9188	ENSG00000165732	DDX21
VIP	NP_004860	HGNC:10895	9525	ENSG00000119541	VPS4B
VIP	NP_005092	HGNC:4053	9636	ENSG00000187608	ISG15
VIP	NP_005205	HGNC:2505	1493	ENSG00000163599	CTLA4
VIP	NP_005780	HGNC:9570	10197	ENSG00000131467	PSME3
VIP	NP_005907	HGNC:6950	4176	ENSG00000166508	MCM7
VIP	NP_005926	HGNC:7135	4299	ENSG00000172493	AFF1
VIP	NP_006030	HGNC:16875	9902	ENSG00000011028	MRC2
VIP	NP_006236	HGNC:9312	5528	ENSG00000112640	PPP2R5D
VIP	NP_006265	HGNC:10617	6363	ENSG00000172724	CCL19
VIP	NP_006421	HGNC:1617	10575	ENSG00000115484	CCT4
VIP	NP_057407	HGNC:24368	51191	ENSG00000138646	HERC5
VIP	NP_060496	HGNC:30032	55690	ENSG00000175115	PACS1
VIP	NP_079404	HGNC:29814	80198	ENSG00000172732	MUS81
VIP	NP_115729	HGNC:28122	84313	ENSG00000131475	VPS25
VIP	NP_116020	HGNC:14680	84717	ENSG00000167674	HDGFL2
VIP	NP_444284	HGNC:1582	595	ENSG00000110092	CCND1
VIP	NP_653229	HGNC:16133	128637	ENSG00000125875	TBC1D20
VIP	NP_874369	HGNC:5275	10524	ENSG00000172977	KAT5
VIP	NP_932170	HGNC:1677	919	ENSG00000198821	CD247
VIP	NP_997647	HGNC:3778	2335	ENSG00000115414	FN1
VIP	NP_000692	HGNC:799	476	ENSG00000163399	ATP1A1
VIP	NP_000918	HGNC:40	5243	ENSG00000085563	ABCB1
VIP	NP_000961	HGNC:10362	6128	ENSG00000089009	RPL6
VIP	NP_000968	HGNC:10303	6137	ENSG00000167526	RPL13
VIP	NP_000976	HGNC:10307	6139	ENSG00000265681	RPL17
VIP	NP_000983	HGNC:10331	6159	ENSG00000162244	RPL29
VIP	NP_001004343	HGNC:13353	440738	ENSG00000197769	MAP1LC3C
VIP	NP_001195	HGNC:1078	659	ENSG00000204217	BMPR2
VIP	NP_001229	HGNC:1589	898	ENSG00000105173	CCNE1
VIP	NP_001244	HGNC:1743	988	ENSG00000096401	CDC5L
VIP	NP_001453	HGNC:3827	2358	ENSG00000171049	FPR2
VIP	NP_001507	HGNC:4657	2967	ENSG00000111358	GTF2H3
VIP	NP_001508	HGNC:4658	2968	ENSG00000213780	GTF2H4
VIP	NP_001563	HGNC:6122	3665	ENSG00000185507	IRF7
VIP	NP_002087	HGNC:4652	2962	ENSG00000125651	GTF2F1
VIP	NP_002179	HGNC:5973	3596	ENSG00000169194	IL13
VIP	NP_002305	HGNC:6613	3984	ENSG00000106683	LIMK1
VIP	NP_002458	HGNC:7553	4609	ENSG00000136997	MYC
VIP	NP_002779	HGNC:9532	5684	ENSG00000100567	PSMA3
VIP	NP_002780	HGNC:9533	5685	ENSG00000041357	PSMA4
VIP	NP_002783	HGNC:9536	5688	ENSG00000101182	PSMA7
VIP	NP_002784	HGNC:9537	5689	ENSG00000008018	PSMB1
VIP	NP_002785	HGNC:9539	5690	ENSG00000126067	PSMB2
VIP	NP_002786	HGNC:9540	5691	ENSG00000277791	PSMB3
VIP	NP_002793	HGNC:9547	5700	ENSG00000100764	PSMC1
VIP	NP_002800	HGNC:9560	5709	ENSG00000108344	PSMD3
VIP	NP_002803	HGNC:9566	5714	ENSG00000099341	PSMD8
VIP	NP_002804	HGNC:9567	5715	ENSG00000110801	PSMD9
VIP	NP_002850	HGNC:9718	5829	ENSG00000089159	PXN
VIP	NP_002871	HGNC:9829	5894	ENSG00000132155	RAF1
VIP	NP_003114	HGNC:11249	6693	ENSG00000197471	SPN
VIP	NP_003174	HGNC:195	6868	ENSG00000151694	ADAM17
VIP	NP_003237	HGNC:11785	7057	ENSG00000137801	THBS1
VIP	NP_003320	HGNC:12435	7295	ENSG00000136810	TXN
VIP	NP_003381	HGNC:12761	7465	ENSG00000166483	WEE1
VIP	NP_003557	HGNC:3185	8411	ENSG00000102189	EEA1
VIP	NP_003692	HGNC:11926	8600	ENSG00000120659	TNFSF11
VIP	NP_003741	HGNC:3271	8661	ENSG00000107581	EIF3A
VIP	NP_004095	HGNC:3594	2194	ENSG00000169710	FASN
VIP	NP_004243	HGNC:11075	9368	ENSG00000109062	SLC9A3R1
VIP	NP_004386	HGNC:2695	1627	ENSG00000113758	DBN1
VIP	NP_004437	HGNC:3418	2058	ENSG00000136628	EPRS
VIP	NP_004506	HGNC:6037	3608	ENSG00000143621	ILF2
VIP	NP_004611	HGNC:12036	7189	ENSG00000175104	TRAF6
VIP	NP_005023	HGNC:9091	5358	ENSG00000102024	PLS3
VIP	NP_005038	HGNC:9563	5711	ENSG00000095261	PSMD5
VIP	NP_005057	HGNC:10774	6421	ENSG00000116560	SFPQ
VIP	NP_005137	HGNC:10538	9092	ENSG00000175467	SART1
VIP	NP_005418	HGNC:12003	7161	ENSG00000078900	TP73
VIP	NP_005632	HGNC:11540	6878	ENSG00000106290	TAF6
VIP	NP_005733	HGNC:30168	10130	ENSG00000143870	PDIA6
VIP	NP_005753	HGNC:16384	10155	ENSG00000130726	TRIM28
VIP	NP_005794	HGNC:3757	10211	ENSG00000137312	FLOT1
VIP	NP_005817	HGNC:5047	10236	ENSG00000125944	HNRNPR
VIP	NP_005841	HGNC:10771	10262	ENSG00000143368	SF3B4
VIP	NP_006169	HGNC:8016	4905	ENSG00000073969	NSF
VIP	NP_006242	HGNC:9376	5562	ENSG00000132356	PRKAA1
VIP	NP_006422	HGNC:1615	10576	ENSG00000166226	CCT2
VIP	NP_006436	HGNC:17340	10594	ENSG00000174231	PRPF8
VIP	NP_006805	HGNC:9571	9491	ENSG00000125818	PSMF1
VIP	NP_008974	HGNC:5176	11103	ENSG00000111615	KRR1
VIP	NP_031401	HGNC:11571	23435	ENSG00000120948	TARDBP
VIP	NP_055429	HGNC:20635	23198	ENSG00000068878	PSME4
VIP	NP_056953	HGNC:9236	5468	ENSG00000132170	PPARG
VIP	NP_057732	HGNC:24912	51574	ENSG00000174720	LARP7
VIP	NP_060773	HGNC:24968	55770	ENSG00000112685	EXOC2
VIP	NP_061189	HGNC:30777	55536	ENSG00000164649	CDCA7L
VIP	NP_113671	HGNC:13890	83737	ENSG00000078747	ITCH
VIP	NP_115754	HGNC:3211	1936	ENSG00000104529	EEF1D
VIP	NP_115820	HGNC:23845	84464	ENSG00000188827	SLX4
VIP	NP_149020	HGNC:18709	85417	ENSG00000147082	CCNB3
VIP	NP_490597	HGNC:13575	23476	ENSG00000141867	BRD4
VIP	NP_722560	HGNC:9611	5747	ENSG00000169398	PTK2
VIP	NP_817092	HGNC:9278	5496	ENSG00000115241	PPM1G
VIP	NP_853510	HGNC:5174	3266	ENSG00000187682	ERAS
VIP	NP_919223	HGNC:24941	220988	ENSG00000170144	HNRNPA3
VIP	NP_000068	HGNC:1787	1029	ENSG00000147889	CDKN2A
VIP	NP_000218	HGNC:6483	3909	ENSG00000053747	LAMA3
VIP	NP_000230	HGNC:6740	4069	ENSG00000090382	LYZ
VIP	NP_000368	HGNC:12731	7454	ENSG00000015285	WAS
VIP	NP_000417	HGNC:6482	3908	ENSG00000196569	LAMA2
VIP	NP_000482	HGNC:1242	713	ENSG00000173369	C1QB
VIP	NP_000565	HGNC:2665	1604	ENSG00000196352	CD55
VIP	NP_000611	HGNC:7872	4842	ENSG00000089250	NOS1
VIP	NP_000652	HGNC:10369	6133	ENSG00000163682	RPL9
VIP	NP_000748	HGNC:2432	1435	ENSG00000184371	CSF1
VIP	NP_000869	HGNC:6009	3560	ENSG00000100385	IL2RB
VIP	NP_000878	HGNC:6152	3687	ENSG00000140678	ITGAX
VIP	NP_000962	HGNC:10363	6129	ENSG00000147604	RPL7
VIP	NP_000993	HGNC:10371	6175	ENSG00000089157	RPLP0
VIP	NP_000996	HGNC:10420	6188	ENSG00000149273	RPS3
VIP	NP_001015051	HGNC:10472	860	ENSG00000124813	RUNX2
VIP	NP_001057	HGNC:11917	7133	ENSG00000028137	TNFRSF1B
VIP	NP_001061	HGNC:12417	7283	ENSG00000131462	TUBG1
VIP	NP_001070952	HGNC:13447	81539	ENSG00000111371	SLC38A1
VIP	NP_001143	HGNC:10991	292	ENSG00000005022	SLC25A5
VIP	NP_001211	HGNC:1461	816	ENSG00000058404	CAMK2B
VIP	NP_001226	HGNC:1546	871	ENSG00000149257	SERPINH1
VIP	NP_001340	HGNC:2678	1615	ENSG00000115866	DARS
VIP	NP_001351	HGNC:2860	1717	ENSG00000172893	DHCR7
VIP	NP_001540	HGNC:5411	3437	ENSG00000119917	IFIT3
VIP	NP_001759	HGNC:1706	925	ENSG00000153563	CD8A
VIP	NP_001976	HGNC:3482	2109	ENSG00000105379	ETFB
VIP	NP_002151	HGNC:5318	3371	ENSG00000041982	TNC
VIP	NP_002152	HGNC:5330	3376	ENSG00000196305	IARS
VIP	NP_002218	HGNC:6190	3716	ENSG00000162434	JAK1
VIP	NP_002281	HGNC:6484	3910	ENSG00000112769	LAMA4
VIP	NP_002365	HGNC:6839	4133	ENSG00000078018	MAP2
VIP	NP_002497	HGNC:7808	4803	ENSG00000134259	NGF
VIP	NP_002649	HGNC:9052	5328	ENSG00000122861	PLAU
VIP	NP_002733	HGNC:9407	5587	ENSG00000184304	PRKD1
VIP	NP_002937	HGNC:10290	6118	ENSG00000117748	RPA2
VIP	NP_002958	HGNC:10520	6294	ENSG00000160633	SAFB
VIP	NP_002990	HGNC:10661	6385	ENSG00000124145	SDC4
VIP	NP_002997	HGNC:10722	6404	ENSG00000110876	SELPLG
VIP	NP_003093	HGNC:11181	6649	ENSG00000109610	SOD3
VIP	NP_003133	HGNC:11316	6741	ENSG00000138385	SSB
VIP	NP_003175	HGNC:11536	6873	ENSG00000064313	TAF2
VIP	NP_003176	HGNC:11537	6874	ENSG00000130699	TAF4
VIP	NP_003178	HGNC:11542	6880	ENSG00000273841	TAF9
VIP	NP_003268	HGNC:2047	7122	ENSG00000184113	CLDN5
VIP	NP_003336	HGNC:12485	7329	ENSG00000103275	UBE2I
VIP	NP_003607	HGNC:10884	8487	ENSG00000092208	GEMIN2
VIP	NP_003655	HGNC:566	8546	ENSG00000132842	AP3B1
VIP	NP_003676	HGNC:6316	8570	ENSG00000088247	KHSRP
VIP	NP_003734	HGNC:7668	8648	ENSG00000084676	NCOA1
VIP	NP_003757	HGNC:1034	8678	ENSG00000126581	BECN1
VIP	NP_003810	HGNC:8557	8761	ENSG00000090621	PABPC4
VIP	NP_003851	HGNC:17397	8815	ENSG00000175334	BANF1
VIP	NP_003870	HGNC:1876	8837	ENSG00000003402	CFLAR
VIP	NP_003946	HGNC:19391	9021	ENSG00000184557	SOCS3
VIP	NP_003963	HGNC:17307	9044	ENSG00000095564	BTAF1
VIP	NP_003964	HGNC:10305	9045	ENSG00000188846	RPL14
VIP	NP_004085	HGNC:3265	1965	ENSG00000134001	EIF2S1
VIP	NP_004119	HGNC:4653	2963	ENSG00000188342	GTF2F2
VIP	NP_004289	HGNC:8063	9631	ENSG00000113569	NUP155
VIP	NP_004332	HGNC:1424	790	ENSG00000084774	CAD
VIP	NP_004334	HGNC:1455	811	ENSG00000179218	CALR
VIP	NP_004397	HGNC:2926	1755	ENSG00000187908	DMBT1
VIP	NP_004491	HGNC:5035	3183	ENSG00000092199	HNRNPC
VIP	NP_004574	HGNC:9785	5878	ENSG00000108774	RAB5C
VIP	NP_005076	HGNC:8064	8021	ENSG00000126883	NUP214
VIP	NP_005165	HGNC:833	509	ENSG00000165629	ATP5F1C
VIP	NP_005350	HGNC:6770	4089	ENSG00000141646	SMAD4
VIP	NP_005551	HGNC:6485	3911	ENSG00000130702	LAMA5
VIP	NP_005556	HGNC:6529	3937	ENSG00000043462	LCP2
VIP	NP_005616	HGNC:10662	6386	ENSG00000137575	SDCBP
VIP	NP_005617	HGNC:10786	6429	ENSG00000116350	SRSF4
VIP	NP_005631	HGNC:11538	6875	ENSG00000141384	TAF4B
VIP	NP_005633	HGNC:11541	6879	ENSG00000178913	TAF7
VIP	NP_005634	HGNC:11544	6882	ENSG00000064995	TAF11
VIP	NP_005635	HGNC:11545	6883	ENSG00000120656	TAF12
VIP	NP_005636	HGNC:11546	6884	ENSG00000197780	TAF13
VIP	NP_005773	HGNC:19071	10189	ENSG00000183684	ALYREF
VIP	NP_005861	HGNC:10530	10284	ENSG00000150459	SAP18
VIP	NP_005889	HGNC:6743	4076	ENSG00000135387	CAPRIN1
VIP	NP_006004	HGNC:10298	6134	ENSG00000147403	RPL10
VIP	NP_006059	HGNC:16711	10333	ENSG00000174130	TLR6
VIP	NP_006155	HGNC:7782	4780	ENSG00000116044	NFE2L2
VIP	NP_006275	HGNC:11543	6881	ENSG00000166337	TAF10
VIP	NP_006319	HGNC:14219	10432	ENSG00000239306	RBM14
VIP	NP_006359	HGNC:2347	10488	ENSG00000107175	CREB3
VIP	NP_006616	HGNC:16713	10772	ENSG00000188529	SRSF10
VIP	NP_006752	HGNC:12851	7531	ENSG00000108953	YWHAE
VIP	NP_006794	HGNC:570	10947	ENSG00000070718	AP3M2
VIP	NP_006801	HGNC:24811	10954	ENSG00000065485	PDIA5
VIP	NP_006811	HGNC:17817	10964	ENSG00000137959	IFI44L
VIP	NP_006824	HGNC:21749	10980	ENSG00000168090	COPS6
VIP	NP_008878	HGNC:11303	6731	ENSG00000174780	SRP72
VIP	NP_008882	HGNC:11539	6877	ENSG00000148835	TAF5
VIP	NP_009225	HGNC:1100	672	ENSG00000012048	BRCA1
VIP	NP_031368	HGNC:17010	11097	ENSG00000136243	NUP42
VIP	NP_036338	HGNC:17866	26762	ENSG00000113249	HAVCR1
VIP	NP_037497	HGNC:17842	26088	ENSG00000100083	GGA1
VIP	NP_054733	HGNC:30859	23020	ENSG00000144028	SNRNP200
VIP	NP_054888	HGNC:20274	29082	ENSG00000254505	CHMP4A
VIP	NP_055060	HGNC:10070	9616	ENSG00000114125	RNF7
VIP	NP_055335	HGNC:7546	10514	ENSG00000132382	MYBBP1A
VIP	NP_055469	HGNC:10660	9672	ENSG00000162512	SDC3
VIP	NP_055521	HGNC:16860	9733	ENSG00000075856	SART3
VIP	NP_057287	HGNC:9386	51422	ENSG00000106617	PRKAG2
VIP	NP_057303	HGNC:6823	11253	ENSG00000177239	MAN1B1
VIP	NP_057479	HGNC:24175	51495	ENSG00000074696	HACD3
VIP	NP_057535	HGNC:2231	1315	ENSG00000129083	COPB1
VIP	NP_059138	HGNC:15633	54106	ENSG00000239732	TLR9
VIP	NP_060014	HGNC:19374	55922	ENSG00000186416	NKRF
VIP	NP_060458	HGNC:19286	55681	ENSG00000136021	SCYL2
VIP	NP_062552	HGNC:20247	56257	ENSG00000146834	MEPCE
VIP	NP_064502	HGNC:6512	51520	ENSG00000133706	LARS
VIP	NP_065995	HGNC:18986	57704	ENSG00000070610	GBA2
VIP	NP_066024	HGNC:19069	57733	ENSG00000249948	GBA3
VIP	NP_066961	HGNC:12032	7186	ENSG00000127191	TRAF2
VIP	NP_075556	HGNC:11127	6614	ENSG00000088827	SIGLEC1
VIP	NP_078943	HGNC:25754	79720	ENSG00000139722	VPS37B
VIP	NP_079087	HGNC:30098	79869	ENSG00000149532	CPSF7
VIP	NP_085124	HGNC:17098	23405	ENSG00000100697	DICER1
VIP	NP_110379	HGNC:11655	6950	ENSG00000120438	TCP1
VIP	NP_110383	HGNC:11641	6934	ENSG00000148737	TCF7L2
VIP	NP_114129	HGNC:17303	83860	ENSG00000165632	TAF3
VIP	NP_114429	HGNC:25367	83987	ENSG00000169515	CCDC8
VIP	NP_776152	HGNC:26974	118987	ENSG00000165650	PDZD8
VIP	NP_000032	HGNC:613	348	ENSG00000130203	APOE
VIP	NP_000116	HGNC:3467	2099	ENSG00000091831	ESR1
VIP	NP_000177	HGNC:4883	3075	ENSG00000000971	CFH
VIP	NP_000197	HGNC:6010	3561	ENSG00000147168	IL2RG
VIP	NP_000219	HGNC:6490	3914	ENSG00000196878	LAMB3
VIP	NP_000518	HGNC:6547	3949	ENSG00000130164	LDLR
VIP	NP_000519	HGNC:6826	4125	ENSG00000104774	MAN2B1
VIP	NP_000551	HGNC:1686	963	ENSG00000143119	CD53
VIP	NP_000579	HGNC:6011	3562	ENSG00000164399	IL3
VIP	NP_000586	HGNC:6709	4049	ENSG00000226979	LTA
VIP	NP_000593	HGNC:8583	5054	ENSG00000106366	SERPINE1
VIP	NP_000609	HGNC:5464	3479	ENSG00000017427	IGF1
VIP	NP_000893	HGNC:7154	4311	ENSG00000196549	MME
VIP	NP_000894	HGNC:2874	1728	ENSG00000181019	NQO1
VIP	NP_000916	HGNC:8808	5162	ENSG00000168291	PDHB
VIP	NP_000959	HGNC:10353	6124	ENSG00000174444	RPL4
VIP	NP_000963	HGNC:10364	6130	ENSG00000148303	RPL7A
VIP	NP_000964	HGNC:10368	6132	ENSG00000161016	RPL8
VIP	NP_000970	HGNC:10310	6141	ENSG00000063177	RPL18
VIP	NP_000972	HGNC:10312	6143	ENSG00000108298	RPL19
VIP	NP_000977	HGNC:10325	6152	ENSG00000114391	RPL24
VIP	NP_001002029	HGNC:1324	721	ENSG00000224389	C4B
VIP	NP_001003	HGNC:10441	6202	ENSG00000142937	RPS8
VIP	NP_001004	HGNC:10442	6203	ENSG00000170889	RPS9
VIP	NP_001075019	HGNC:19073	57187	ENSG00000125676	THOC2
VIP	NP_001087	HGNC:115	47	ENSG00000131473	ACLY
VIP	NP_001101	HGNC:188	102	ENSG00000137845	ADAM10
VIP	NP_001107	HGNC:240	115	ENSG00000162104	ADCY9
VIP	NP_001116539	HGNC:6893	4137	ENSG00000186868	MAPT
VIP	NP_001168	HGNC:692	400	ENSG00000120805	ARL1
VIP	NP_001191	HGNC:1069	650	ENSG00000125845	BMP2
VIP	NP_001193420	HGNC:29233	57506	ENSG00000088888	MAVS
VIP	NP_001193496	HGNC:5395	3428	ENSG00000163565	IFI16
VIP	NP_001406	HGNC:3267	1968	ENSG00000130741	EIF2S3
VIP	NP_001552	HGNC:11924	3604	ENSG00000049249	TNFRSF9
VIP	NP_001700	HGNC:1033	627	ENSG00000176697	BDNF
VIP	NP_001765	HGNC:1666	951	ENSG00000104894	CD37
VIP	NP_001852	HGNC:2265	1327	ENSG00000131143	COX4I1
VIP	NP_001899	HGNC:2527	1508	ENSG00000164733	CTSB
VIP	NP_002090	HGNC:4702	2993	ENSG00000170180	GYPA
VIP	NP_002204	HGNC:6160	3693	ENSG00000082781	ITGB5
VIP	NP_002214	HGNC:6181	3709	ENSG00000123104	ITPR2
VIP	NP_002300	HGNC:6596	3976	ENSG00000128342	LIF
VIP	NP_002330	HGNC:6707	4046	ENSG00000130592	LSP1
VIP	NP_002364	HGNC:6835	4130	ENSG00000166963	MAP1A
VIP	NP_002379	HGNC:6945	4172	ENSG00000112118	MCM3
VIP	NP_002406	HGNC:7097	4282	ENSG00000240972	MIF
VIP	NP_002553	HGNC:8537	5027	ENSG00000089041	P2RX7
VIP	NP_002561	HGNC:8569	5046	ENSG00000140479	PCSK6
VIP	NP_002566	HGNC:8584	5055	ENSG00000197632	SERPINB2
VIP	NP_002810	HGNC:9583	5725	ENSG00000011304	PTBP1
VIP	NP_002851	HGNC:9722	5832	ENSG00000059573	ALDH18A1
VIP	NP_002854	HGNC:9725	5836	ENSG00000100504	PYGL
VIP	NP_002935	HGNC:10261	6098	ENSG00000047936	ROS1
VIP	NP_002972	HGNC:10609	6346	ENSG00000108702	CCL1
VIP	NP_002981	HGNC:10621	6367	ENSG00000102962	CCL22
VIP	NP_002988	HGNC:10658	6382	ENSG00000115884	SDC1
VIP	NP_003063	HGNC:11100	6597	ENSG00000127616	SMARCA4
VIP	NP_003229	HGNC:11768	7042	ENSG00000092969	TGFB2
VIP	NP_003277	HGNC:11986	7150	ENSG00000198900	TOP1
VIP	NP_003366	HGNC:12672	7417	ENSG00000165637	VDAC2
VIP	NP_003553	HGNC:10981	8402	ENSG00000108528	SLC25A11
VIP	NP_003709	HGNC:1733	8621	ENSG00000065883	CDK13
VIP	NP_003900	HGNC:2316	8895	ENSG00000085719	CPNE3
VIP	NP_004027	HGNC:234	109	ENSG00000138031	ADCY3
VIP	NP_004078	HGNC:2900	1739	ENSG00000075711	DLG1
VIP	NP_004138	HGNC:3029	4733	ENSG00000185721	DRG1
VIP	NP_004295	HGNC:427	238	ENSG00000171094	ALK
VIP	NP_004362	HGNC:2230	1314	ENSG00000122218	COPA
VIP	NP_004495	HGNC:5175	3267	ENSG00000173744	AGFG1
VIP	NP_004606	HGNC:11854	7102	ENSG00000156298	TSPAN7
VIP	NP_004634	HGNC:8565	8106	ENSG00000100836	PABPN1
VIP	NP_004682	HGNC:13724	9114	ENSG00000159720	ATP6V0D1
VIP	NP_004809	HGNC:17347	9416	ENSG00000174243	DDX23
VIP	NP_004887	HGNC:12711	9559	ENSG00000122958	VPS26A
VIP	NP_004896	HGNC:16753	9588	ENSG00000117592	PRDX6
VIP	NP_004949	HGNC:3942	2475	ENSG00000198793	MTOR
VIP	NP_004966	HGNC:6231	3745	ENSG00000158445	KCNB1
VIP	NP_005009	HGNC:8760	5133	ENSG00000188389	PDCD1
VIP	NP_005186	HGNC:1835	1052	ENSG00000221869	CEBPD
VIP	NP_005192	HGNC:1609	1237	ENSG00000179934	CCR8
VIP	NP_005207	HGNC:2728	1650	ENSG00000244038	DDOST
VIP	NP_005216	HGNC:3113	1869	ENSG00000101412	E2F1
VIP	NP_005460	HGNC:15919	10005	ENSG00000101473	ACOT8
VIP	NP_005629	HGNC:11486	6845	ENSG00000124333	VAMP7
VIP	NP_005737	HGNC:30092	10135	ENSG00000105835	NAMPT
VIP	NP_005898	HGNC:6821	4121	ENSG00000111885	MAN1A1
VIP	NP_005899	HGNC:6831	4126	ENSG00000109323	MANBA
VIP	NP_006113	HGNC:6825	4122	ENSG00000196547	MAN2A2
VIP	NP_006200	HGNC:3357	5168	ENSG00000136960	ENPP2
VIP	NP_006212	HGNC:8988	5300	ENSG00000127445	PIN1
VIP	NP_006353	HGNC:8071	10482	ENSG00000162231	NXF1
VIP	NP_006369	HGNC:10732	10507	ENSG00000187764	SEMA4D
VIP	NP_006564	HGNC:11929	10673	ENSG00000102524	TNFSF13B
VIP	NP_006706	HGNC:6827	4123	ENSG00000140400	MAN2C1
VIP	NP_009057	HGNC:12666	7415	ENSG00000165280	VCP
VIP	NP_036565	HGNC:10768	23451	ENSG00000115524	SF3B1
VIP	NP_037423	HGNC:2324	29894	ENSG00000071894	CPSF1
VIP	NP_055045	HGNC:11302	6730	ENSG00000167881	SRP68
VIP	NP_055268	HGNC:30216	27243	ENSG00000130724	CHMP2A
VIP	NP_055555	HGNC:18683	9775	ENSG00000141543	EIF4A3
VIP	NP_055569	HGNC:9587	9791	ENSG00000156471	PTDSS1
VIP	NP_055915	HGNC:18801	23126	ENSG00000143442	POGZ
VIP	NP_056089	HGNC:29623	23324	ENSG00000013288	MAN2B2
VIP	NP_057103	HGNC:21608	51631	ENSG00000146963	LUC7L2
VIP	NP_057141	HGNC:2243	22818	ENSG00000111481	COPZ1
VIP	NP_057191	HGNC:17277	51663	ENSG00000056097	ZFR
VIP	NP_057383	HGNC:29526	51182	ENSG00000187522	HSPA14
VIP	NP_060362	HGNC:16463	55660	ENSG00000196504	PRPF40A
VIP	NP_060365	HGNC:15837	55661	ENSG00000124228	DDX27
VIP	NP_060422	HGNC:24717	55037	ENSG00000132300	PTCD3
VIP	NP_060979	HGNC:28817	55379	ENSG00000108829	LRRC59
VIP	NP_061137	HGNC:14240	55512	ENSG00000103056	SMPD3
VIP	NP_062538	HGNC:10062	56254	ENSG00000155827	RNF20
VIP	NP_065433	HGNC:233	108	ENSG00000078295	ADCY2
VIP	NP_066997	HGNC:23360	57805	ENSG00000158941	CCAR2
VIP	NP_067026	HGNC:24085	58477	ENSG00000144867	SRPRB
VIP	NP_067042	HGNC:14686	58494	ENSG00000154721	JAM2
VIP	NP_068579	HGNC:30389	60412	ENSG00000131558	EXOC4
VIP	NP_073591	HGNC:16085	94081	ENSG00000164466	SFXN1
VIP	NP_075386	HGNC:20439	65109	ENSG00000125351	UPF3B
VIP	NP_079107	HGNC:17843	96764	ENSG00000137574	TGS1
VIP	NP_112179	HGNC:19124	81608	ENSG00000145216	FIP1L1
VIP	NP_150634	HGNC:1499	834	ENSG00000137752	CASP1
VIP	NP_542388	HGNC:30908	91543	ENSG00000134321	RSAD2
VIP	NP_597709	HGNC:30296	125950	ENSG00000161847	RAVER1
VIP	NP_612808	HGNC:13222	64919	ENSG00000127152	BCL11B
VIP	NP_663745	HGNC:17343	200315	ENSG00000128383	APOBEC3A
VIP	NP_757362	HGNC:1707	926	ENSG00000172116	CD8B
VIP	NP_858045	HGNC:7670	8202	ENSG00000124151	NCOA3
VIP	NP_899200	HGNC:236	111	ENSG00000173175	ADCY5
VIP	NP_940980	HGNC:18618	120892	ENSG00000188906	LRRK2
VIP	NP_996994	HGNC:21698	54476	ENSG00000011275	RNF216
VIP	NP_000030	HGNC:600	335	ENSG00000118137	APOA1
VIP	NP_000053	HGNC:1228	710	ENSG00000149131	SERPING1
VIP	NP_000108	HGNC:3331	2010	ENSG00000102119	EMD
VIP	NP_000173	HGNC:4801	3030	ENSG00000084754	HADHA
VIP	NP_000179	HGNC:4922	3098	ENSG00000156515	HK1
VIP	NP_000198	HGNC:6081	3630	ENSG00000254647	INS
VIP	NP_000256	HGNC:7660	653361	ENSG00000158517	NCF1
VIP	NP_000296	HGNC:9205	5445	ENSG00000105854	PON2
VIP	NP_000393	HGNC:4057	2539	ENSG00000160211	G6PD
VIP	NP_000407	HGNC:5439	3459	ENSG00000027697	IFNGR1
VIP	NP_000497	HGNC:3535	2147	ENSG00000180210	F2
VIP	NP_000629	HGNC:12724	7448	ENSG00000109072	VTN
VIP	NP_000867	HGNC:5467	3482	ENSG00000197081	IGF2R
VIP	NP_000923	HGNC:9056	5331	ENSG00000149782	PLCB3
VIP	NP_000924	HGNC:9059	5332	ENSG00000101333	PLCB4
VIP	NP_000969	HGNC:10316	9349	ENSG00000125691	RPL23
VIP	NP_001006659	HGNC:2336	1380	ENSG00000117322	CR2
VIP	NP_001013725	HGNC:19687	440275	ENSG00000128829	EIF2AK4
VIP	NP_001092763	HGNC:6322	285643	ENSG00000226650	KIF4B
VIP	NP_001209	HGNC:1371	771	ENSG00000074410	CA12
VIP	NP_001217	HGNC:1507	839	ENSG00000138794	CASP6
VIP	NP_001234	HGNC:11923	943	ENSG00000120949	TNFRSF8
VIP	NP_001269795	HGNC:23356	220972	ENSG00000165406	MARCH8
VIP	NP_001298242	HGNC:3537	2149	ENSG00000181104	F2R
VIP	NP_001377	HGNC:3014	1808	ENSG00000092964	DPYSL2
VIP	NP_001446	HGNC:3821	2309	ENSG00000118689	FOXO3
VIP	NP_001531	HGNC:5246	3315	ENSG00000106211	HSPB1
VIP	NP_001612	HGNC:348	196	ENSG00000106546	AHR
VIP	NP_001677	HGNC:830	506	ENSG00000110955	ATP5F1B
VIP	NP_001697	HGNC:1001	604	ENSG00000113916	BCL6
VIP	NP_001726	HGNC:1331	727	ENSG00000106804	C5
VIP	NP_001727	HGNC:1338	728	ENSG00000197405	C5AR1
VIP	NP_001770	HGNC:1688	965	ENSG00000116815	CD58
VIP	NP_001786	HGNC:1764	1003	ENSG00000179776	CDH5
VIP	NP_001837	HGNC:2203	1284	ENSG00000134871	COL4A2
VIP	NP_001854	HGNC:2280	1340	ENSG00000126267	COX6B1
VIP	NP_001871	HGNC:784	1386	ENSG00000115966	ATF2
VIP	NP_001959	HGNC:3287	1977	ENSG00000151247	EIF4E
VIP	NP_001972	HGNC:3419	2060	ENSG00000085832	EPS15
VIP	NP_002069	HGNC:4427	2803	ENSG00000144674	GOLGA4
VIP	NP_002181	HGNC:5981	3605	ENSG00000112115	IL17A
VIP	NP_002183	HGNC:6066	3624	ENSG00000122641	INHBA
VIP	NP_002192	HGNC:6130	3669	ENSG00000172183	ISG20
VIP	NP_002195	HGNC:6139	3675	ENSG00000005884	ITGA3
VIP	NP_002220	HGNC:6205	3726	ENSG00000171223	JUNB
VIP	NP_002284	HGNC:6492	3915	ENSG00000135862	LAMC1
VIP	NP_002340	HGNC:6729	4065	ENSG00000054219	LY75
VIP	NP_002385	HGNC:11026	6520	ENSG00000168003	SLC3A2
VIP	NP_002407	HGNC:7098	4283	ENSG00000138755	CXCL9
VIP	NP_002408	HGNC:7107	4288	ENSG00000148773	MKI67
VIP	NP_002549	HGNC:8533	5023	ENSG00000108405	P2RX1
VIP	NP_002591	HGNC:8781	5142	ENSG00000184588	PDE4B
VIP	NP_002612	HGNC:8864	5199	ENSG00000126759	CFP
VIP	NP_002705	HGNC:9284	5514	ENSG00000204569	PPP1R10
VIP	NP_002734	HGNC:9411	5589	ENSG00000130175	PRKCSH
VIP	NP_002884	HGNC:9890	5931	ENSG00000102054	RBBP7
VIP	NP_002930	HGNC:10074	6050	ENSG00000023191	RNH1
VIP	NP_002936	HGNC:10289	6117	ENSG00000132383	RPA1
VIP	NP_002961	HGNC:10540	6303	ENSG00000130066	SAT1
VIP	NP_003003	HGNC:10776	6422	ENSG00000104332	SFRP1
VIP	NP_003055	HGNC:11092	6590	ENSG00000124107	SLPI
VIP	NP_003143	HGNC:11366	6776	ENSG00000126561	STAT5A
VIP	NP_003160	HGNC:11469	6829	ENSG00000196235	SUPT5H
VIP	NP_003325	HGNC:12469	7317	ENSG00000130985	UBA1
VIP	NP_003364	HGNC:12665	7414	ENSG00000035403	VCL
VIP	NP_003552	HGNC:9029	8399	ENSG00000069764	PLA2G10
VIP	NP_003586	HGNC:12021	8459	ENSG00000128294	TPST2
VIP	NP_003633	HGNC:4821	8520	ENSG00000128708	HAT1
VIP	NP_003697	HGNC:9037	8605	ENSG00000105499	PLA2G4C
VIP	NP_003742	HGNC:3280	8662	ENSG00000106263	EIF3B
VIP	NP_003747	HGNC:3273	8667	ENSG00000147677	EIF3H
VIP	NP_003899	HGNC:3266	8894	ENSG00000125977	EIF2S2
VIP	NP_004039	HGNC:914	567	ENSG00000166710	B2M
VIP	NP_004043	HGNC:1084	664	ENSG00000176171	BNIP3
VIP	NP_004055	HGNC:1785	1027	ENSG00000111276	CDKN1B
VIP	NP_004086	HGNC:3288	1978	ENSG00000187840	EIF4EBP1
VIP	NP_004300	HGNC:678	396	ENSG00000141522	ARHGDIA
VIP	NP_004320	HGNC:1076	657	ENSG00000107779	BMPR1A
VIP	NP_004353	HGNC:2060	1047	ENSG00000153132	CLGN
VIP	NP_004514	HGNC:6388	3832	ENSG00000138160	KIF11
VIP	NP_004587	HGNC:11151	6626	ENSG00000077312	SNRPA
VIP	NP_004748	HGNC:10648	9255	ENSG00000164022	AIMP1
VIP	NP_004841	HGNC:10252	9475	ENSG00000134318	ROCK2
VIP	NP_004886	HGNC:16400	114548	ENSG00000162711	NLRP3
VIP	NP_005032	HGNC:9360	5551	ENSG00000180644	PRF1
VIP	NP_005056	HGNC:10717	6400	ENSG00000071537	SEL1L
VIP	NP_005075	HGNC:9040	7941	ENSG00000146070	PLA2G7
VIP	NP_005390	HGNC:9379	5565	ENSG00000131791	PRKAB2
VIP	NP_005420	HGNC:12682	7424	ENSG00000150630	VEGFC
VIP	NP_005517	HGNC:5224	3297	ENSG00000185122	HSF1
VIP	NP_005520	HGNC:5273	3339	ENSG00000142798	HSPG2
VIP	NP_005524	HGNC:5399	3430	ENSG00000068079	IFI35
VIP	NP_005553	HGNC:6493	3918	ENSG00000058085	LAMC2
VIP	NP_005648	HGNC:11999	7158	ENSG00000067369	TP53BP1
VIP	NP_005684	HGNC:7966	10062	ENSG00000025434	NR1H3
VIP	NP_005712	HGNC:170	10096	ENSG00000115091	ACTR3
VIP	NP_006049	HGNC:16903	10318	ENSG00000145901	TNIP1
VIP	NP_006067	HGNC:5177	3268	ENSG00000106351	AGFG2
VIP	NP_006178	HGNC:8088	4940	ENSG00000111331	OAS3
VIP	NP_006279	HGNC:11801	7070	ENSG00000154096	THY1
VIP	NP_006380	HGNC:16931	10525	ENSG00000149428	HYOU1
VIP	NP_006428	HGNC:271	143	ENSG00000102699	PARP4
VIP	NP_006529	HGNC:994	10018	ENSG00000153094	BCL2L11
VIP	NP_006555	HGNC:16647	10663	ENSG00000172215	CXCR6
VIP	NP_006576	HGNC:1623	10694	ENSG00000156261	CCT8
VIP	NP_006590	HGNC:7774	10725	ENSG00000102908	NFAT5
VIP	NP_006592	HGNC:16049	10728	ENSG00000110958	PTGES3
VIP	NP_006673	HGNC:3696	10875	ENSG00000127951	FGL2
VIP	NP_006802	HGNC:11699	10955	ENSG00000132824	SERINC3
VIP	NP_006807	HGNC:16986	10960	ENSG00000169223	LMAN2
VIP	NP_006818	HGNC:16998	10972	ENSG00000170348	TMED10
VIP	NP_009046	HGNC:11898	7130	ENSG00000123610	TNFAIP6
VIP	NP_009123	HGNC:11465	11198	ENSG00000092201	SUPT16H
VIP	NP_009125	HGNC:16627	11200	ENSG00000183765	CHEK2
VIP	NP_009168	HGNC:17133	11262	ENSG00000079263	SP140
VIP	NP_036213	HGNC:17064	22936	ENSG00000118985	ELL2
VIP	NP_036249	HGNC:1555	23468	ENSG00000094916	CBX5
VIP	NP_036342	HGNC:16380	22954	ENSG00000119401	TRIM32
VIP	NP_036377	HGNC:16696	22938	ENSG00000100603	SNW1
VIP	NP_037456	HGNC:1984	1154	ENSG00000114737	CISH
VIP	NP_037473	HGNC:28833	29789	ENSG00000138430	OLA1
VIP	NP_038470	HGNC:14559	30968	ENSG00000165283	STOML2
VIP	NP_055126	HGNC:17148	23583	ENSG00000123415	SMUG1
VIP	NP_055129	HGNC:19102	23586	ENSG00000107201	DDX58
VIP	NP_055202	HGNC:18874	27040	ENSG00000213658	LAT
VIP	NP_055315	HGNC:5276	27336	ENSG00000102241	HTATSF1
VIP	NP_055828	HGNC:29079	23028	ENSG00000004487	KDM1A
VIP	NP_055859	HGNC:16064	23062	ENSG00000103365	GGA2
VIP	NP_056070	HGNC:21289	23304	ENSG00000024048	UBR2
VIP	NP_056281	HGNC:14406	25930	ENSG00000076201	PTPN23
VIP	NP_056511	HGNC:4559	2882	ENSG00000116157	GPX7
VIP	NP_056532	HGNC:17935	50489	ENSG00000116031	CD207
VIP	NP_056988	HGNC:30793	9669	ENSG00000158417	EIF5B
VIP	NP_057163	HGNC:29865	51652	ENSG00000115561	CHMP3
VIP	NP_057289	HGNC:8801	56034	ENSG00000145431	PDGFC
VIP	NP_057291	HGNC:2326	51692	ENSG00000119203	CPSF3
VIP	NP_057390	HGNC:14889	51726	ENSG00000090520	DNAJB11
VIP	NP_060439	HGNC:25467	55677	ENSG00000163166	IWS1
VIP	NP_060444	HGNC:21498	55054	ENSG00000085978	ATG16L1
VIP	NP_060644	HGNC:15715	55201	ENSG00000130479	MAP1S
VIP	NP_060988	HGNC:18043	55388	ENSG00000065328	MCM10
VIP	NP_061152	HGNC:18541	55904	ENSG00000005483	KMT2E
VIP	NP_061928	HGNC:17985	54538	ENSG00000154133	ROBO4
VIP	NP_064504	HGNC:23721	56829	ENSG00000105939	ZC3HAV1
VIP	NP_065816	HGNC:30313	23352	ENSG00000127481	UBR4
VIP	NP_068779	HGNC:6943	4170	ENSG00000143384	MCL1
VIP	NP_071327	HGNC:10676	23753	ENSG00000128228	SDF2L1
VIP	NP_073568	HGNC:29923	64710	ENSG00000069275	NUCKS1
VIP	NP_077734	HGNC:9035	5321	ENSG00000116711	PLA2G4A
VIP	NP_078917	HGNC:21072	79694	ENSG00000172469	MANEA
VIP	NP_110437	HGNC:21073	81567	ENSG00000239264	TXNDC5
VIP	NP_203746	HGNC:25464	89849	ENSG00000168010	ATG16L2
VIP	NP_258257	HGNC:23368	89853	ENSG00000196814	MVB12B
VIP	NP_542409	HGNC:12480	140739	ENSG00000184182	UBE2F
VIP	NP_689676	HGNC:24965	146956	ENSG00000154920	EME1
VIP	NP_733821	HGNC:6636	4000	ENSG00000160789	LMNA
VIP	NP_891993	HGNC:9381	5567	ENSG00000142875	PRKACB
VIP	NP_000092	HGNC:2577	1535	ENSG00000051523	CYBA
VIP	NP_000104	HGNC:3098	1861	ENSG00000136827	TOR1A
VIP	NP_000138	HGNC:4006	2517	ENSG00000179163	FUCA1
VIP	NP_000169	HGNC:4624	2937	ENSG00000100983	GSS
VIP	NP_000201	HGNC:6142	3655	ENSG00000091409	ITGA6
VIP	NP_000204	HGNC:6158	3691	ENSG00000132470	ITGB4
VIP	NP_000213	HGNC:6342	3815	ENSG00000157404	KIT
VIP	NP_000262	HGNC:7897	4864	ENSG00000141458	NPC1
VIP	NP_000282	HGNC:8896	5230	ENSG00000102144	PGK1
VIP	NP_000291	HGNC:9031	5320	ENSG00000188257	PLA2G2A
VIP	NP_000294	HGNC:9115	5373	ENSG00000140650	PMM2
VIP	NP_000350	HGNC:11777	7051	ENSG00000092295	TGM1
VIP	NP_000351	HGNC:11782	7054	ENSG00000180176	TH
VIP	NP_000362	HGNC:12405	7276	ENSG00000118271	TTR
VIP	NP_000390	HGNC:3239	1959	ENSG00000122877	EGR2
VIP	NP_000401	HGNC:4886	3077	ENSG00000010704	HFE
VIP	NP_000421	HGNC:8574	5048	ENSG00000007168	PAFAH1B1
VIP	NP_000425	HGNC:7758	4758	ENSG00000204386	NEU1
VIP	NP_000433	HGNC:8823	5175	ENSG00000261371	PECAM1
VIP	NP_000436	HGNC:9069	5339	ENSG00000178209	PLEC
VIP	NP_000441	HGNC:10718	6401	ENSG00000007908	SELE
VIP	NP_000531	HGNC:10483	6261	ENSG00000196218	RYR1
VIP	NP_000544	HGNC:12791	7486	ENSG00000165392	WRN
VIP	NP_000557	HGNC:3613	2209	ENSG00000150337	FCGR1A
VIP	NP_000564	HGNC:2334	1378	ENSG00000203710	CR1
VIP	NP_000582	HGNC:1628	929	ENSG00000170458	CD14
VIP	NP_000587	HGNC:5469	3484	ENSG00000146678	IGFBP1
VIP	NP_000592	HGNC:4893	3082	ENSG00000019991	HGF
VIP	NP_000617	HGNC:1699	974	ENSG00000007312	CD79B
VIP	NP_000689	HGNC:435	240	ENSG00000012779	ALOX5
VIP	NP_000818	HGNC:4571	2890	ENSG00000155511	GRIA1
VIP	NP_000875	HGNC:6053	3615	ENSG00000178035	IMPDH2
VIP	NP_000939	HGNC:9445	5617	ENSG00000172179	PRL
VIP	NP_000955	HGNC:9864	5914	ENSG00000131759	RARA
VIP	NP_000979	HGNC:10328	6155	ENSG00000131469	RPL27
VIP	NP_000987	HGNC:10345	6165	ENSG00000182899	RPL35A
VIP	NP_000997	HGNC:10421	6189	ENSG00000145425	RPS3A
VIP	NP_001000	HGNC:10426	6193	ENSG00000083845	RPS5
VIP	NP_001001788	HGNC:16795	353091	ENSG00000203722	RAET1G
VIP	NP_001002858	HGNC:537	302	ENSG00000182718	ANXA2
VIP	NP_001003818	HGNC:16277	117854	ENSG00000121236	TRIM6
VIP	NP_001012	HGNC:10397	6218	ENSG00000182774	RPS17
VIP	NP_001016	HGNC:10410	6228	ENSG00000186468	RPS23
VIP	NP_001026881	HGNC:29205	57222	ENSG00000113719	ERGIC1
VIP	NP_001035089	HGNC:7137	4301	ENSG00000130396	AFDN
VIP	NP_001055	HGNC:11834	7086	ENSG00000163931	TKT
VIP	NP_001076	HGNC:16	12	ENSG00000196136	SERPINA3
VIP	NP_001092872	HGNC:1596	8812	ENSG00000090061	CCNK
VIP	NP_001106674	HGNC:7629	4666	ENSG00000196531	NACA
VIP	NP_001116078	HGNC:6501	3920	ENSG00000005893	LAMP2
VIP	NP_001138360	HGNC:947	10458	ENSG00000175866	BAIAP2
VIP	NP_001157	HGNC:590	329	ENSG00000110330	BIRC2
VIP	NP_001189	HGNC:9346	639	ENSG00000057657	PRDM1
VIP	NP_001246	HGNC:1723	991	ENSG00000117399	CDC20
VIP	NP_001264993	HGNC:4593	2911	ENSG00000152822	GRM1
VIP	NP_001303651	HGNC:9032	391013	ENSG00000187980	PLA2G2C
VIP	NP_001341	HGNC:2681	1616	ENSG00000204209	DAXX
VIP	NP_001449	HGNC:3756	2318	ENSG00000128591	FLNC
VIP	NP_001527	HGNC:5187	3276	ENSG00000126457	PRMT1
VIP	NP_001553	HGNC:5986	3606	ENSG00000150782	IL18
VIP	NP_001635	HGNC:604	339	ENSG00000111701	APOBEC1
VIP	NP_001678	HGNC:837	513	ENSG00000099624	ATP5F1D
VIP	NP_001679	HGNC:840	515	ENSG00000116459	ATP5PB
VIP	NP_001719	HGNC:1116	682	ENSG00000172270	BSG
VIP	NP_001739	HGNC:1479	824	ENSG00000162909	CAPN2
VIP	NP_001753	HGNC:1620	908	ENSG00000146731	CCT6A
VIP	NP_001805	HGNC:2528	1075	ENSG00000109861	CTSC
VIP	NP_001907	HGNC:2579	1537	ENSG00000179091	CYC1
VIP	NP_001924	HGNC:2911	1743	ENSG00000119689	DLST
VIP	NP_001984	HGNC:3541	2152	ENSG00000117525	F3
VIP	NP_002018	HGNC:3782	2339	ENSG00000168522	FNTA
VIP	NP_002065	HGNC:4396	2782	ENSG00000078369	GNB1
VIP	NP_002075	HGNC:4555	2878	ENSG00000211445	GPX3
VIP	NP_002078	HGNC:4601	2896	ENSG00000030582	GRN
VIP	NP_002126	HGNC:7980	3164	ENSG00000123358	NR4A1
VIP	NP_002148	HGNC:5269	3336	ENSG00000115541	HSPE1
VIP	NP_002153	HGNC:5346	3385	ENSG00000076662	ICAM3
VIP	NP_002168	HGNC:5448	3467	ENSG00000177047	IFNW1
VIP	NP_002175	HGNC:6021	3572	ENSG00000134352	IL6ST
VIP	NP_002187	HGNC:6090	3642	ENSG00000173404	INSM1
VIP	NP_002237	HGNC:6278	3777	ENSG00000171303	KCNK3
VIP	NP_002296	HGNC:6561	3956	ENSG00000100097	LGALS1
VIP	NP_002302	HGNC:6600	3980	ENSG00000005156	LIG3
VIP	NP_002334	HGNC:6720	4057	ENSG00000012223	LTF
VIP	NP_002366	HGNC:6862	4134	ENSG00000047849	MAP4
VIP	NP_002380	HGNC:6953	4179	ENSG00000117335	CD46
VIP	NP_002413	HGNC:7173	4314	ENSG00000149968	MMP3
VIP	NP_002438	HGNC:7381	4486	ENSG00000164078	MST1R
VIP	NP_002447	HGNC:7508	4582	ENSG00000185499	MUC1
VIP	NP_002471	HGNC:7618	4659	ENSG00000058272	PPP1R12A
VIP	NP_002473	HGNC:7644	4678	ENSG00000132780	NASP
VIP	NP_002501	HGNC:4462	10457	ENSG00000136235	GPNMB
VIP	NP_002520	HGNC:8031	4914	ENSG00000198400	NTRK1
VIP	NP_002583	HGNC:8729	5111	ENSG00000132646	PCNA
VIP	NP_002600	HGNC:8804	5159	ENSG00000113721	PDGFRB
VIP	NP_002618	HGNC:8878	5214	ENSG00000067057	PFKP
VIP	NP_002629	HGNC:8947	5266	ENSG00000124102	PI3
VIP	NP_002643	HGNC:8993	5304	ENSG00000159763	PIP
VIP	NP_002650	HGNC:9053	5329	ENSG00000011422	PLAUR
VIP	NP_002653	HGNC:9067	5337	ENSG00000075651	PLD1
VIP	NP_002825	HGNC:9644	5781	ENSG00000179295	PTPN11
VIP	NP_002846	HGNC:9706	5818	ENSG00000110400	NECTIN1
VIP	NP_002860	HGNC:9786	5870	ENSG00000175582	RAB6A
VIP	NP_002874	HGNC:9854	5905	ENSG00000100401	RANGAP1
VIP	NP_002878	HGNC:9870	5917	ENSG00000113643	RARS
VIP	NP_002892	HGNC:9934	5954	ENSG00000049449	RCN1
VIP	NP_002895	HGNC:13974	7936	ENSG00000204356	NELFE
VIP	NP_002898	HGNC:9948	5965	ENSG00000004700	RECQL
VIP	NP_002913	HGNC:9991	5996	ENSG00000090104	RGS1
VIP	NP_002932	HGNC:10249	6091	ENSG00000169855	ROBO1
VIP	NP_002991	HGNC:10681	6390	ENSG00000117118	SDHB
VIP	NP_003059	HGNC:11094	6591	ENSG00000019549	SNAI2
VIP	NP_003079	HGNC:11148	6624	ENSG00000075618	FSCN1
VIP	NP_003117	HGNC:11272	6708	ENSG00000163554	SPTA1
VIP	NP_003124	HGNC:11304	6726	ENSG00000143742	SRP9
VIP	NP_003125	HGNC:11299	6727	ENSG00000140319	SRP14
VIP	NP_003134	HGNC:11317	6742	ENSG00000106028	SSBP1
VIP	NP_003137	HGNC:11327	6749	ENSG00000149136	SSRP1
VIP	NP_003156	HGNC:11444	6812	ENSG00000136854	STXBP1
VIP	NP_003168	HGNC:11491	6850	ENSG00000165025	SYK
VIP	NP_003187	HGNC:11615	6920	ENSG00000204219	TCEA3
VIP	NP_003189	HGNC:11620	6924	ENSG00000011007	ELOA
VIP	NP_003232	HGNC:11780	7047	ENSG00000163810	TGM4
VIP	NP_003241	HGNC:11796	7067	ENSG00000126351	THRA
VIP	NP_003246	HGNC:11821	7077	ENSG00000035862	TIMP2
VIP	NP_003267	HGNC:11875	7112	ENSG00000120802	TMPO
VIP	NP_003283	HGNC:12017	7175	ENSG00000047410	TPR
VIP	NP_003291	HGNC:12033	7187	ENSG00000131323	TRAF3
VIP	NP_003306	HGNC:12392	7266	ENSG00000168259	DNAJC7
VIP	NP_003312	HGNC:12420	7284	ENSG00000178952	TUFM
VIP	NP_003321	HGNC:12437	7296	ENSG00000198431	TXNRD1
VIP	NP_003338	HGNC:12488	7332	ENSG00000185651	UBE2L3
VIP	NP_003363	HGNC:12662	7411	ENSG00000155959	VBP1
VIP	NP_003372	HGNC:12693	7432	ENSG00000146469	VIP
VIP	NP_003477	HGNC:11063	8140	ENSG00000103257	SLC7A5
VIP	NP_003487	HGNC:12347	8295	ENSG00000196367	TRRAP
VIP	NP_003529	HGNC:4781	8359	ENSG00000278637	HIST1H4A
VIP	NP_003551	HGNC:9039	8398	ENSG00000184381	PLA2G6
VIP	NP_003555	HGNC:11554	8407	ENSG00000158710	TAGLN2
VIP	NP_003560	HGNC:11442	8417	ENSG00000079950	STX7
VIP	NP_003592	HGNC:11101	8467	ENSG00000153147	SMARCA5
VIP	NP_003603	HGNC:10741	8482	ENSG00000138623	SEMA7A
VIP	NP_003650	HGNC:327	8540	ENSG00000018510	AGPS
VIP	NP_003681	HGNC:9438	8575	ENSG00000180228	PRKRA
VIP	NP_003743	HGNC:3279	8663	ENSG00000184110	EIF3C
VIP	NP_003745	HGNC:3275	8665	ENSG00000175390	EIF3F
VIP	NP_003748	HGNC:3272	8668	ENSG00000084623	EIF3I
VIP	NP_003791	HGNC:10073	8732	ENSG00000111880	RNGTT
VIP	NP_003811	HGNC:11912	8764	ENSG00000157873	TNFRSF14
VIP	NP_003812	HGNC:10020	8767	ENSG00000104312	RIPK2
VIP	NP_003833	HGNC:11905	8795	ENSG00000120889	TNFRSF10B
VIP	NP_003835	HGNC:11904	8797	ENSG00000104689	TNFRSF10A
VIP	NP_003839	HGNC:11450	8801	ENSG00000172340	SUCLG2
VIP	NP_003868	HGNC:19382	8835	ENSG00000120833	SOCS2
VIP	NP_003904	HGNC:17346	8899	ENSG00000112739	PRPF4B
VIP	NP_003905	HGNC:1577	8900	ENSG00000133101	CCNA1
VIP	NP_003947	HGNC:1907	9023	ENSG00000138135	CH25H
VIP	NP_004040	HGNC:991	597	ENSG00000140379	BCL2A1
VIP	NP_004159	HGNC:10680	6389	ENSG00000073578	SDHA
VIP	NP_004162	HGNC:10940	6506	ENSG00000110436	SLC1A2
VIP	NP_004209	HGNC:9761	9230	ENSG00000185236	RAB11B
VIP	NP_004220	HGNC:2370	9282	ENSG00000180182	MED14
VIP	NP_004246	HGNC:2267	9377	ENSG00000178741	COX5A
VIP	NP_004271	HGNC:3212	9521	ENSG00000124802	EEF1E1
VIP	NP_004276	HGNC:4795	9563	ENSG00000049239	H6PD
VIP	NP_004292	HGNC:24124	86	ENSG00000136518	ACTL6A
VIP	NP_004390	HGNC:2736	1663	ENSG00000013573	DDX11
VIP	NP_004406	HGNC:3052	1832	ENSG00000096696	DSP
VIP	NP_004416	HGNC:3153	1893	ENSG00000143369	ECM1
VIP	NP_004447	HGNC:3527	2146	ENSG00000106462	EZH2
VIP	NP_004468	HGNC:3954	2483	ENSG00000109536	FRG1
VIP	NP_004477	HGNC:4425	2801	ENSG00000167110	GOLGA2
VIP	NP_004478	HGNC:4429	2804	ENSG00000173230	GOLGB1
VIP	NP_004484	HGNC:4800	3028	ENSG00000072506	HSD17B10
VIP	NP_004504	HGNC:5980	3603	ENSG00000172349	IL16
VIP	NP_004571	HGNC:9766	5873	ENSG00000069974	RAB27A
VIP	NP_004584	HGNC:10781	6434	ENSG00000136527	TRA2B
VIP	NP_004615	HGNC:12694	7433	ENSG00000114812	VIPR1
VIP	NP_004685	HGNC:10927	9120	ENSG00000108932	SLC16A6
VIP	NP_004706	HGNC:2498	9150	ENSG00000060069	CTDP1
VIP	NP_004721	HGNC:3477	2107	ENSG00000120705	ETF1
VIP	NP_004750	HGNC:6887	9261	ENSG00000162889	MAPKAPK2
VIP	NP_004799	HGNC:7858	9397	ENSG00000152465	NMT2
VIP	NP_004808	HGNC:11828	9414	ENSG00000119139	TJP2
VIP	NP_004869	HGNC:9599	9536	ENSG00000148344	PTGES
VIP	NP_004981	HGNC:6898	4141	ENSG00000166986	MARS
VIP	NP_004999	HGNC:7819	4809	ENSG00000100138	SNU13
VIP	NP_005042	HGNC:9751	5859	ENSG00000172053	QARS
VIP	NP_005071	HGNC:12801	7494	ENSG00000100219	XBP1
VIP	NP_005081	HGNC:34449	8681	ENSG00000168970	JMJD7-PLA2G4B
VIP	NP_005152	HGNC:339	187	ENSG00000134817	APLNR
VIP	NP_005169	HGNC:998	602	ENSG00000069399	BCL3
VIP	NP_005261	HGNC:4318	2736	ENSG00000074047	GLI2
VIP	NP_005313	HGNC:4719	3009	ENSG00000184357	HIST1H1B
VIP	NP_005331	HGNC:4912	3094	ENSG00000169567	HINT1
VIP	NP_005373	HGNC:7734	4741	ENSG00000104722	NEFM
VIP	NP_005410	HGNC:11363	6773	ENSG00000170581	STAT2
VIP	NP_005436	HGNC:2468	9126	ENSG00000108055	SMC3
VIP	NP_005457	HGNC:19970	10001	ENSG00000133997	MED6
VIP	NP_005474	HGNC:1910	10036	ENSG00000167670	CHAF1A
VIP	NP_005576	HGNC:6772	4091	ENSG00000137834	SMAD6
VIP	NP_005578	HGNC:6993	4205	ENSG00000068305	MEF2A
VIP	NP_005606	HGNC:10048	6039	ENSG00000169413	RNASE6
VIP	NP_005637	HGNC:11568	6894	ENSG00000059588	TARBP1
VIP	NP_005646	HGNC:11810	7071	ENSG00000155090	KLF10
VIP	NP_005689	HGNC:10565	10067	ENSG00000116521	SCAMP3
VIP	NP_005722	HGNC:705	10109	ENSG00000163466	ARPC2
VIP	NP_005787	HGNC:13722	10204	ENSG00000102898	NUTF2
VIP	NP_005900	HGNC:6836	4131	ENSG00000131711	MAP1B
VIP	NP_005909	HGNC:6971	4191	ENSG00000146701	MDH2
VIP	NP_005945	HGNC:7408	4504	ENSG00000087250	MT3
VIP	NP_006006	HGNC:11110	8289	ENSG00000117713	ARID1A
VIP	NP_006109	HGNC:16915	10456	ENSG00000143575	HAX1
VIP	NP_006128	HGNC:1695	924	ENSG00000173762	CD7
VIP	NP_006176	HGNC:8059	4926	ENSG00000137497	NUMA1
VIP	NP_006182	HGNC:8550	5036	ENSG00000170515	PA2G4
VIP	NP_006222	HGNC:9177	5426	ENSG00000177084	POLE
VIP	NP_006247	HGNC:9406	5586	ENSG00000065243	PKN2
VIP	NP_006351	HGNC:24460	10480	ENSG00000149100	EIF3M
VIP	NP_006364	HGNC:16919	10493	ENSG00000108828	VAT1
VIP	NP_006386	HGNC:16935	10533	ENSG00000197548	ATG7
VIP	NP_006391	HGNC:2712	10540	ENSG00000175203	DCTN2
VIP	NP_006397	HGNC:17169	10549	ENSG00000123131	PRDX4
VIP	NP_006410	HGNC:10639	10563	ENSG00000156234	CXCL13
VIP	NP_006418	HGNC:17712	10572	ENSG00000184990	SIVA1
VIP	NP_006523	HGNC:23114	8178	ENSG00000105656	ELL
VIP	NP_006531	HGNC:7669	10499	ENSG00000140396	NCOA2
VIP	NP_006539	HGNC:28867	10644	ENSG00000073792	IGF2BP2
VIP	NP_006557	HGNC:16961	10666	ENSG00000150637	CD226
VIP	NP_006635	HGNC:16969	10808	ENSG00000120694	HSPH1
VIP	NP_006647	HGNC:7760	10825	ENSG00000162139	NEU3
VIP	NP_006704	HGNC:19985	10923	ENSG00000113387	SUB1
VIP	NP_006727	HGNC:5228	3300	ENSG00000135924	DNAJB2
VIP	NP_006793	HGNC:10767	10946	ENSG00000183431	SF3A3
VIP	NP_006803	HGNC:16994	10956	ENSG00000135506	OS9
VIP	NP_006810	HGNC:11387	10963	ENSG00000168439	STIP1
VIP	NP_006816	HGNC:16991	10970	ENSG00000136026	CKAP4
VIP	NP_006828	HGNC:2240	10987	ENSG00000121022	COPS5
VIP	NP_006836	HGNC:6393	11004	ENSG00000142945	KIF2C
VIP	NP_008879	HGNC:11375	6782	ENSG00000155304	HSPA13
VIP	NP_008958	HGNC:17008	11073	ENSG00000163781	TOPBP1
VIP	NP_009089	HGNC:29905	7812	ENSG00000009307	CSDE1
VIP	NP_009140	HGNC:10344	11224	ENSG00000136942	RPL35
VIP	NP_009143	HGNC:10061	6045	ENSG00000121481	RNF2
VIP	NP_009172	HGNC:17028	11267	ENSG00000159210	SNF8
VIP	NP_009176	HGNC:31326	11273	ENSG00000168488	ATXN2L
VIP	NP_009199	HGNC:17032	11326	ENSG00000155659	VSIG4
VIP	NP_009208	HGNC:30378	11336	ENSG00000180104	EXOC3
VIP	NP_031386	HGNC:18788	22914	ENSG00000213809	KLRK1
VIP	NP_036247	HGNC:1510	9994	ENSG00000118412	CASP8AP2
VIP	NP_036340	HGNC:4817	23438	ENSG00000112855	HARS2
VIP	NP_036457	HGNC:6890	22919	ENSG00000101367	MAPRE1
VIP	NP_036478	HGNC:8066	23636	ENSG00000213024	NUP62
VIP	NP_037366	HGNC:24656	27335	ENSG00000178982	EIF3K
VIP	NP_037376	HGNC:30871	25834	ENSG00000182050	MGAT4C
VIP	NP_037386	HGNC:11584	29110	ENSG00000183735	TBK1
VIP	NP_037418	HGNC:24303	29890	ENSG00000259956	RBM15B
VIP	NP_037498	HGNC:19989	29882	ENSG00000176248	ANAPC2
VIP	NP_054728	HGNC:6106	50943	ENSG00000049768	FOXP3
VIP	NP_054829	HGNC:9296	5511	ENSG00000117751	PPP1R8
VIP	NP_055090	HGNC:7048	11282	ENSG00000161013	MGAT4B
VIP	NP_055205	HGNC:30646	27044	ENSG00000197157	SND1
VIP	NP_055213	HGNC:14582	27074	ENSG00000078081	LAMP3
VIP	NP_055260	HGNC:10759	27230	ENSG00000120742	SERP1
VIP	NP_055405	HGNC:13525	30816	ENSG00000242950	ERVW-1
VIP	NP_055580	HGNC:20947	9804	ENSG00000173726	TOMM20
VIP	NP_055791	HGNC:13408	22984	ENSG00000148843	PDCD11
VIP	NP_055811	HGNC:29185	23007	ENSG00000114805	PLCH1
VIP	NP_055841	HGNC:29177	23041	ENSG00000061987	MON2
VIP	NP_056130	HGNC:29531	23367	ENSG00000155506	LARP1
VIP	NP_056179	HGNC:17156	23643	ENSG00000154589	LY96
VIP	NP_056271	HGNC:24324	25920	ENSG00000188986	NELFB
VIP	NP_056515	HGNC:16287	27247	ENSG00000169599	NFU1
VIP	NP_056516	HGNC:25222	27248	ENSG00000068912	ERLEC1
VIP	NP_056530	HGNC:17934	50487	ENSG00000100078	PLA2G3
VIP	NP_056982	HGNC:18078	51341	ENSG00000178951	ZBTB7A
VIP	NP_056984	HGNC:17661	51365	ENSG00000144837	PLA1A
VIP	NP_056986	HGNC:16806	51366	ENSG00000104517	UBR5
VIP	NP_057175	HGNC:18138	51386	ENSG00000100129	EIF3L
VIP	NP_057225	HGNC:18745	51143	ENSG00000144635	DYNC1LI1
VIP	NP_057292	HGNC:18178	51160	ENSG00000160948	VPS28
VIP	NP_057345	HGNC:16811	51174	ENSG00000108423	TUBD1
VIP	NP_057346	HGNC:20775	51175	ENSG00000074935	TUBE1
VIP	NP_057415	HGNC:30950	51193	ENSG00000121864	ZNF639
VIP	NP_057417	HGNC:16639	23524	ENSG00000167978	SRRM2
VIP	NP_057609	HGNC:12461	51271	ENSG00000165006	UBAP1
VIP	NP_057654	HGNC:30208	51290	ENSG00000087502	ERGIC2
VIP	NP_058651	HGNC:30605	51091	ENSG00000109618	SEPSECS
VIP	NP_059110	HGNC:12616	11274	ENSG00000184979	USP18
VIP	NP_059993	HGNC:30932	54739	ENSG00000132530	XAF1
VIP	NP_060087	HGNC:7881	4851	ENSG00000148400	NOTCH1
VIP	NP_060244	HGNC:21050	54901	ENSG00000145996	CDKAL1
VIP	NP_060301	HGNC:21150	54941	ENSG00000101695	RNF125
VIP	NP_060582	HGNC:25535	55151	ENSG00000095209	TMEM38B
VIP	NP_060767	HGNC:17646	55768	ENSG00000151092	NGLY1
VIP	NP_060783	HGNC:30064	55193	ENSG00000163939	PBRM1
VIP	NP_060873	HGNC:18714	55802	ENSG00000272886	DCP1A
VIP	NP_061114	HGNC:921	27087	ENSG00000109956	B3GAT1
VIP	NP_061882	HGNC:16476	54472	ENSG00000078902	TOLLIP
VIP	NP_062536	HGNC:25428	56243	ENSG00000120549	KIAA1217
VIP	NP_062564	HGNC:15741	56300	ENSG00000136688	IL36G
VIP	NP_064505	HGNC:15663	56886	ENSG00000136731	UGGT1
VIP	NP_064543	HGNC:24662	56915	ENSG00000077348	EXOSC5
VIP	NP_065117	HGNC:2041	9075	ENSG00000165376	CLDN2
VIP	NP_065147	HGNC:13266	57062	ENSG00000089737	DDX24
VIP	NP_065789	HGNC:29508	57498	ENSG00000134313	KIDINS220
VIP	NP_065908	HGNC:15972	57617	ENSG00000104142	VPS18
VIP	NP_066189	HGNC:17381	10603	ENSG00000160999	SH2B2
VIP	NP_066955	HGNC:9315	5532	ENSG00000107758	PPP3CB
VIP	NP_067674	HGNC:3616	2212	ENSG00000143226	FCGR2A
VIP	NP_068659	HGNC:1726	994	ENSG00000101224	CDC25B
VIP	NP_071342	HGNC:16642	58191	ENSG00000161921	CXCL16
VIP	NP_071420	HGNC:20318	64093	ENSG00000198732	SMOC1
VIP	NP_073572	HGNC:15453	64746	ENSG00000182827	ACBD3
VIP	NP_073605	HGNC:14959	64783	ENSG00000162775	RBM15
VIP	NP_073730	HGNC:30040	64600	ENSG00000158786	PLA2G2F
VIP	NP_076998	HGNC:28772	79074	ENSG00000135974	C2orf49
VIP	NP_078867	HGNC:25675	79643	ENSG00000176108	CHMP6
VIP	NP_110416	HGNC:16435	81502	ENSG00000101294	HM13
VIP	NP_112182	HGNC:16673	81611	ENSG00000143401	ANP32E
VIP	NP_112196	HGNC:16782	81627	ENSG00000121486	TRMT1L
VIP	NP_112572	HGNC:18507	83417	ENSG00000163518	FCRL4
VIP	NP_113607	HGNC:29805	64332	ENSG00000144802	NFKBIZ
VIP	NP_115766	HGNC:17838	84365	ENSG00000155438	NIFK
VIP	NP_115916	HGNC:15948	84619	ENSG00000197114	ZGPAT
VIP	NP_115951	HGNC:18555	84647	ENSG00000138308	PLA2G12B
VIP	NP_116021	HGNC:14981	10914	ENSG00000090060	PAPOLA
VIP	NP_116027	HGNC:4171	2624	ENSG00000179348	GATA2
VIP	NP_116561	HGNC:15585	54843	ENSG00000137501	SYTL2
VIP	NP_150241	HGNC:9113	5371	ENSG00000140464	PML
VIP	NP_443156	HGNC:19973	114822	ENSG00000158106	RHPN1
VIP	NP_443202	HGNC:16193	116835	ENSG00000132622	HSPA12B
VIP	NP_588614	HGNC:9061	113026	ENSG00000161714	PLCD3
VIP	NP_598000	HGNC:21685	135228	ENSG00000156535	CD109
VIP	NP_599150	HGNC:11569	6895	ENSG00000139546	TARBP2
VIP	NP_612388	HGNC:25132	91937	ENSG00000145850	TIMD4
VIP	NP_612450	HGNC:21367	115004	ENSG00000164430	CGAS
VIP	NP_612493	HGNC:25088	151648	ENSG00000129810	SGO1
VIP	NP_653278	HGNC:24140	146664	ENSG00000167889	MGAT5B
VIP	NP_660186	HGNC:6847	5609	ENSG00000076984	MAP2K7
VIP	NP_660215	HGNC:16281	81559	ENSG00000154370	TRIM11
VIP	NP_671709	HGNC:9318	5535	ENSG00000188386	PPP3R2
VIP	NP_689572	HGNC:18540	126129	ENSG00000169169	CPT1C
VIP	NP_689837	HGNC:24452	167227	ENSG00000172795	DCP2
VIP	NP_689854	HGNC:18037	196528	ENSG00000189079	ARID2
VIP	NP_690000	HGNC:30681	257397	ENSG00000157625	TAB3
VIP	NP_775826	HGNC:28531	219743	ENSG00000156521	TYSND1
VIP	NP_898883	HGNC:2352	1390	ENSG00000095794	CREM
VIP	NP_945327	HGNC:15934	51497	ENSG00000101158	NELFCD
VIP	NP_963925	HGNC:11781	9333	ENSG00000104055	TGM5
VIP	NP_998765	HGNC:27396	255189	ENSG00000168907	PLA2G4F
VIP	NP_998784	HGNC:18303	51606	ENSG00000047249	ATP6V1H
VIP	YP_003024029	HGNC:7421	4513	ENSG00000198712	MT-CO2
VIP	NP_000020	HGNC:333	183	ENSG00000135744	AGT
VIP	NP_000028	HGNC:492	286	ENSG00000029534	ANK1
VIP	NP_000033	HGNC:616	350	ENSG00000091583	APOH
VIP	NP_000048	HGNC:1058	641	ENSG00000197299	BLM
VIP	NP_000061	HGNC:1480	825	ENSG00000092529	CAPN3
VIP	NP_000070	HGNC:1955	1134	ENSG00000138435	CHRNA1
VIP	NP_000077	HGNC:2074	1201	ENSG00000188603	CLN3
VIP	NP_000081	HGNC:2201	1281	ENSG00000168542	COL3A1
VIP	NP_000087	HGNC:2295	1356	ENSG00000047457	CP
VIP	NP_000089	HGNC:2330	1376	ENSG00000157184	CPT2
VIP	NP_000099	HGNC:2898	1738	ENSG00000091140	DLD
VIP	NP_000106	HGNC:3180	1910	ENSG00000136160	EDNRB
VIP	NP_000109	HGNC:3349	2022	ENSG00000106991	ENG
VIP	NP_000110	HGNC:3381	2038	ENSG00000166947	EPB42
VIP	NP_000123	HGNC:3546	2157	ENSG00000185010	F8
VIP	NP_000131	HGNC:3647	2235	ENSG00000066926	FECH
VIP	NP_000134	HGNC:3700	2271	ENSG00000091483	FH
VIP	NP_000144	HGNC:4115	2581	ENSG00000054983	GALC
VIP	NP_000148	HGNC:4177	2629	ENSG00000177628	GBA
VIP	NP_000152	HGNC:4193	2643	ENSG00000131979	GCH1
VIP	NP_000171	HGNC:4689	3000	ENSG00000132518	GUCY2D
VIP	NP_000174	HGNC:4803	3032	ENSG00000138029	HADHB
VIP	NP_000175	HGNC:4832	3048	ENSG00000196565	HBG2
VIP	NP_000185	HGNC:5157	3251	ENSG00000165704	HPRT1
VIP	NP_000187	HGNC:5209	3291	ENSG00000176387	HSD11B2
VIP	NP_000223	HGNC:10806	6443	ENSG00000163069	SGCB
VIP	NP_000228	HGNC:6677	4023	ENSG00000175445	LPL
VIP	NP_000229	HGNC:6251	3757	ENSG00000055118	KCNH2
VIP	NP_000235	HGNC:7010	4221	ENSG00000133895	MEN1
VIP	NP_000241	HGNC:7218	4353	ENSG00000005381	MPO
VIP	NP_000242	HGNC:7325	4436	ENSG00000095002	MSH2
VIP	NP_000257	HGNC:7678	4693	ENSG00000124479	NDP
VIP	NP_000259	HGNC:7773	4771	ENSG00000186575	NF2
VIP	NP_000260	HGNC:7849	4830	ENSG00000239672	NME1
VIP	NP_000275	HGNC:8806	5160	ENSG00000131828	PDHA1
VIP	NP_000283	HGNC:8926	5256	ENSG00000044446	PHKA2
VIP	NP_000290	HGNC:9023	5317	ENSG00000081277	PKP1
VIP	NP_000299	HGNC:9251	5476	ENSG00000064601	CTSA
VIP	NP_000322	HGNC:10513	6288	ENSG00000173432	SAA1
VIP	NP_000323	HGNC:10548	6310	ENSG00000124788	ATXN1
VIP	NP_000334	HGNC:11036	6523	ENSG00000100170	SLC5A1
VIP	NP_000352	HGNC:11784	7056	ENSG00000178726	THBD
VIP	NP_000365	HGNC:12591	7389	ENSG00000126088	UROD
VIP	NP_000369	HGNC:12796	7490	ENSG00000184937	WT1
VIP	NP_000389	HGNC:2873	1727	ENSG00000100243	CYB5R3
VIP	NP_000409	HGNC:6015	3566	ENSG00000077238	IL4R
VIP	NP_000422	HGNC:7530	4598	ENSG00000110921	MVK
VIP	NP_000424	HGNC:7661	4688	ENSG00000116701	NCF2
VIP	NP_000427	HGNC:8527	5019	ENSG00000083720	OXCT1
VIP	NP_000456	HGNC:952	580	ENSG00000138376	BARD1
VIP	NP_000512	HGNC:4879	3074	ENSG00000049860	HEXB
VIP	NP_000513	HGNC:5102	3209	ENSG00000106031	HOXA13
VIP	NP_000527	HGNC:9832	5897	ENSG00000175097	RAG2
VIP	NP_000541	HGNC:12450	7306	ENSG00000107165	TYRP1
VIP	NP_000558	HGNC:2367	1401	ENSG00000132693	CRP
VIP	NP_000578	HGNC:1346	730	ENSG00000112936	C7
VIP	NP_000584	HGNC:43	6890	ENSG00000168394	TAP1
VIP	NP_000588	HGNC:5471	3485	ENSG00000115457	IGFBP2
VIP	NP_000608	HGNC:10908	4891	ENSG00000110911	SLC11A2
VIP	NP_000614	HGNC:1030	624	ENSG00000168398	BDKRB2
VIP	NP_000620	HGNC:5432	3454	ENSG00000142166	IFNAR1
VIP	NP_000628	HGNC:4623	2936	ENSG00000104687	GSR
VIP	NP_000659	HGNC:250	125	ENSG00000196616	ADH1B
VIP	NP_000666	HGNC:263	135	ENSG00000128271	ADORA2A
VIP	NP_000680	HGNC:402	216	ENSG00000165092	ALDH1A1
VIP	NP_000745	HGNC:2228	1312	ENSG00000093010	COMT
VIP	NP_000756	HGNC:2640	1551	ENSG00000160870	CYP3A7
VIP	NP_000777	HGNC:2649	1595	ENSG00000001630	CYP51A1
VIP	NP_000780	HGNC:2707	1636	ENSG00000159640	ACE
VIP	NP_000785	HGNC:3020	1812	ENSG00000184845	DRD1
VIP	NP_000790	HGNC:3415	2056	ENSG00000130427	EPO
VIP	NP_000794	HGNC:3793	2350	ENSG00000165457	FOLR2
VIP	NP_000807	HGNC:4087	2566	ENSG00000113327	GABRG2
VIP	NP_000808	HGNC:4092	2571	ENSG00000128683	GAD1
VIP	NP_000810	HGNC:4163	2618	ENSG00000159131	GART
VIP	NP_000815	HGNC:4329	2743	ENSG00000109738	GLRB
VIP	NP_000846	HGNC:4684	2977	ENSG00000152402	GUCY1A2
VIP	NP_000848	HGNC:4687	2983	ENSG00000061918	GUCY1B1
VIP	NP_000858	HGNC:5294	3357	ENSG00000135914	HTR2B
VIP	NP_000865	HGNC:5433	3455	ENSG00000159110	IFNAR2
VIP	NP_000866	HGNC:5465	3480	ENSG00000140443	IGF1R
VIP	NP_000868	HGNC:5993	3554	ENSG00000115594	IL1R1
VIP	NP_000881	HGNC:6266	3762	ENSG00000120457	KCNJ5
VIP	NP_000899	HGNC:7945	4883	ENSG00000113389	NPR3
VIP	NP_000912	HGNC:8778	5139	ENSG00000172572	PDE3A
VIP	NP_000930	HGNC:9201	5443	ENSG00000115138	POMC
VIP	NP_000932	HGNC:9208	5447	ENSG00000127948	POR
VIP	NP_000943	HGNC:9582	5724	ENSG00000169403	PTAFR
VIP	NP_000945	HGNC:9592	5730	ENSG00000107317	PTGDS
VIP	NP_000971	HGNC:10311	6142	ENSG00000105640	RPL18A
VIP	NP_000975	HGNC:10317	6147	ENSG00000198242	RPL23A
VIP	NP_000978	HGNC:10327	6154	ENSG00000161970	RPL26
VIP	NP_000980	HGNC:10333	6156	ENSG00000156482	RPL30
VIP	NP_000981	HGNC:10329	6157	ENSG00000166441	RPL27A
VIP	NP_000982	HGNC:10330	6158	ENSG00000108107	RPL28
VIP	NP_000985	HGNC:10336	6161	ENSG00000144713	RPL32
VIP	NP_000989	HGNC:10348	6168	ENSG00000197756	RPL37A
VIP	NP_001001683	HGNC:32687	400569	ENSG00000161920	MED11
VIP	NP_001002	HGNC:10440	6201	ENSG00000171863	RPS7
VIP	NP_001004310	HGNC:31910	343413	ENSG00000181036	FCRL6
VIP	NP_001004317	HGNC:32207	389421	ENSG00000187772	LIN28B
VIP	NP_001005	HGNC:10383	6204	ENSG00000124614	RPS10
VIP	NP_001005271	HGNC:1918	1107	ENSG00000170004	CHD3
VIP	NP_001005291	HGNC:11289	6720	ENSG00000072310	SREBF1
VIP	NP_001009608	HGNC:16225	128710	ENSG00000149346	SLX4IP
VIP	NP_001009931	HGNC:20846	388697	ENSG00000197915	HRNR
VIP	NP_001009991	HGNC:15587	94120	ENSG00000164674	SYTL3
VIP	NP_001010919	HGNC:33391	441168	ENSG00000188820	CALHM6
VIP	NP_001011	HGNC:10396	6217	ENSG00000105193	RPS16
VIP	NP_001012338	HGNC:8033	4916	ENSG00000140538	NTRK3
VIP	NP_001013	HGNC:10402	6223	ENSG00000105372	RPS19
VIP	NP_001013009	HGNC:34404	400506	ENSG00000103550	KNOP1
VIP	NP_001013764	HGNC:32395	139189	ENSG00000274588	DGKK
VIP	NP_001013860	HGNC:27089	146206	ENSG00000159753	CARMIL2
VIP	NP_001014	HGNC:10405	6224	ENSG00000008988	RPS20
VIP	NP_001015001	HGNC:31736	548596	ENSG00000223572	CKMT1A
VIP	NP_001017963	HGNC:5253	3320	ENSG00000080824	HSP90AA1
VIP	NP_001017995	HGNC:29242	285590	ENSG00000174705	SH3PXD2B
VIP	NP_001018025	HGNC:7423	4515	ENSG00000214827	MTCP1
VIP	NP_001018169	HGNC:621	8883	ENSG00000159593	NAE1
VIP	NP_001019	HGNC:10413	6230	ENSG00000118181	RPS25
VIP	NP_001019851	HGNC:33857	554251	ENSG00000204923	FBXO48
VIP	NP_001024	HGNC:10451	6240	ENSG00000167325	RRM1
VIP	NP_001025	HGNC:10452	6241	ENSG00000171848	RRM2
VIP	NP_001026866	HGNC:17158	23646	ENSG00000105223	PLD3
VIP	NP_001027903	HGNC:8087	4939	ENSG00000111335	OAS2
VIP	NP_001033	HGNC:11009	6517	ENSG00000181856	SLC2A4
VIP	NP_001034437	HGNC:3218	2202	ENSG00000115380	EFEMP1
VIP	NP_001034485	HGNC:29619	219972	ENSG00000197629	MPEG1
VIP	NP_001034750	HGNC:17192	114609	ENSG00000150455	TIRAP
VIP	NP_001035706	HGNC:30922	55180	ENSG00000140471	LINS1
VIP	NP_001035754	HGNC:33526	692312	ENSG00000243207	PPAN-P2RY11
VIP	NP_001036	HGNC:11050	6532	ENSG00000108576	SLC6A4
VIP	NP_001039	HGNC:11329	6750	ENSG00000157005	SST
VIP	NP_001048	HGNC:11527	6865	ENSG00000075073	TACR2
VIP	NP_001070675	HGNC:17052	22872	ENSG00000138674	SEC31A
VIP	NP_001073884	HGNC:30855	23350	ENSG00000163714	U2SURP
VIP	NP_001073898	HGNC:29307	57662	ENSG00000076826	CAMSAP3
VIP	NP_001081	HGNC:70	23	ENSG00000204574	ABCF1
VIP	NP_001083	HGNC:81	29	ENSG00000159842	ABR
VIP	NP_001091990	HGNC:16637	10553	ENSG00000109854	HTATIP2
VIP	NP_001093241	HGNC:33905	728378	ENSG00000196604	POTEF
VIP	NP_001093859	HGNC:26775	201931	ENSG00000170088	TMEM192
VIP	NP_001094385	HGNC:24753	146212	ENSG00000168676	KCTD19
VIP	NP_001112	HGNC:245	120	ENSG00000148700	ADD3
VIP	NP_001122389	HGNC:18001	10452	ENSG00000130204	TOMM40
VIP	NP_001123476	HGNC:163	87	ENSG00000072110	ACTN1
VIP	NP_001123541	HGNC:20415	25870	ENSG00000129103	SUMF2
VIP	NP_001123612	HGNC:29499	64167	ENSG00000164308	ERAP2
VIP	NP_001123910	HGNC:11273	6709	ENSG00000197694	SPTAN1
VIP	NP_001124162	HGNC:8772	10846	ENSG00000112541	PDE10A
VIP	NP_001124435	HGNC:29001	23306	ENSG00000166881	NEMP1
VIP	NP_001127	HGNC:320	177	ENSG00000204305	AGER
VIP	NP_001136120	HGNC:10534	56681	ENSG00000079332	SAR1A
VIP	NP_001136146	HGNC:28474	66005	ENSG00000177830	CHID1
VIP	NP_001138594	HGNC:16664	440854	ENSG00000214711	CAPN14
VIP	NP_001153889	HGNC:16176	81030	ENSG00000124256	ZBP1
VIP	NP_001157281	HGNC:26600	124997	ENSG00000167716	WDR81
VIP	NP_001158	HGNC:592	331	ENSG00000101966	XIAP
VIP	NP_001158222	HGNC:757	444	ENSG00000198363	ASPH
VIP	NP_001161299	HGNC:11753	7942	ENSG00000112561	TFEB
VIP	NP_001163	HGNC:664	384	ENSG00000081181	ARG2
VIP	NP_001171643	HGNC:21392	114836	ENSG00000162739	SLAMF6
VIP	NP_001174	HGNC:868	537	ENSG00000071553	ATP6AP1
VIP	NP_001179	HGNC:949	578	ENSG00000030110	BAK1
VIP	NP_001181982	HGNC:2726	1649	ENSG00000175197	DDIT3
VIP	NP_001184033	HGNC:7132	4297	ENSG00000118058	KMT2A
VIP	NP_001184051	HGNC:6118	3661	ENSG00000126456	IRF3
VIP	NP_001197	HGNC:1123	687	ENSG00000119138	KLF9
VIP	NP_001198	HGNC:1125	689	ENSG00000145741	BTF3
VIP	NP_001202	HGNC:1149	701	ENSG00000156970	BUB1B
VIP	NP_001235	HGNC:11938	944	ENSG00000106952	TNFSF8
VIP	NP_001245	HGNC:1744	990	ENSG00000094804	CDC6
VIP	NP_001248363	HGNC:28417	80755	ENSG00000266967	AARSD1
VIP	NP_001251	HGNC:1779	1024	ENSG00000132964	CDK8
VIP	NP_001253986	HGNC:1508	840	ENSG00000165806	CASP7
VIP	NP_001256	HGNC:1806	1045	ENSG00000165556	CDX2
VIP	NP_001260	HGNC:1913	1104	ENSG00000180198	RCC1
VIP	NP_001264890	HGNC:11386	6786	ENSG00000167323	STIM1
VIP	NP_001272	HGNC:1989	1155	ENSG00000105254	TBCB
VIP	NP_001278344	HGNC:12637	7403	ENSG00000147050	KDM6A
VIP	NP_001280202	HGNC:6936	56922	ENSG00000078070	MCCC1
VIP	NP_001280486	HGNC:5331	64127	ENSG00000167207	NOD2
VIP	NP_001287	HGNC:1565	1238	ENSG00000144648	ACKR2
VIP	NP_001287796	HGNC:24008	375056	ENSG00000154305	MIA3
VIP	NP_001293009	HGNC:6646	4008	ENSG00000136153	LMO7
VIP	NP_001295	HGNC:2301	1362	ENSG00000108582	CPD
VIP	NP_001300901	HGNC:16952	10628	ENSG00000265972	TXNIP
VIP	NP_001303249	HGNC:9081	5351	ENSG00000083444	PLOD1
VIP	NP_001306889	HGNC:16787	80267	ENSG00000116406	EDEM3
VIP	NP_001307127	HGNC:6463	3892	ENSG00000170442	KRT86
VIP	NP_001317	HGNC:2485	1479	ENSG00000176102	CSTF3
VIP	NP_001317289	HGNC:9173	5422	ENSG00000101868	POLA1
VIP	NP_001317629	HGNC:11990	7155	ENSG00000077097	TOP2B
VIP	NP_001326	HGNC:2546	1521	ENSG00000172543	CTSW
VIP	NP_001334	HGNC:2662	1601	ENSG00000153071	DAB2
VIP	NP_001366	HGNC:2960	1777	ENSG00000105612	DNASE2
VIP	NP_001372	HGNC:2990	1796	ENSG00000115325	DOK1
VIP	NP_001385	HGNC:3070	1846	ENSG00000120875	DUSP4
VIP	NP_001391	HGNC:3165	1901	ENSG00000170989	S1PR1
VIP	NP_001421	HGNC:3374	2034	ENSG00000116016	EPAS1
VIP	NP_001422	HGNC:3379	2037	ENSG00000079819	EPB41L2
VIP	NP_001423	HGNC:3443	2069	ENSG00000124882	EREG
VIP	NP_001431	HGNC:3518	2137	ENSG00000012232	EXTL3
VIP	NP_001444	HGNC:3800	2296	ENSG00000054598	FOXC1
VIP	NP_001509	HGNC:4659	2969	ENSG00000263001	GTF2I
VIP	NP_001511	HGNC:4664	2975	ENSG00000077235	GTF3C1
VIP	NP_001512	HGNC:4665	2976	ENSG00000115207	GTF3C2
VIP	NP_001524	HGNC:5045	3191	ENSG00000104824	HNRNPL
VIP	NP_001534	HGNC:7680	3340	ENSG00000070614	NDST1
VIP	NP_001543	HGNC:5473	3487	ENSG00000141753	IGFBP4
VIP	NP_001551	HGNC:5974	3597	ENSG00000131724	IL13RA1
VIP	NP_001560	HGNC:6112	3654	ENSG00000184216	IRAK1
VIP	NP_001602	HGNC:124	54	ENSG00000102575	ACP5
VIP	NP_001611	HGNC:347	79026	ENSG00000124942	AHNAK
VIP	NP_001614	HGNC:352	199	ENSG00000204472	AIF1
VIP	NP_001625	HGNC:457	262	ENSG00000123505	AMD1
VIP	NP_001632	HGNC:587	328	ENSG00000100823	APEX1
VIP	NP_001648	HGNC:651	374	ENSG00000109321	AREG
VIP	NP_001659	HGNC:700	405	ENSG00000143437	ARNT
VIP	NP_001676	HGNC:847	522	ENSG00000154723	ATP5PF
VIP	NP_001683	HGNC:853	525	ENSG00000116039	ATP6V1B1
VIP	NP_001693	HGNC:943	575	ENSG00000181790	ADGRB1
VIP	NP_001701	HGNC:1037	629	ENSG00000243649	CFB
VIP	NP_001707	HGNC:1060	643	ENSG00000160683	CXCR5
VIP	NP_001709	HGNC:1073	654	ENSG00000153162	BMP6
VIP	NP_001712	HGNC:1079	660	ENSG00000102010	BMX
VIP	NP_001713	HGNC:1080	661	ENSG00000168495	POLR3D
VIP	NP_001721	HGNC:6349	688	ENSG00000102554	KLF5
VIP	NP_001733	HGNC:1440	799	ENSG00000004948	CALCR
VIP	NP_001735	HGNC:1464	814	ENSG00000152495	CAMK4
VIP	NP_001762	HGNC:1643	933	ENSG00000012124	CD22
VIP	NP_001764	HGNC:1662	947	ENSG00000174059	CD34
VIP	NP_001774	HGNC:1698	973	ENSG00000105369	CD79A
VIP	NP_001783	HGNC:1759	1000	ENSG00000170558	CDH2
VIP	NP_001796	HGNC:1836	1053	ENSG00000092067	CEBPE
VIP	NP_001798	HGNC:1848	1056	ENSG00000170835	CEL
VIP	NP_001813	HGNC:1943	1123	ENSG00000128656	CHN1
VIP	NP_001823	HGNC:2085	1208	ENSG00000137392	CLPS
VIP	NP_001853	HGNC:2269	1329	ENSG00000135940	COX5B
VIP	NP_001880	HGNC:2419	1429	ENSG00000116791	CRYZ
VIP	NP_001894	HGNC:2509	1495	ENSG00000044115	CTNNA1
VIP	NP_001896	HGNC:2519	1503	ENSG00000171793	CTPS1
VIP	NP_001910	HGNC:2703	1632	ENSG00000167969	ECI1
VIP	NP_001915	HGNC:4095	1647	ENSG00000116717	GADD45A
VIP	NP_001917	HGNC:2765	1671	ENSG00000164822	DEFA6
VIP	NP_001918	HGNC:2770	1674	ENSG00000175084	DES
VIP	NP_001919	HGNC:2771	1675	ENSG00000197766	CFD
VIP	NP_001928	HGNC:3011	1805	ENSG00000143196	DPT
VIP	NP_001929	HGNC:3017	1810	ENSG00000117505	DR1
VIP	NP_001932	HGNC:3037	1825	ENSG00000134762	DSC3
VIP	NP_001939	HGNC:3078	1854	ENSG00000128951	DUT
VIP	NP_001949	HGNC:3192	1917	ENSG00000101210	EEF1A2
VIP	NP_001954	HGNC:3229	1950	ENSG00000138798	EGF
VIP	NP_001956	HGNC:3241	1961	ENSG00000135625	EGR4
VIP	NP_001960	HGNC:3299	1983	ENSG00000100664	EIF5
VIP	NP_001963	HGNC:3309	1991	ENSG00000197561	ELANE
VIP	NP_001974	HGNC:3433	2067	ENSG00000012061	ERCC1
VIP	NP_001975	HGNC:3465	2098	ENSG00000139684	ESD
VIP	NP_001988	HGNC:3597	2197	ENSG00000149806	FAU
VIP	NP_001990	HGNC:3604	2201	ENSG00000138829	FBN2
VIP	NP_001991	HGNC:3608	2204	ENSG00000186431	FCAR
VIP	NP_001994	HGNC:3623	2219	ENSG00000085265	FCN1
VIP	NP_002001	HGNC:3687	2254	ENSG00000102678	FGF9
VIP	NP_002039	HGNC:4165	2619	ENSG00000180447	GAS1
VIP	NP_002055	HGNC:4330	2745	ENSG00000173221	GLRX
VIP	NP_002056	HGNC:4341	2752	ENSG00000135821	GLUL
VIP	NP_002058	HGNC:4379	2767	ENSG00000088256	GNA11
VIP	NP_002067	HGNC:4422	2799	ENSG00000135677	GNS
VIP	NP_002072	HGNC:4449	2817	ENSG00000063660	GPC1
VIP	NP_002086	HGNC:4651	2961	ENSG00000197265	GTF2E2
VIP	NP_002125	HGNC:5014	3163	ENSG00000103415	HMOX2
VIP	NP_002132	HGNC:5105	3201	ENSG00000197576	HOXA4
VIP	NP_002156	HGNC:5360	3397	ENSG00000125968	ID1
VIP	NP_002159	HGNC:5383	3418	ENSG00000182054	IDH2
VIP	NP_002177	HGNC:6030	3581	ENSG00000124334	IL9R
VIP	NP_002180	HGNC:5978	3601	ENSG00000134470	IL15RA
VIP	NP_002190	HGNC:6117	3660	ENSG00000168310	IRF2
VIP	NP_002233	HGNC:6259	3769	ENSG00000115474	KCNJ13
VIP	NP_002238	HGNC:6284	3778	ENSG00000156113	KCNMA1
VIP	NP_002278	HGNC:6477	3903	ENSG00000167613	LAIR1
VIP	NP_002286	HGNC:6502	3921	ENSG00000168028	RPSA
VIP	NP_002287	HGNC:6518	3930	ENSG00000143815	LBR
VIP	NP_002332	HGNC:6711	4050	ENSG00000227507	LTB
VIP	NP_002333	HGNC:6718	4055	ENSG00000111321	LTBR
VIP	NP_002339	HGNC:6730	4063	ENSG00000122224	LY9
VIP	NP_002362	HGNC:6817	4118	ENSG00000172005	MAL
VIP	NP_002373	HGNC:6913	4149	ENSG00000125952	MAX
VIP	NP_002394	HGNC:7033	4237	ENSG00000117122	MFAP2
VIP	NP_002397	HGNC:7044	4245	ENSG00000131446	MGAT1
VIP	NP_002398	HGNC:7051	4246	ENSG00000124939	SCGB2A1
VIP	NP_002425	HGNC:7211	4350	ENSG00000103152	MPG
VIP	NP_002444	HGNC:7441	4528	ENSG00000085760	MTIF2
VIP	NP_002449	HGNC:7516	727897	ENSG00000117983	MUC5B
VIP	NP_002459	HGNC:7562	4615	ENSG00000172936	MYD88
VIP	NP_002462	HGNC:7576	4624	ENSG00000197616	MYH6
VIP	NP_002466	HGNC:29823	140465	ENSG00000196465	MYL6B
VIP	NP_002476	HGNC:7652	4683	ENSG00000104320	NBN
VIP	NP_002487	HGNC:7715	4728	ENSG00000110717	NDUFS8
VIP	NP_002496	HGNC:7804	4800	ENSG00000001167	NFYA
VIP	NP_002498	HGNC:7809	4804	ENSG00000064300	NGFR
VIP	NP_002523	HGNC:8067	4927	ENSG00000108559	NUP88
VIP	NP_002532	HGNC:8124	4967	ENSG00000105953	OGDH
VIP	NP_002558	HGNC:8630	5037	ENSG00000089220	PEBP1
VIP	NP_002562	HGNC:8573	5047	ENSG00000122133	PAEP
VIP	NP_002582	HGNC:8724	5105	ENSG00000124253	PCK1
VIP	NP_002588	HGNC:8759	5132	ENSG00000116703	PDC
VIP	NP_002590	HGNC:8777	5138	ENSG00000186642	PDE2A
VIP	NP_002594	HGNC:8791	5150	ENSG00000205268	PDE7A
VIP	NP_002596	HGNC:8793	5151	ENSG00000073417	PDE8A
VIP	NP_002597	HGNC:8795	5152	ENSG00000160191	PDE9A
VIP	NP_002601	HGNC:8809	5163	ENSG00000152256	PDK1
VIP	NP_002604	HGNC:8816	5170	ENSG00000140992	PDPK1
VIP	NP_002619	HGNC:8882	5217	ENSG00000070087	PFN2
VIP	NP_002634	HGNC:8962	5281	ENSG00000151665	PIGF
VIP	NP_002639	HGNC:8986	5292	ENSG00000137193	PIM1
VIP	NP_002654	HGNC:9068	5338	ENSG00000129219	PLD2
VIP	NP_002676	HGNC:9138	5394	ENSG00000171824	EXOSC10
VIP	NP_002681	HGNC:9174	5423	ENSG00000070501	POLB
VIP	NP_002732	HGNC:9405	5585	ENSG00000123143	PKN1
VIP	NP_002740	HGNC:6880	5598	ENSG00000166484	MAPK7
VIP	NP_002813	HGNC:9620	5756	ENSG00000151239	TWF1
VIP	NP_002834	HGNC:9673	5795	ENSG00000149177	PTPRJ
VIP	NP_002849	HGNC:67	5825	ENSG00000117528	ABCD3
VIP	NP_002864	HGNC:9807	5884	ENSG00000152942	RAD17
VIP	NP_002882	HGNC:9875	5923	ENSG00000058335	RASGRF1
VIP	NP_002893	HGNC:9935	5955	ENSG00000117906	RCN2
VIP	NP_002904	HGNC:9969	5981	ENSG00000035928	RFC1
VIP	NP_002906	HGNC:9971	5983	ENSG00000133119	RFC3
VIP	NP_002914	HGNC:9998	5997	ENSG00000116741	RGS2
VIP	NP_002942	HGNC:10382	6185	ENSG00000118705	RPN2
VIP	NP_002950	HGNC:11186	6272	ENSG00000134243	SORT1
VIP	NP_002982	HGNC:10623	6369	ENSG00000106178	CCL24
VIP	NP_002996	HGNC:10721	6403	ENSG00000174175	SELP
VIP	NP_002999	HGNC:10743	6407	ENSG00000124157	SEMG2
VIP	NP_003002	HGNC:10760	6418	ENSG00000119335	SET
VIP	NP_003011	HGNC:10816	6447	ENSG00000166922	SCG5
VIP	NP_003015	HGNC:6183	6453	ENSG00000205726	ITSN1
VIP	NP_003052	HGNC:11085	6585	ENSG00000187122	SLIT1
VIP	NP_003062	HGNC:11099	6596	ENSG00000071794	HLTF
VIP	NP_003066	HGNC:11105	6601	ENSG00000139613	SMARCC2
VIP	NP_003067	HGNC:11106	6602	ENSG00000066117	SMARCD1
VIP	NP_003085	HGNC:11161	6635	ENSG00000182004	SNRPE
VIP	NP_003086	HGNC:11162	6636	ENSG00000139343	SNRPF
VIP	NP_003088	HGNC:11164	6638	ENSG00000128739	SNRPN
VIP	NP_003101	HGNC:11207	6668	ENSG00000167182	SP2
VIP	NP_003103	HGNC:11209	6671	ENSG00000105866	SP4
VIP	NP_003122	HGNC:11291	6722	ENSG00000112658	SRF
VIP	NP_003159	HGNC:11467	6827	ENSG00000213246	SUPT4H1
VIP	NP_003164	HGNC:11479	6839	ENSG00000101945	SUV39H1
VIP	NP_003181	HGNC:11566	6892	ENSG00000231925	TAPBP
VIP	NP_003191	HGNC:11633	6929	ENSG00000071564	TCF3
VIP	NP_003227	HGNC:11765	7039	ENSG00000163235	TGFA
VIP	NP_003234	HGNC:11774	7049	ENSG00000069702	TGFBR3
VIP	NP_003243	HGNC:11804	7073	ENSG00000151923	TIAL1
VIP	NP_003249	HGNC:11830	7083	ENSG00000167900	TK1
VIP	NP_003253	HGNC:11846	7095	ENSG00000008952	SEC62
VIP	NP_003262	HGNC:11859	7106	ENSG00000214063	TSPAN4
VIP	NP_003265	HGNC:11868	7109	ENSG00000160218	TRAPPC10
VIP	NP_003295	HGNC:12333	7220	ENSG00000144935	TRPC1
VIP	NP_003300	HGNC:12382	7259	ENSG00000189241	TSPYL1
VIP	NP_003311	HGNC:12406	7275	ENSG00000166402	TUB
VIP	NP_003339	HGNC:12492	7334	ENSG00000177889	UBE2N
VIP	NP_003347	HGNC:12519	7352	ENSG00000175564	UCP3
VIP	NP_003355	HGNC:12576	7378	ENSG00000183696	UPP1
VIP	NP_003383	HGNC:12784	7474	ENSG00000114251	WNT5A
VIP	NP_003398	HGNC:12862	7538	ENSG00000128016	ZFP36
VIP	NP_003446	HGNC:12994	7753	ENSG00000166261	ZNF202
VIP	NP_003452	HGNC:13200	7791	ENSG00000159840	ZYX
VIP	NP_003460	HGNC:10575	7857	ENSG00000171951	SCG2
VIP	NP_003479	HGNC:367	8165	ENSG00000121057	AKAP1
VIP	NP_003480	HGNC:8001	8204	ENSG00000180530	NRIP1
VIP	NP_003493	HGNC:903	8312	ENSG00000103126	AXIN1
VIP	NP_003496	HGNC:4038	8321	ENSG00000157240	FZD1
VIP	NP_003548	HGNC:8994	8394	ENSG00000143398	PIP5K1A
VIP	NP_003556	HGNC:12558	8408	ENSG00000177169	ULK1
VIP	NP_003565	HGNC:12648	9218	ENSG00000101558	VAPA
VIP	NP_003574	HGNC:3093	8445	ENSG00000127334	DYRK2
VIP	NP_003582	HGNC:2552	8453	ENSG00000108094	CUL2
VIP	NP_003583	HGNC:2551	8454	ENSG00000055130	CUL1
VIP	NP_003585	HGNC:12398	8458	ENSG00000116830	TTF2
VIP	NP_003591	HGNC:11393	6790	ENSG00000087586	AURKA
VIP	NP_003595	HGNC:6128	8471	ENSG00000133124	IRS4
VIP	NP_003623	HGNC:8011	8506	ENSG00000108797	CNTNAP1
VIP	NP_003629	HGNC:6144	8516	ENSG00000077943	ITGA8
VIP	NP_003630	HGNC:5961	8517	ENSG00000269335	IKBKG
VIP	NP_003644	HGNC:2239	8533	ENSG00000141030	COPS3
VIP	NP_003673	HGNC:6766	8567	ENSG00000110514	MADD
VIP	NP_003696	HGNC:10982	8604	ENSG00000115840	SLC25A12
VIP	NP_003706	HGNC:30904	8615	ENSG00000138768	USO1
VIP	NP_003708	HGNC:7901	8620	ENSG00000139574	NPFF
VIP	NP_003746	HGNC:3274	8666	ENSG00000130811	EIF3G
VIP	NP_003760	HGNC:10791	8683	ENSG00000111786	SRSF9
VIP	NP_003772	HGNC:918	8706	ENSG00000169255	B3GALNT1
VIP	NP_003773	HGNC:919	8705	ENSG00000235863	B3GALT4
VIP	NP_003774	HGNC:917	8707	ENSG00000162630	B3GALT2
VIP	NP_003783	HGNC:3164	8721	ENSG00000107223	EDF1
VIP	NP_003795	HGNC:10019	8737	ENSG00000137275	RIPK1
VIP	NP_003798	HGNC:11930	8740	ENSG00000125735	TNFSF14
VIP	NP_003803	HGNC:202	8745	ENSG00000114948	ADAM23
VIP	NP_003815	HGNC:3573	8772	ENSG00000168040	FADD
VIP	NP_003828	HGNC:3607	8789	ENSG00000130957	FBP2
VIP	NP_003840	HGNC:11449	8802	ENSG00000163541	SUCLG1
VIP	NP_003843	HGNC:11812	8805	ENSG00000122779	TRIM24
VIP	NP_003863	HGNC:8005	8828	ENSG00000118257	NRP2
VIP	NP_003867	HGNC:16823	8834	ENSG00000178307	TMEM11
VIP	NP_003888	HGNC:5392	8870	ENSG00000137331	IER3
VIP	NP_003892	HGNC:10817	8879	ENSG00000166224	SGPL1
VIP	NP_003897	HGNC:6946	8888	ENSG00000160294	MCM3AP
VIP	NP_003901	HGNC:29629	8896	ENSG00000106245	BUD31
VIP	NP_003914	HGNC:3814	8928	ENSG00000160973	FOXH1
VIP	NP_003918	HGNC:6917	8932	ENSG00000134046	MBD2
VIP	NP_003922	HGNC:12732	8936	ENSG00000112290	WASF1
VIP	NP_003928	HGNC:6469	8942	ENSG00000115919	KYNU
VIP	NP_003932	HGNC:12735	8976	ENSG00000106299	WASL
VIP	NP_003945	HGNC:6853	9020	ENSG00000006062	MAP3K14
VIP	NP_003956	HGNC:1612	9034	ENSG00000121797	CCRL2
VIP	NP_003990	HGNC:8507	9180	ENSG00000145623	OSMR
VIP	NP_003991	HGNC:1933	1117	ENSG00000064886	CHI3L2
VIP	NP_004028	HGNC:469	271	ENSG00000116337	AMPD2
VIP	NP_004045	HGNC:1319	719	ENSG00000171860	C3AR1
VIP	NP_004063	HGNC:2121	1240	ENSG00000174600	CMKLR1
VIP	NP_004092	HGNC:3539	2151	ENSG00000164220	F2RL2
VIP	NP_004097	HGNC:3611	2207	ENSG00000158869	FCER1G
VIP	NP_004098	HGNC:3621	2217	ENSG00000104870	FCGRT
VIP	NP_004112	HGNC:4260	2687	ENSG00000099998	GGT5
VIP	NP_004118	HGNC:4549	2873	ENSG00000169727	GPS1
VIP	NP_004126	HGNC:5386	3421	ENSG00000067829	IDH3G
VIP	NP_004130	HGNC:6517	3929	ENSG00000129988	LBP
VIP	NP_004164	HGNC:11062	6545	ENSG00000099960	SLC7A4
VIP	NP_004172	HGNC:12513	7345	ENSG00000154277	UCHL1
VIP	NP_004175	HGNC:12729	7453	ENSG00000140105	WARS
VIP	NP_004206	HGNC:3123	9166	ENSG00000147654	EBAG9
VIP	NP_004212	HGNC:16830	9235	ENSG00000008517	IL32
VIP	NP_004228	HGNC:12307	9319	ENSG00000071539	TRIP13
VIP	NP_004249	HGNC:5949	9398	ENSG00000134256	CD101
VIP	NP_004255	HGNC:11473	9412	ENSG00000152944	MED21
VIP	NP_004258	HGNC:1970	9435	ENSG00000175040	CHST2
VIP	NP_004260	HGNC:2377	9442	ENSG00000160563	MED27
VIP	NP_004261	HGNC:2378	9443	ENSG00000155868	MED7
VIP	NP_004264	HGNC:1971	9469	ENSG00000122863	CHST3
VIP	NP_004272	HGNC:939	9531	ENSG00000151929	BAG3
VIP	NP_004306	HGNC:735	427	ENSG00000104763	ASAH1
VIP	NP_004308	HGNC:752	439	ENSG00000198356	GET3
VIP	NP_004314	HGNC:937	573	ENSG00000107262	BAG1
VIP	NP_004336	HGNC:1472	820	ENSG00000164047	CAMP
VIP	NP_004350	HGNC:1734	997	ENSG00000099804	CDC34
VIP	NP_004364	HGNC:2277	1337	ENSG00000111775	COX6A1
VIP	NP_004365	HGNC:2285	1345	ENSG00000164919	COX6C
VIP	NP_004375	HGNC:2456	1456	ENSG00000151292	CSNK1G3
VIP	NP_004376	HGNC:2464	1462	ENSG00000038427	VCAN
VIP	NP_004389	HGNC:2735	1662	ENSG00000178105	DDX10
VIP	NP_004392	HGNC:2772	1676	ENSG00000160049	DFFA
VIP	NP_004393	HGNC:2773	1677	ENSG00000169598	DFFB
VIP	NP_004402	HGNC:2963	1780	ENSG00000158560	DYNC1I1
VIP	NP_004424	HGNC:3318	1999	ENSG00000163435	ELF3
VIP	NP_004426	HGNC:3346	2021	ENSG00000167136	ENDOG
VIP	NP_004436	HGNC:3396	2051	ENSG00000106123	EPHB6
VIP	NP_004441	HGNC:3447	2079	ENSG00000100632	ERH
VIP	NP_004445	HGNC:3494	2119	ENSG00000244405	ETV5
VIP	NP_004456	HGNC:3666	2255	ENSG00000070193	FGF10
VIP	NP_004480	HGNC:4550	2874	ENSG00000132522	GPS2
VIP	NP_004482	HGNC:4591	2909	ENSG00000160007	ARHGAP35
VIP	NP_004500	HGNC:5401	3431	ENSG00000135899	SP110
VIP	NP_004517	HGNC:6944	4171	ENSG00000073111	MCM2
VIP	NP_004519	HGNC:7064	4259	ENSG00000143198	MGST3
VIP	NP_004530	HGNC:7643	4677	ENSG00000134440	NARS
VIP	NP_004536	HGNC:7695	4707	ENSG00000183648	NDUFB1
VIP	NP_004585	HGNC:11078	6553	ENSG00000135740	SLC9A5
VIP	NP_004588	HGNC:11159	6633	ENSG00000125743	SNRPD2
VIP	NP_004621	HGNC:12950	7536	ENSG00000168066	SF1
VIP	NP_004624	HGNC:5994	7850	ENSG00000115590	IL1R2
VIP	NP_004625	HGNC:14255	7862	ENSG00000156983	BRPF1
VIP	NP_004629	HGNC:13918	7916	ENSG00000204469	PRRC2A
VIP	NP_004637	HGNC:7908	4868	ENSG00000161270	NPHS1
VIP	NP_004658	HGNC:4868	8924	ENSG00000128731	HERC2
VIP	NP_004679	HGNC:7854	9111	ENSG00000123609	NMI
VIP	NP_004680	HGNC:7410	9112	ENSG00000182979	MTA1
VIP	NP_004694	HGNC:17677	9135	ENSG00000029725	RABEP1
VIP	NP_004707	HGNC:8748	9159	ENSG00000160613	PCSK7
VIP	NP_004717	HGNC:9963	9185	ENSG00000169891	REPS2
VIP	NP_004718	HGNC:10975	9187	ENSG00000074621	SLC24A1
VIP	NP_004732	HGNC:15608	9221	ENSG00000166197	NOLC1
VIP	NP_004740	HGNC:17443	9238	ENSG00000136270	TBRG4
VIP	NP_004741	HGNC:2364	9244	ENSG00000006016	CRLF1
VIP	NP_004751	HGNC:11395	9263	ENSG00000164543	STK17A
VIP	NP_004766	HGNC:929	9331	ENSG00000118276	B4GALT6
VIP	NP_004772	HGNC:12644	9341	ENSG00000049245	VAMP3
VIP	NP_004783	HGNC:14650	9360	ENSG00000138398	PPIG
VIP	NP_004788	HGNC:13633	9370	ENSG00000181092	ADIPOQ
VIP	NP_004790	HGNC:6775	9372	ENSG00000157077	ZFYVE9
VIP	NP_004805	HGNC:30857	9410	ENSG00000060688	SNRNP40
VIP	NP_004814	HGNC:6281	9424	ENSG00000099337	KCNK6
VIP	NP_004818	HGNC:74	9429	ENSG00000118777	ABCG2
VIP	NP_004822	HGNC:2376	9441	ENSG00000105085	MED26
VIP	NP_004831	HGNC:685	9459	ENSG00000129675	ARHGEF6
VIP	NP_004845	HGNC:19650	9486	ENSG00000115526	CHST10
VIP	NP_004851	HGNC:4024	9513	ENSG00000129245	FXR2
VIP	NP_004853	HGNC:16841	9516	ENSG00000189067	LITAF
VIP	NP_004854	HGNC:11278	9517	ENSG00000100596	SPTLC2
VIP	NP_004878	HGNC:10640	9547	ENSG00000145824	CXCL14
VIP	NP_004883	HGNC:10700	9554	ENSG00000265808	SEC22B
VIP	NP_004893	HGNC:15923	9584	ENSG00000131051	RBM39
VIP	NP_004908	HGNC:6365	9622	ENSG00000167749	KLK4
VIP	NP_004911	HGNC:21	9625	ENSG00000181409	AATK
VIP	NP_004914	HGNC:7446	9633	ENSG00000132749	TESMIN
VIP	NP_004921	HGNC:1491	832	ENSG00000077549	CAPZB
VIP	NP_004937	HGNC:2988	1794	ENSG00000134516	DOCK2
VIP	NP_004942	HGNC:3128	1880	ENSG00000169508	GPR183
VIP	NP_004956	HGNC:4984	3150	ENSG00000205581	HMGN1
VIP	NP_004959	HGNC:5343	3382	ENSG00000003147	ICA1
VIP	NP_004963	HGNC:6192	3717	ENSG00000096968	JAK2
VIP	NP_004983	HGNC:6990	4204	ENSG00000169057	MECP2
VIP	NP_004986	HGNC:7160	4323	ENSG00000157227	MMP14
VIP	NP_005001	HGNC:7994	4897	ENSG00000091129	NRCAM
VIP	NP_005014	HGNC:8895	5229	ENSG00000164219	PGGT1B
VIP	NP_005054	HGNC:10571	6319	ENSG00000099194	SCD
VIP	NP_005068	HGNC:11837	7088	ENSG00000196781	TLE1
VIP	NP_005073	HGNC:12932	7706	ENSG00000121060	TRIM25
VIP	NP_005096	HGNC:9905	9939	ENSG00000265241	RBM8A
VIP	NP_005109	HGNC:11931	9966	ENSG00000181634	TNFSF15
VIP	NP_005114	HGNC:7967	9971	ENSG00000012504	NR1H4
VIP	NP_005159	HGNC:671	390	ENSG00000115963	RND3
VIP	NP_005164	HGNC:813	489	ENSG00000074370	ATP2A3
VIP	NP_005180	HGNC:1552	84733	ENSG00000173894	CBX2
VIP	NP_005181	HGNC:1581	892	ENSG00000112237	CCNC
VIP	NP_005219	HGNC:3236	1956	ENSG00000146648	EGFR
VIP	NP_005220	HGNC:3321	2002	ENSG00000126767	ELK1
VIP	NP_005227	HGNC:3436	2072	ENSG00000175595	ERCC4
VIP	NP_005246	HGNC:4113	2580	ENSG00000178950	GAK
VIP	NP_005252	HGNC:4234	2669	ENSG00000164949	GEM
VIP	NP_005255	HGNC:4243	2674	ENSG00000151892	GFRA1
VIP	NP_005268	HGNC:4460	2823	ENSG00000150625	GPM6A
VIP	NP_005270	HGNC:4463	2825	ENSG00000183671	GPR1
VIP	NP_005289	HGNC:4480	2848	ENSG00000170128	GPR25
VIP	NP_005325	HGNC:4839	3054	ENSG00000172534	HCFC1
VIP	NP_005327	HGNC:4857	3069	ENSG00000115677	HDLBP
VIP	NP_005362	HGNC:7030	4234	ENSG00000037897	METTL1
VIP	NP_005377	HGNC:7860	4826	ENSG00000053438	NNAT
VIP	NP_005401	HGNC:10751	6414	ENSG00000250722	SELENOP
VIP	NP_005421	HGNC:12774	7471	ENSG00000125084	WNT1
VIP	NP_005433	HGNC:3372	8320	ENSG00000163508	EOMES
VIP	NP_005438	HGNC:15739	9182	ENSG00000198774	RASSF9
VIP	NP_005473	HGNC:8965	10026	ENSG00000142892	PIGK
VIP	NP_005477	HGNC:11983	10040	ENSG00000141198	TOM1L1
VIP	NP_005482	HGNC:2568	10046	ENSG00000013619	MAMLD1
VIP	NP_005484	HGNC:13727	10048	ENSG00000010017	RANBP9
VIP	NP_005487	HGNC:14013	10051	ENSG00000113810	SMC4
VIP	NP_005504	HGNC:4650	2960	ENSG00000153767	GTF2E1
VIP	NP_005513	HGNC:5099	3198	ENSG00000105991	HOXA1
VIP	NP_005516	HGNC:5208	3290	ENSG00000117594	HSD11B1
VIP	NP_005525	HGNC:5440	3460	ENSG00000159128	IFNGR2
VIP	NP_005532	HGNC:6079	3635	ENSG00000168918	INPP5D
VIP	NP_005534	HGNC:6086	3640	ENSG00000248099	INSL3
VIP	NP_005554	HGNC:6510	3925	ENSG00000117632	STMN1
VIP	NP_005573	HGNC:6726	4064	ENSG00000134061	CD180
VIP	NP_005588	HGNC:7786	4782	ENSG00000141905	NFIC
VIP	NP_005597	HGNC:9472	5641	ENSG00000100600	LGMN
VIP	NP_005619	HGNC:10943	6510	ENSG00000105281	SLC1A5
VIP	NP_005645	HGNC:7975	7025	ENSG00000175745	NR2F1
VIP	NP_005650	HGNC:12520	7353	ENSG00000070010	UFD1
VIP	NP_005659	HGNC:10871	7903	ENSG00000113532	ST8SIA4
VIP	NP_005674	HGNC:4511	9290	ENSG00000135898	GPR55
VIP	NP_005675	HGNC:4508	9293	ENSG00000203737	GPR52
VIP	NP_005693	HGNC:3424	26284	ENSG00000132591	ERAL1
VIP	NP_005742	HGNC:379	10142	ENSG00000127914	AKAP9
VIP	NP_005784	HGNC:20567	10201	ENSG00000172113	NME6
VIP	NP_005798	HGNC:9364	10216	ENSG00000116690	PRG4
VIP	NP_005805	HGNC:4445	10223	ENSG00000143167	GPA33
VIP	NP_005830	HGNC:16638	10250	ENSG00000133226	SRRM1
VIP	NP_005832	HGNC:11269	10252	ENSG00000164056	SPRY1
VIP	NP_005840	HGNC:5953	10261	ENSG00000140749	IGSF6
VIP	NP_005848	HGNC:12877	10269	ENSG00000084073	ZMPSTE24
VIP	NP_005849	HGNC:378	10270	ENSG00000105127	AKAP8
VIP	NP_005852	HGNC:11427	10273	ENSG00000103266	STUB1
VIP	NP_005868	HGNC:10765	10291	ENSG00000099995	SF3A1
VIP	NP_005871	HGNC:14884	10294	ENSG00000069345	DNAJA2
VIP	NP_005885	HGNC:1690	922	ENSG00000073754	CD5L
VIP	NP_005905	HGNC:6947	4173	ENSG00000104738	MCM4
VIP	NP_005917	HGNC:7032	4236	ENSG00000140259	MFAP1
VIP	NP_005974	HGNC:10901	6502	ENSG00000145604	SKP2
VIP	NP_005989	HGNC:1616	7203	ENSG00000163468	CCT3
VIP	NP_005997	HGNC:12930	7704	ENSG00000109906	ZBTB16
VIP	NP_006022	HGNC:16068	5116	ENSG00000160299	PCNT
VIP	NP_006028	HGNC:14063	9759	ENSG00000068024	HDAC4
VIP	NP_006045	HGNC:10469	10313	ENSG00000133318	RTN3
VIP	NP_006048	HGNC:920	10317	ENSG00000183778	B3GALT5
VIP	NP_006051	HGNC:13176	10320	ENSG00000185811	IKZF1
VIP	NP_006054	HGNC:16905	10324	ENSG00000239474	KLHL41
VIP	NP_006056	HGNC:15928	10326	ENSG00000101307	SIRPB1
VIP	NP_006063	HGNC:10625	10344	ENSG00000006606	CCL26
VIP	NP_006074	HGNC:5958	3550	ENSG00000113141	IK
VIP	NP_006081	HGNC:24289	10390	ENSG00000134255	CEPT1
VIP	NP_006084	HGNC:9363	10394	ENSG00000156575	PRG3
VIP	NP_006090	HGNC:16861	10401	ENSG00000131788	PIAS3
VIP	NP_006099	HGNC:11252	10418	ENSG00000262655	SPON1
VIP	NP_006104	HGNC:12659	10451	ENSG00000134215	VAV3
VIP	NP_006131	HGNC:2435	1438	ENSG00000198223	CSF2RA
VIP	NP_006135	HGNC:4708	3001	ENSG00000145649	GZMA
VIP	NP_006249	HGNC:9414	5592	ENSG00000185532	PRKG1
VIP	NP_006251	HGNC:9439	5611	ENSG00000102580	DNAJC3
VIP	NP_006256	HGNC:9811	5885	ENSG00000164754	RAD21
VIP	NP_006269	HGNC:10864	6484	ENSG00000110080	ST3GAL4
VIP	NP_006270	HGNC:10866	6487	ENSG00000126091	ST3GAL3
VIP	NP_006271	HGNC:11326	6748	ENSG00000180879	SSR4
VIP	NP_006287	HGNC:12719	7444	ENSG00000028116	VRK2
VIP	NP_006301	HGNC:7900	9520	ENSG00000141279	NPEPPS
VIP	NP_006302	HGNC:7672	9611	ENSG00000141027	NCOR1
VIP	NP_006311	HGNC:16089	10424	ENSG00000164040	PGRMC2
VIP	NP_006322	HGNC:16912	10436	ENSG00000126749	EMG1
VIP	NP_006323	HGNC:5398	10437	ENSG00000216490	IFI30
VIP	NP_006324	HGNC:29911	10438	ENSG00000197223	C1D
VIP	NP_006335	HGNC:16916	10462	ENSG00000132514	CLEC10A
VIP	NP_006347	HGNC:845	10476	ENSG00000167863	ATP5PD
VIP	NP_006387	HGNC:11328	10534	ENSG00000173465	ZNRD2
VIP	NP_006394	HGNC:7733	4739	ENSG00000111859	NEDD9
VIP	NP_006396	HGNC:11864	10548	ENSG00000100926	TM9SF1
VIP	NP_006406	HGNC:11277	10558	ENSG00000090054	SPTLC1
VIP	NP_006412	HGNC:15772	10565	ENSG00000066777	ARFGEF1
VIP	NP_006414	HGNC:9794	10567	ENSG00000105404	RABAC1
VIP	NP_006420	HGNC:1622	10574	ENSG00000135624	CCT7
VIP	NP_006425	HGNC:14565	10580	ENSG00000095637	SORBS1
VIP	NP_006435	HGNC:14011	10592	ENSG00000136824	SMC2
VIP	NP_006443	HGNC:8587	10606	ENSG00000128050	PAICS
VIP	NP_006457	HGNC:15763	10621	ENSG00000132664	POLR3F
VIP	NP_006458	HGNC:30075	10622	ENSG00000113356	POLR3G
VIP	NP_006459	HGNC:30076	10623	ENSG00000186141	POLR3C
VIP	NP_006460	HGNC:16951	10625	ENSG00000116679	IVNS1ABP
VIP	NP_006466	HGNC:16953	10631	ENSG00000133110	POSTN
VIP	NP_006469	HGNC:16955	10634	ENSG00000185340	GAS2L1
VIP	NP_006488	HGNC:4909	3090	ENSG00000177374	HIC1
VIP	NP_006504	HGNC:10537	6301	ENSG00000031698	SARS
VIP	NP_006510	HGNC:11697	6993	ENSG00000146425	DYNLT1
VIP	NP_006519	HGNC:11761	7980	ENSG00000105825	TFPI2
VIP	NP_006524	HGNC:7076	8190	ENSG00000261857	MIA
VIP	NP_006527	HGNC:2016	9635	ENSG00000137975	CLCA2
VIP	NP_006540	HGNC:1470	10645	ENSG00000110931	CAMKK2
VIP	NP_006556	HGNC:13723	10664	ENSG00000102974	CTCF
VIP	NP_006579	HGNC:11457	27233	ENSG00000198075	SULT1C4
VIP	NP_006595	HGNC:9980	10738	ENSG00000128276	RFPL3
VIP	NP_006612	HGNC:344	10768	ENSG00000168710	AHCYL1
VIP	NP_006614	HGNC:8923	26227	ENSG00000092621	PHGDH
VIP	NP_006618	HGNC:30081	10775	ENSG00000105171	POP4
VIP	NP_006627	HGNC:7434	10797	ENSG00000065911	MTHFD2
VIP	NP_006631	HGNC:7323	10801	ENSG00000184640	SEPTIN9
VIP	NP_006633	HGNC:10671	10806	ENSG00000054282	SDCCAG8
VIP	NP_006634	HGNC:10667	10807	ENSG00000165689	ENTR1
VIP	NP_006667	HGNC:12619	10868	ENSG00000136878	USP20
VIP	NP_006687	HGNC:19874	10902	ENSG00000112983	BRD8
VIP	NP_006700	HGNC:14129	10919	ENSG00000204371	EHMT2
VIP	NP_006701	HGNC:24335	10920	ENSG00000198612	COPS8
VIP	NP_006709	HGNC:9046	5325	ENSG00000118495	PLAGL1
VIP	NP_006749	HGNC:12453	7307	ENSG00000160201	U2AF1
VIP	NP_006754	HGNC:1131	7832	ENSG00000159388	BTG2
VIP	NP_006757	HGNC:13013	7994	ENSG00000083168	KAT6A
VIP	NP_006761	HGNC:6895	8685	ENSG00000019169	MARCO
VIP	NP_006764	HGNC:2741	8886	ENSG00000088205	DDX18
VIP	NP_006815	HGNC:15531	10969	ENSG00000117395	EBNA1BP2
VIP	NP_006867	HGNC:15685	11041	ENSG00000174684	B4GAT1
VIP	NP_008825	HGNC:3771	2328	ENSG00000007933	FMO3
VIP	NP_008833	HGNC:9142	5396	ENSG00000116132	PRRX1
VIP	NP_008841	HGNC:9889	5930	ENSG00000122257	RBBP6
VIP	NP_008858	HGNC:10863	6483	ENSG00000157350	ST3GAL2
VIP	NP_008861	HGNC:10899	6500	ENSG00000113558	SKP1
VIP	NP_008869	HGNC:11158	6632	ENSG00000167088	SNRPD1
VIP	NP_008881	HGNC:11494	6853	ENSG00000008056	SYN1
VIP	NP_008884	HGNC:12580	7380	ENSG00000100373	UPK3A
VIP	NP_008915	HGNC:2033	9071	ENSG00000134873	CLDN10
VIP	NP_008924	HGNC:7931	10360	ENSG00000107833	NPM3
VIP	NP_008931	HGNC:12577	11045	ENSG00000105668	UPK1A
VIP	NP_008941	HGNC:20038	11056	ENSG00000278053	DDX52
VIP	NP_008954	HGNC:16626	11069	ENSG00000091428	RAPGEF4
VIP	NP_008959	HGNC:16289	11074	ENSG00000204616	TRIM31
VIP	NP_008967	HGNC:3466	11082	ENSG00000164283	ESM1
VIP	NP_008971	HGNC:17011	11100	ENSG00000105323	HNRNPUL1
VIP	NP_008986	HGNC:30074	11128	ENSG00000148606	POLR3A
VIP	NP_008996	HGNC:1735	11140	ENSG00000105401	CDC37
VIP	NP_008998	HGNC:17016	11143	ENSG00000136504	KAT7
VIP	NP_009038	HGNC:11325	6747	ENSG00000114850	SSR3
VIP	NP_009053	HGNC:12593	7391	ENSG00000158773	USF1
VIP	NP_009078	HGNC:12964	7728	ENSG00000105497	ZNF175
VIP	NP_009096	HGNC:10766	8175	ENSG00000104897	SF3A2
VIP	NP_009109	HGNC:30796	11171	ENSG00000023734	STRAP
VIP	NP_009135	HGNC:2743	11218	ENSG00000064703	DDX20
VIP	NP_009144	HGNC:28911	11230	ENSG00000243279	PRAF2
VIP	NP_009166	HGNC:12826	11260	ENSG00000184575	XPOT
VIP	NP_009185	HGNC:9154	11284	ENSG00000039650	PNKP
VIP	NP_009192	HGNC:19319	11314	ENSG00000167851	CD300A
VIP	NP_009193	HGNC:16369	11315	ENSG00000116288	PARK7
VIP	NP_009197	HGNC:17030	11321	ENSG00000198522	GPN1
VIP	NP_009210	HGNC:23156	11338	ENSG00000063244	U2AF2
VIP	NP_031374	HGNC:791	22926	ENSG00000118217	ATF6
VIP	NP_031382	HGNC:6491	22798	ENSG00000091128	LAMB4
VIP	NP_031396	HGNC:9973	5985	ENSG00000111445	RFC5
VIP	NP_036201	HGNC:808	23439	ENSG00000101892	ATP1B4
VIP	NP_036205	HGNC:1618	22948	ENSG00000150753	CCT5
VIP	NP_036218	HGNC:4666	9330	ENSG00000119041	GTF3C3
VIP	NP_036219	HGNC:4668	9328	ENSG00000148308	GTF3C5
VIP	NP_036230	HGNC:490	23452	ENSG00000136859	ANGPTL2
VIP	NP_036252	HGNC:14258	23607	ENSG00000198087	CD2AP
VIP	NP_036256	HGNC:14525	26973	ENSG00000110172	CHORDC1
VIP	NP_036333	HGNC:4316	2734	ENSG00000090863	GLG1
VIP	NP_036336	HGNC:4667	9329	ENSG00000125484	GTF3C4
VIP	NP_036374	HGNC:2891	22943	ENSG00000107984	DKK1
VIP	NP_036375	HGNC:11023	23443	ENSG00000117620	SLC35A3
VIP	NP_036416	HGNC:6252	23416	ENSG00000135519	KCNH3
VIP	NP_036421	HGNC:23177	9817	ENSG00000079999	KEAP1
VIP	NP_036429	HGNC:30291	9908	ENSG00000138757	G3BP2
VIP	NP_036430	HGNC:30689	23066	ENSG00000144712	CAND2
VIP	NP_036439	HGNC:3380	23136	ENSG00000082397	EPB41L3
VIP	NP_036450	HGNC:6556	3954	ENSG00000168924	LETM1
VIP	NP_036462	HGNC:17582	23522	ENSG00000156650	KAT6B
VIP	NP_036463	HGNC:7377	4482	ENSG00000175806	MSRA
VIP	NP_036468	HGNC:29916	26502	ENSG00000141562	NARF
VIP	NP_036525	HGNC:8863	5198	ENSG00000178921	PFAS
VIP	NP_036527	HGNC:8883	5218	ENSG00000058091	CDK14
VIP	NP_036540	HGNC:9397	23613	ENSG00000101040	ZMYND8
VIP	NP_036553	HGNC:10025	6018	ENSG00000117000	RLF
VIP	NP_036563	HGNC:10727	9723	ENSG00000170381	SEMA3E
VIP	NP_036564	HGNC:10761	9869	ENSG00000143379	SETDB1
VIP	NP_036566	HGNC:10933	26503	ENSG00000119899	SLC17A5
VIP	NP_036588	HGNC:11814	26519	ENSG00000134809	TIMM10
VIP	NP_036590	HGNC:11816	26517	ENSG00000099800	TIMM13
VIP	NP_036591	HGNC:11818	26521	ENSG00000150779	TIMM8B
VIP	NP_036596	HGNC:11843	7092	ENSG00000038295	TLL1
VIP	NP_036606	HGNC:12562	7371	ENSG00000143179	UCK2
VIP	NP_037361	HGNC:576	317	ENSG00000120868	APAF1
VIP	NP_037367	HGNC:17904	29102	ENSG00000113360	DROSHA
VIP	NP_037368	HGNC:10549	25814	ENSG00000130638	ATXN10
VIP	NP_037401	HGNC:14351	29121	ENSG00000069493	CLEC2D
VIP	NP_037421	HGNC:6338	3811	ENSG00000167633	KIR3DL1
VIP	NP_037441	HGNC:11015	7782	ENSG00000104154	SLC30A4
VIP	NP_037461	HGNC:13579	94104	ENSG00000159086	PAXBP1
VIP	NP_037489	HGNC:17930	29942	ENSG00000172733	PURG
VIP	NP_037520	HGNC:9356	10113	ENSG00000138073	PREB
VIP	NP_037524	HGNC:7993	29959	ENSG00000115216	NRBP1
VIP	NP_038464	HGNC:7666	10787	ENSG00000061676	NCKAP1
VIP	NP_038477	HGNC:962	11176	ENSG00000076108	BAZ2A
VIP	NP_053733	HGNC:3508	2130	ENSG00000182944	EWSR1
VIP	NP_054762	HGNC:24537	25978	ENSG00000083937	CHMP2B
VIP	NP_054767	HGNC:29819	57496	ENSG00000186260	MRTFB
VIP	NP_054769	HGNC:14493	28977	ENSG00000198015	MRPL42
VIP	NP_054799	HGNC:13273	50506	ENSG00000140279	DUOX2
VIP	NP_054831	HGNC:12340	7227	ENSG00000104447	TRPS1
VIP	NP_054865	HGNC:12749	7462	ENSG00000086730	LAT2
VIP	NP_054885	HGNC:17903	29079	ENSG00000136146	MED4
VIP	NP_055022	HGNC:1685	921	ENSG00000110448	CD5
VIP	NP_055026	HGNC:4089	2568	ENSG00000094755	GABRP
VIP	NP_055050	HGNC:12505	8266	ENSG00000102178	UBL4A
VIP	NP_055059	HGNC:218	9509	ENSG00000087116	ADAMTS2
VIP	NP_055075	HGNC:4926	10471	ENSG00000204220	PFDN6
VIP	NP_055112	HGNC:23287	23474	ENSG00000105755	ETHE1
VIP	NP_055121	HGNC:26935	51493	ENSG00000100220	RTCB
VIP	NP_055144	HGNC:17157	23644	ENSG00000038358	EDC4
VIP	NP_055156	HGNC:17586	23787	ENSG00000137409	MTCH1
VIP	NP_055165	HGNC:17260	25816	ENSG00000145779	TNFAIP8
VIP	NP_055181	HGNC:29931	26354	ENSG00000163938	GNL3
VIP	NP_055190	HGNC:3658	26998	ENSG00000090512	FETUB
VIP	NP_055200	HGNC:10876	27036	ENSG00000168995	SIGLEC7
VIP	NP_055206	HGNC:15819	27063	ENSG00000148677	ANKRD1
VIP	NP_055214	HGNC:21643	27075	ENSG00000106537	TSPAN13
VIP	NP_055227	HGNC:30423	27101	ENSG00000116161	CACYBP
VIP	NP_055306	HGNC:13875	93986	ENSG00000128573	FOXP2
VIP	NP_055317	HGNC:17896	27339	ENSG00000110107	PRPF19
VIP	NP_055320	HGNC:6289	27345	ENSG00000135643	KCNMB4
VIP	NP_055325	HGNC:13406	27445	ENSG00000186472	PCLO
VIP	NP_055336	HGNC:10826	23677	ENSG00000130147	SH3BP4
VIP	NP_055382	HGNC:971	9564	ENSG00000050820	BCAR1
VIP	NP_055399	HGNC:13280	30001	ENSG00000197930	ERO1A
VIP	NP_055408	HGNC:24343	30827	ENSG00000154832	CXXC1
VIP	NP_055449	HGNC:19388	9647	ENSG00000100034	PPM1F
VIP	NP_055481	HGNC:23186	9685	ENSG00000113282	CLINT1
VIP	NP_055484	HGNC:28958	9688	ENSG00000102900	NUP93
VIP	NP_055494	HGNC:30794	9702	ENSG00000166037	CEP57
VIP	NP_055527	HGNC:29010	9739	ENSG00000099381	SETD1A
VIP	NP_055531	HGNC:16467	9744	ENSG00000072818	ACAP1
VIP	NP_055536	HGNC:20956	9749	ENSG00000112419	PHACTR2
VIP	NP_055554	HGNC:16863	9774	ENSG00000029363	BCLAF1
VIP	NP_055567	HGNC:28962	9789	ENSG00000118363	SPCS2
VIP	NP_055615	HGNC:16286	9844	ENSG00000155849	ELMO1
VIP	NP_055643	HGNC:20161	9878	ENSG00000092203	TOX4
VIP	NP_055644	HGNC:18681	9879	ENSG00000145833	DDX46
VIP	NP_055647	HGNC:19165	9882	ENSG00000136111	TBC1D4
VIP	NP_055689	HGNC:16877	9927	ENSG00000116688	MFN2
VIP	NP_055694	HGNC:16442	9934	ENSG00000174944	P2RY14
VIP	NP_055695	HGNC:30843	9936	ENSG00000241399	CD302
VIP	NP_055706	HGNC:14634	11333	ENSG00000106244	PDAP1
VIP	NP_055729	HGNC:16922	116987	ENSG00000157985	AGAP1
VIP	NP_055778	HGNC:29158	22904	ENSG00000064932	SBNO2
VIP	NP_055792	HGNC:17066	22985	ENSG00000100813	ACIN1
VIP	NP_055819	HGNC:28112	23016	ENSG00000075914	EXOSC7
VIP	NP_055829	HGNC:28965	23029	ENSG00000188739	RBM34
VIP	NP_055836	HGNC:18410	23036	ENSG00000188994	ZNF292
VIP	NP_055862	HGNC:28957	23065	ENSG00000127463	EMC1
VIP	NP_055866	HGNC:18311	23071	ENSG00000023318	ERP44
VIP	NP_055870	HGNC:17070	23075	ENSG00000133789	SWAP70
VIP	NP_055880	HGNC:30578	23086	ENSG00000110723	EXPH5
VIP	NP_055889	HGNC:16636	23095	ENSG00000054523	KIF1B
VIP	NP_055916	HGNC:16790	23127	ENSG00000198756	COLGALT2
VIP	NP_055950	HGNC:18658	23165	ENSG00000155561	NUP205
VIP	NP_055955	HGNC:28974	23170	ENSG00000100304	TTLL12
VIP	NP_055969	HGNC:13520	23184	ENSG00000117899	MESD
VIP	NP_055981	HGNC:17082	23209	ENSG00000100427	MLC1
VIP	NP_056008	HGNC:648	23237	ENSG00000198576	ARC
VIP	NP_056016	HGNC:15519	23246	ENSG00000261236	BOP1
VIP	NP_056018	HGNC:29039	23248	ENSG00000163125	RPRD2
VIP	NP_056062	HGNC:2584	1540	ENSG00000083799	CYLD
VIP	NP_056065	HGNC:17208	23299	ENSG00000185963	BICD2
VIP	NP_056081	HGNC:20728	23315	ENSG00000197818	SLC9A8
VIP	NP_056086	HGNC:15974	23321	ENSG00000109654	TRIM2
VIP	NP_056098	HGNC:22205	23333	ENSG00000173852	DPY19L1
VIP	NP_056128	HGNC:14193	23365	ENSG00000196914	ARHGEF12
VIP	NP_056131	HGNC:14950	23368	ENSG00000088808	PPP1R13B
VIP	NP_056156	HGNC:1112	23397	ENSG00000121152	NCAPH
VIP	NP_056167	HGNC:14988	23509	ENSG00000101346	POFUT1
VIP	NP_056170	HGNC:17101	23512	ENSG00000178691	SUZ12
VIP	NP_056174	HGNC:20858	23516	ENSG00000104635	SLC39A14
VIP	NP_056199	HGNC:28862	25836	ENSG00000164190	NIPBL
VIP	NP_056224	HGNC:11958	57634	ENSG00000183495	EP400
VIP	NP_056278	HGNC:24546	25927	ENSG00000119865	CNRIP1
VIP	NP_056280	HGNC:20043	25929	ENSG00000082516	GEMIN5
VIP	NP_056290	HGNC:24520	25940	ENSG00000119812	FAM98A
VIP	NP_056295	HGNC:17664	25945	ENSG00000177707	NECTIN3
VIP	NP_056323	HGNC:23696	25976	ENSG00000163659	TIPARP
VIP	NP_056346	HGNC:24564	26005	ENSG00000168014	C2CD3
VIP	NP_056369	HGNC:17855	26035	ENSG00000138604	GLCE
VIP	NP_056375	HGNC:8140	4976	ENSG00000198836	OPA1
VIP	NP_056390	HGNC:11960	26058	ENSG00000204120	GIGYF2
VIP	NP_056405	HGNC:25982	54865	ENSG00000160818	GPATCH4
VIP	NP_056417	HGNC:29456	26092	ENSG00000143337	TOR1AIP1
VIP	NP_056444	HGNC:15446	26121	ENSG00000105618	PRPF31
VIP	NP_056485	HGNC:17862	26168	ENSG00000161956	SENP3
VIP	NP_056502	HGNC:21015	27145	ENSG00000118407	FILIP1
VIP	NP_056529	HGNC:30229	50486	ENSG00000123689	G0S2
VIP	NP_056536	HGNC:15717	50628	ENSG00000179409	GEMIN4
VIP	NP_056541	HGNC:24891	50717	ENSG00000132716	DCAF8
VIP	NP_056943	HGNC:4646	2957	ENSG00000165417	GTF2A1
VIP	NP_057001	HGNC:16906	373156	ENSG00000197448	GSTK1
VIP	NP_057018	HGNC:29926	51602	ENSG00000055044	NOP58
VIP	NP_057107	HGNC:24281	51633	ENSG00000155100	OTUD6B
VIP	NP_057110	HGNC:17964	51109	ENSG00000072042	RDH11
VIP	NP_057123	HGNC:23169	51637	ENSG00000087302	RTRAF
VIP	NP_057130	HGNC:17286	51013	ENSG00000171311	EXOSC1
VIP	NP_057144	HGNC:24260	51003	ENSG00000108590	MED31
VIP	NP_057146	HGNC:24261	51647	ENSG00000166595	CIAO2B
VIP	NP_057147	HGNC:21078	51020	ENSG00000111906	HDDC2
VIP	NP_057150	HGNC:16065	51022	ENSG00000023572	GLRX2
VIP	NP_057152	HGNC:21689	51024	ENSG00000214253	FIS1
VIP	NP_057169	HGNC:24090	51374	ENSG00000138085	ATRAID
VIP	NP_057197	HGNC:18082	51393	ENSG00000187688	TRPV2
VIP	NP_057202	HGNC:17623	51667	ENSG00000013374	NUB1
VIP	NP_057213	HGNC:16702	51138	ENSG00000138663	COPS4
VIP	NP_057226	HGNC:18646	51144	ENSG00000149084	HSD17B12
VIP	NP_057315	HGNC:29858	51701	ENSG00000087095	NLK
VIP	NP_057318	HGNC:16526	51703	ENSG00000197142	ACSL5
VIP	NP_057354	HGNC:6347	10365	ENSG00000127528	KLF2
VIP	NP_057376	HGNC:16264	10131	ENSG00000126602	TRAP1
VIP	NP_057394	HGNC:14121	51728	ENSG00000161980	POLR3K
VIP	NP_057399	HGNC:18649	51454	ENSG00000144366	GULP1
VIP	NP_057404	HGNC:8068	4928	ENSG00000110713	NUP98
VIP	NP_057413	HGNC:20255	51460	ENSG00000163935	SFMBT1
VIP	NP_057421	HGNC:20234	51466	ENSG00000196405	EVL
VIP	NP_057488	HGNC:26940	51504	ENSG00000173113	TRMT112
VIP	NP_057501	HGNC:20134	51218	ENSG00000182512	GLRX5
VIP	NP_057630	HGNC:21265	51279	ENSG00000139178	C1RL
VIP	NP_057631	HGNC:24188	51150	ENSG00000078808	SDF4
VIP	NP_057663	HGNC:16692	51293	ENSG00000167775	CD320
VIP	NP_057686	HGNC:4474	2826	ENSG00000184451	CCR10
VIP	NP_057694	HGNC:15632	51311	ENSG00000101916	TLR8
VIP	NP_057717	HGNC:18075	51327	ENSG00000169877	AHSP
VIP	NP_057726	HGNC:15680	51332	ENSG00000137877	SPTBN5
VIP	NP_058642	HGNC:14685	50848	ENSG00000158769	F11R
VIP	NP_058649	HGNC:8773	50940	ENSG00000128655	PDE11A
VIP	NP_059109	HGNC:16665	8862	ENSG00000171388	APLN
VIP	NP_059122	HGNC:17359	53371	ENSG00000138750	NUP54
VIP	NP_059133	HGNC:2325	53981	ENSG00000165934	CPSF2
VIP	NP_059139	HGNC:13546	54107	ENSG00000148229	POLE3
VIP	NP_060011	HGNC:2417	1427	ENSG00000213139	CRYGS
VIP	NP_060018	HGNC:26928	55573	ENSG00000091527	CDV3
VIP	NP_060042	HGNC:7111	2872	ENSG00000099875	MKNK2
VIP	NP_060045	HGNC:17809	23293	ENSG00000070366	SMG6
VIP	NP_060058	HGNC:12757	11091	ENSG00000196363	WDR5
VIP	NP_060101	HGNC:25942	55601	ENSG00000137628	DDX60
VIP	NP_060108	HGNC:25944	54797	ENSG00000130772	MED18
VIP	NP_060129	HGNC:25952	54814	ENSG00000011478	QPCTL
VIP	NP_060130	HGNC:29989	54815	ENSG00000167491	GATAD2A
VIP	NP_060140	HGNC:23077	55611	ENSG00000167770	OTUB1
VIP	NP_060191	HGNC:30237	54862	ENSG00000132024	CC2D1A
VIP	NP_060206	HGNC:23807	55623	ENSG00000066654	THUMPD1
VIP	NP_060211	HGNC:25987	54876	ENSG00000163257	DCAF16
[truncated: 9,943 more rows]
