# Supplementary material for: In silico prediction of HIV-1-host molecular interactions and their directionality
Source: PLoS Comput Biol. 2022 Feb 8;18(2):e1009720. doi: 10.1371/journal.pcbi.1009720 (PMC8856524; doi:10.1371/journal.pcbi.1009720)
Supplement: S3 Data — (XLSX) [file pcbi.1009720.s015.xlsx]

## Sheet: Sequence Pattern Analyses
	Difference of phosphodiester bonds in different classes.								Difference of codon usages in different classes.								Difference of amino acid compositions in different classes.								Expression of amino acid in VIP- and ‘backward’ VIP-enriched SLiMs.
	Phosphodiester bond in DNA	VIP versus	‘Forward’ versus	‘Forward’ versus	‘Backward’ versus				Codon	VIP versus	‘Forward’ versus	‘Forward’ versus	‘Backward’ versus				Amino acid composition	VIP versus	‘Forward’ versus	‘Forward’ versus	‘Backward’ versus				Amino acid	Occurrence in VIP-enriched SLiMs	Occurrence in ‘Backward’ VIP-enriched SLiMs	Frequency in VIP-enriched SLiMs	Frequency in ‘Backward’ VIP-enriched SLiMs
		Non-VIPa	‘Backward’ VIP	‘Bidirectional’ VIP	‘Bidirectional’ VIP					Non-VIPa	‘Backward’ VIP	‘Bidirectional’ VIP	‘Bidirectional’ VIP					Non-VIPa	‘Backward’ VIP	‘Bidirectional’ VIP	‘Bidirectional’ VIP				Alanine (A)	63	62	0.7412	0.5124
	ApA	6.50E-17 (Enriched)	0.711	6.10E-03 (Depleted)	0.14				TTT_(F)	2.75E-06 (Enriched)	0.494	2.42E-02 (Depleted)	0.36				Alanine (A)	2.00E-02 (Depleted)	0.576	0.221	0.738				Arginine (R)	4	21	0.0471	0.1736
	ApT	1.28E-11 (Enriched)	0.512	1.50E-04 (Depleted)	0.0502				TTC_(F)	9.74E-06 (Depleted)	0.857	0.0746	0.306				Arginine (R)	1.75E-11 (Depleted)	4.04E-03 (Depleted)	0.265	2.40E-04 (Enriched)				Asparagine (N)	4	3	0.0471	0.0248
	ApC	1.70E-13 (Enriched)	0.825	0.196	0.266				TTA_(L)	2.46E-02 (Enriched)	0.154	2.48E-02 (Depleted)	0.699				Asparagine (N)	2.04E-24 (Enriched)	0.89	4.62E-03 (Depleted)	0.0583				Aspartic acid (D)	19	28	0.2235	0.2314
	ApG	7.31E-12 (Enriched)	0.456	0.295	0.985				TTG_(L)	6.48E-06 (Enriched)	0.737	7.68E-03 (Depleted)	0.11				Aspartic acid (D)	2.48E-31 (Enriched)	3.25E-04 (Depleted)	6.14E-09 (Depleted)	0.256				Cysteine (C)	0	3	0	0.0248
	TpA	6.12E-06 (Enriched)	0.44	1.90E-03 (Depleted)	0.157				CTT_(L)	3.10E-05 (Enriched)	0.197	3.81E-05 (Depleted)	0.0876				Cysteine (C)	7.12E-16 (Depleted)	1.54E-04 (Enriched)	0.203	9.76E-03 (Depleted)				Glutamic acid (E)	47	23	0.5529	0.1901
	TpT	0.0952	0.365	2.20E-03 (Depleted)	0.251				CTC_(L)	7.85E-03 (Depleted)	0.636	7.01E-04 (Depleted)	0.0657				Glutamic acid (E)	2.62E-05 (Enriched)	0.693	3.32E-03 (Depleted)	0.073				Glutamine (Q)	2	17	0.0235	0.1405
	TpC	0.113	0.577	0.158	0.11				CTA_(L)	0.0891	0.276	0.265	0.8				Glutamine (Q)	0.0611	0.109	0.767	0.219				Glycine (G)	9	36	0.1059	0.2975
	TpG	0.165	3.00E-03 (Enriched)	0.741	2.50E-03 (Depleted)				CTG_(L)	4.11E-03 (Depleted)	0.292	1.50E-02 (Enriched)	0.437				Glycine (G)	0.468	0.122	3.65E-03 (Enriched)	0.437				Histidine (H)	0	2	0	0.0165
	CpA	1.19E-12 (Enriched)	0.76	0.405	0.75				ATT_(I)	2.70E-08 (Enriched)	0.677	4.51E-03 (Depleted)	0.117				Histidine (H)	4.66E-13 (Depleted)	0.727	0.301	0.292				Isoleucine (I)	4	13	0.0471	0.1074
	CpT	8.38E-16 (Depleted)	2.94E-02 (Enriched)	4.20E-04 (Enriched)	0.579				ATC_(I)	0.155	0.833	3.16E-02 (Enriched)	0.201				Isoleucine (I)	9.44E-15 (Enriched)	0.831	4.33E-04 (Depleted)	3.81E-03 (Depleted)				Leucine (L)	13	67	0.1529	0.5537
	CpC	1.26E-08 (Depleted)	0.306	2.90E-03 (Enriched)	0.29				ATA_(I)	0.205	0.776	0.498	0.417				Leucine (L)	1.31E-28 (Depleted)	0.123	0.571	0.0704				Lysine (K)	51	29	0.6	0.2397
	CpG	2.62E-04 (Depleted)	0.155	0.0663	1.26E-02 (Enriched)				ATG_(M)	N/Ab	N/A	N/A	N/A				Lysine (K)	3.83E-28 (Enriched)	0.999	1.66E-02 (Depleted)	0.0721				Methionine (M)	5	3	0.0588	0.0248
	GpA	1.21E-24 (Enriched)	0.261	9.78E-05 (Depleted)	0.0963				GTT_(V)	1.87E-05 (Enriched)	0.969	1.70E-02 (Depleted)	0.13				Methionine (M)	4.29E-07 (Enriched)	0.607	4.80E-04 (Depleted)	3.73E-02 (Depleted)				Phenylalanine (F)	2	18	0.0235	0.1488
	GpT	7.01E-04 (Enriched)	0.538	0.987	0.615				GTC_(V)	0.372	0.872	1.60E-02 (Enriched)	0.0574				Phenylalanine (F)	0.226	0.41	0.992	0.518				Proline (P)	2	24	0.0235	0.1983
	GpC	5.73E-11 (Depleted)	0.792	2.40E-03 (Enriched)	0.0753				GTA_(V)	5.22E-06 (Enriched)	0.464	0.0541	0.515				Proline (P)	4.42E-07 (Depleted)	0.911	0.241	0.402				Serine (S)	2	40	0.0235	0.3306
	GpG	1.94E-07 (Depleted)	0.772	3.20E-04 (Enriched)	2.33E-02 (Enriched)				GTG_(V)	2.27E-04 (Depleted)	0.453	4.30E-02 (Enriched)	0.453				Serine (S)	6.01E-06 (Depleted)	0.511	6.42E-03 (Enriched)	0.211				Threonine (T)	3	5	0.0353	0.0413
	a: enrichment/depletion status of phosphodiester bonds is measured by referring the average expression of phosphodiester bonds								TCT_(S)	1.26E-08 (Enriched)	0.27	0.114	3.73E-02 (Depleted)				Threonine (T)	3.33E-08 (Enriched)	0.194	0.896	0.293				Tryptophan (W)	0	0	0	0
	in different classes; phosphodiester bonds with p-values lower than 0.05 in Mann–Whitney U tests show significant difference in								TCC_(S)	0.468	0.0849	0.0559	0.917				Tryptophan (W)	1.94E-16 (Depleted)	0.303	2.22E-02 (Enriched)	1.13E-02 (Enriched)				Tyrosine (Y)	0	7	0	0.0579
	the considered two classes.								TCA_(S)	1.70E-04 (Enriched)	0.221	0.115	0.986				Tyrosine (Y)	2.67E-06 (Enriched)	0.859	0.179	0.43				Valine (V)	12	20	0.1412	0.1653
	Abbreviations: HIV-1, human immunodeficiency virus type 1; VIPs, HIV-1 interacting human proteins; non-VIPs, HIV-1 non-interacting human proteins.								TCG_(S)	9.00E-03 (Depleted)	0.532	0.136	0.119				Valine (V)	7.24E-06 (Enriched)	0.796	0.421	0.62				Abbreviations: HIV-1, human immunodeficiency virus type 1; VIPs, HIV-1 interacting human proteins; SLiMs, protein short linear motifs.
									AGT_(S)	7.23E-06 (Enriched)	0.224	3.94E-02 (Depleted)	0.739				Aliphatic (A/G/I/L/P/V)	2.51E-10 (Depleted)	0.31	4.99E-02 (Enriched)	0.678
									AGC_(S)	7.22E-07 (Depleted)	0.83	0.123	0.358				Basic/Positive charged (R/H/K)	0.256	0.14	0.389	0.458
									CCT_(P)	4.23E-06 (Enriched)	0.941	0.285	0.537				Sulfur (C/M)	5.00E-04 (Depleted)	3.82E-03 (Enriched)	0.489	1.55E-03 (Depleted)
									CCC_(P)	0.0538	0.266	0.211	0.98				Hydroxyl (S/T)	0.426	0.231	2.65E-02 (Enriched)	0.563
									CCA_(P)	1.12E-04 (Enriched)	0.872	0.347	0.43				Acidic/Negative charged (D/E)	4.41E-15 (Enriched)	0.102	3.58E-06 (Depleted)	4.54E-02 (Depleted)
									CCG_(P)	8.54E-07 (Depleted)	0.12	0.977	0.161				Amide (N/Q)	1.63E-15 (Enriched)	0.0701	0.0629	0.724
									ACT_(T)	4.49E-03 (Enriched)	0.367	3.10E-03 (Depleted)	5.61E-03 (Depleted)				Hydrophobic (A/C/I/L/M/F/W/V)	1.87E-08 (Depleted)	0.573	0.846	0.711
									ACC_(T)	0.272	0.178	2.89E-03 (Enriched)	0.375				Neutral (G/H/P/S/T/Y)	4.47E-05 (Depleted)	0.118	6.79E-04 (Enriched)	0.334
									ACA_(T)	7.66E-05 (Enriched)	0.535	0.253	0.824				Hydrophilic (R/N/D/Q/E/K)	2.27E-21 (Enriched)	9.27E-03 (Depleted)	3.56E-05 (Depleted)	0.512
									ACG_(T)	3.14E-03 (Depleted)	4.22E-02 (Depleted)	0.385	1.38E-02 (Enriched)				Tiny (A/G/S)	6.99E-05 (Depleted)	0.124	1.40E-04 (Enriched)	0.201
									TAT_(Y)	1.91E-04 (Enriched)	0.195	7.40E-04 (Depleted)	0.209				Small (N/D/C/P/T)	5.63E-07 (Enriched)	4.51E-02 (Enriched)	0.0829	1.38E-03 (Depleted)
									TAC_(Y)	3.77E-03 (Depleted)	0.233	4.45E-03 (Enriched)	0.33				Medium (Q/E/H/V)	4.65E-04 (Enriched)	0.326	0.148	0.97
									GCT_(A)	3.21E-10 (Enriched)	0.687	3.45E-02 (Depleted)	0.106				Large (R/I/L/K/M)	0.557	3.82E-02 (Depleted)	2.72E-02 (Depleted)	0.815
									GCC_(A)	0.0604	0.456	0.0524	0.602				Huge/Aromatic (F/W/Y)	0.378	0.478	0.991	0.519
									GCA_(A)	2.41E-03 (Enriched)	0.684	0.183	0.56				Uncharged (A/N/C/Q/G/I/L/M/F/P/S/T/W/Y/V)	1.42E-07 (Depleted)	3.79E-02 (Enriched)	4.38E-04 (Enriched)	0.373
									GCG_(A)	1.04E-06 (Depleted)	0.0808	0.576	4.09E-02 (Enriched)				Polar (R/N/D/Q/E/H/K/S/T/Y)	4.45E-18 (Enriched)	0.0938	5.29E-03 (Depleted)	0.703
									CAT_(H)	1.41E-04 (Enriched)	0.224	8.03E-03 (Depleted)	0.508				Nonpolar (A/C/G/I/L/M/F/P/W/V)	4.45E-18 (Depleted)	0.0938	5.29E-03 (Enriched)	0.703
									CAC_(H)	1.28E-04 (Depleted)	0.353	0.0533	0.68				a: enrichment/depletion status of amino acid compositions is measured by referring the average expression of amino acid compositions in different
									CAA_(Q)	0.081	0.312	0.821	0.32				classes; amino acid compositions with p-values lower than 0.05 in Mann–Whitney U tests show significant difference in the considered two classes.
									CAG_(Q)	0.155	0.293	0.862	0.32				Abbreviations: HIV-1, human immunodeficiency virus type 1; VIPs, HIV-1 interacting human proteins; non-VIPs, HIV-1 non-interacting human proteins.
									AAT_(N)	1.93E-06 (Enriched)	0.39	0.113	0.748
									AAC_(N)	7.11E-04 (Depleted)	0.49	0.171	0.748
									AAA_(K)	0.0866	0.409	0.106	0.645
									AAG_(K)	0.239	0.434	0.0849	0.567
									GAT_(D)	1.16E-07 (Enriched)	0.38	1.83E-02 (Depleted)	0.429
									GAC_(D)	2.64E-07 (Depleted)	0.508	3.65E-02 (Enriched)	0.429
									GAA_(E)	4.74E-05 (Enriched)	0.929	5.24E-03 (Depleted)	0.0553
									GAG_(E)	1.44E-04 (Depleted)	0.895	6.17E-03 (Enriched)	0.0553
									TGT_(C)	3.08E-08 (Enriched)	0.194	1.27E-03 (Depleted)	0.305
									TGC_(C)	3.87E-07 (Depleted)	0.565	0.0623	0.456
									TGG_(W)	N/A	N/A	N/A	N/A
									CGT_(R)	3.57E-20 (Enriched)	0.743	0.693	0.964
									CGC_(R)	0.142	0.45	0.353	0.183
									CGA_(R)	7.21E-12 (Enriched)	3.78E-02 (Depleted)	2.79E-02 (Depleted)	0.83
									CGG_(R)	2.20E-02 (Depleted)	0.206	0.618	0.145
									AGA_(R)	4.19E-02 (Enriched)	0.738	0.142	0.474
									AGG_(R)	4.14E-03 (Depleted)	0.0352	0.222	0.305
									GGT_(G)	5.89E-09 (Enriched)	0.779	3.66E-02 (Depleted)	0.234
									GGC_(G)	4.99E-02 (Depleted)	0.158	0.0697	0.954
									GGA_(G)	9.83E-06 (Enriched)	0.632	0.345	0.976
									GGG_(G)	4.64E-07 (Depleted)	0.924	1.88E-02 (Enriched)	0.141
									TAA_(N/A)	3.37E-02 (Enriched)	0.211	0.357	0.085
									TAG_(N/A)	0.979	0.807	0.0969	0.333
									TGA_(N/A)	0.0593	0.157	0.56	0.409
									a: enrichment/depletion status of codon usages is measured by referring the average expression of codon usages in different classes; codon
									with p-values lower than 0.05 in Mann–Whitney U tests show significant difference in their usages in the considered two classes.
									b: codon ‘ATG’ and ‘TGG’ are not suitable for the statistical hypothesis testing for being the only one available codon coding for methionine (M)
									and tryptophan (W) respectively.
									Abbreviations: HIV-1, human immunodeficiency virus type 1; VIPs, HIV-1 interacting human proteins; non-VIPs, HIV-1 non-interacting human proteins.

## Sheet: Annotation and netwok analyses
	Status of GO child terms involved in different human proteins.										Average level of network properties (size = 17607) in different classes.										Top 20 tissues differentially preferred by VIPs.								Top 20 tissues differentially preferred by ‘backward’ VIPs.
	GO ID	GO child term	VIP	Non-VIP	‘Forward’ VIP	‘Backward’ VIP	‘Bidirectional’ VIP				Network property	HIPPIE	VIP	Non-VIP	‘Forward’ VIP	‘Backward’ VIP	‘Bidirectional’ VIP				Tissue ID	Label	VIP	Non-VIP	P-valuea				Tissue ID	Label	‘Backward’ VIP	‘Forward’ VIP	P-valuea
	Biological process										Involved human proteins	1	0.981	0.865	0.961	0.973	0.991				BTO:0000876	Monocyte	1800/2881	2561/7261	1.7e-137				BTO:0000878	Mononuclear cell	0/188	499/1007	1.16e-36
	GO:0000003	reproduction	0.001	0.001	0	0	0.003				Average shortest path	3	2.8	3	3	2.9	2.7				BTO:0000878	Mononuclear cell	1800/2881	2561/7261	1.7e-137				BTO:0001001	Parietal lobe	136/188	541/1007	2.26e-06
	GO:0001906	cell killing	0.009	0.002	0.01	0.032	0				Betweenness centrality	0.00017	0.00032	5.8e-05	0.00021	0.00012	0.00061				BTO:0001044	Phagocyte	1800/2881	2561/7261	1.7e-137				BTO:0000615	Corpus callosum	130/188	538/1007	6.72e-05
	GO:0002376	immune system process	0.259	0.065	0.269	0.17	0.51				Closeness centrality	0.34	0.36	0.33	0.34	0.35	0.37				BTO:0001433	Mononuclear phagocyte	1800/2881	2561/7261	1.7e-137				BTO:0000293	Occipital lobe	130/188	545/1007	0.000136
	GO:0006791	sulfur utilization	0	0	0	0	0				Clustering coefficient	0.12	0.12	0.12	0.12	0.11	0.13				BTO:0001441	Marrow cell	1800/2881	2561/7261	1.7e-137				BTO:0004410	Culture condition: CD8+ cell	124/188	530/1007	0.000753
	GO:0006794	phosphorus utilization	0	0	0	0	0				Degree	37.8	79.2	27	48.2	52.5	129.3				BTO:0005453	Culture condition: CD4+ cell	1720/2881	2421/7261	5.1e-131				BTO:0000484	Frontal lobe	148/188	677/1007	0.00175
	GO:0007610	behavior	0.037	0.021	0.04	0.053	0.081				Eccentricity	5.9	5.7	5.9	5.8	5.7	5.6				BTO:0000545	Gut	1777/2881	2556/7261	1.6e-130				BTO:0000214	Cell culture	126/188	556/1007	0.00268
	GO:0008152	metabolic process	0.614	0.413	0.516	0.633	0.749				Neighborhood connectivity	279.9	247.8	262.8	235.4	237.2	211.4				BTO:0000776	B-lymphocyte	1862/2881	2768/7261	4.6e-129				BTO:0000216	Culture condition	126/188	556/1007	0.00268
	GO:0008283	cell population proliferation	0.051	0.019	0.053	0.016	0.096				Radiality	0.75	0.77	0.74	0.76	0.77	0.78				BTO:0000089	Blood	2430/2881	4351/7261	9e-123				BTO:0001490	Other source	126/188	556/1007	0.00268
	GO:0009758	carbohydrate utilization	0	0	0	0	0				Stress	4300000	770000	2500000	1700000	8200000	1500000				BTO:0000862	Heart ventricle	1635/2881	2299/7261	6.2e-121				BTO:0002008	Culture condition: antigen-presenting cell	126/188	556/1007	0.00268
	GO:0009987	cellular process	0.892	0.666	0.871	0.883	0.946				Topological coefficient	0.12	0.08	0.13	0.11	0.09	0.06				BTO:0001629	Left ventricle	1635/2881	2299/7261	6.2e-121				BTO:0000672	Hindbrain	168/188	812/1007	0.00425
	GO:0015976	carbon utilization	0	0	0	0	0				Abbreviations: HIPPIE, Human Integrated Protein-Protein Interaction rEference database; HIV-1, human immunodeficiency virus type 1; VIPs, HIV-1 interacting										BTO:0001703	Right atrium	1649/2881	2333/7261	1.4e-120				BTO:0000673	Metencephalon	168/188	812/1007	0.00425
	GO:0019740	nitrogen utilization	0	0	0.001	0	0				human proteins; non-VIPs, HIV-1 non-interacting human proteins.										BTO:0000903	Atrium	1659/2881	2362/7261	1.1e-119				BTO:0000775	Lymphocyte	143/188	659/1007	0.00443
	GO:0022414	reproductive process	0.087	0.058	0.091	0.032	0.131														BTO:0001702	Left atrium	1645/2881	2333/7261	2.6e-119				BTO:0001096	Lymphoid cell	143/188	659/1007	0.00443
	GO:0022610	biological adhesion	0.06	0.033	0.076	0.016	0.087														BTO:0000914	Natural killer cell	2026/2881	3275/7261	2.3e-116				BTO:0000914	Natural killer cell	126/188	564/1007	0.00501
	GO:0023052	signaling	0.043	0.021	0.056	0.027	0.069														BTO:0004716	Null cell	2026/2881	3275/7261	2.3e-116				BTO:0004716	Null cell	126/188	564/1007	0.00501
	GO:0032501	multicellular organismal process	0.213	0.16	0.239	0.186	0.322														BTO:0004717	Large granular lymphocyte	2026/2881	3275/7261	2.3e-116				BTO:0004717	Large granular lymphocyte	126/188	564/1007	0.00501
	GO:0032502	developmental process	0.32	0.218	0.328	0.266	0.469														BTO:0004410	Culture condition: CD8+ cell	1986/2881	3192/7261	5.8e-114				BTO:0000146	Brain stem	168/188	816/1007	0.00597
	GO:0040007	growth	0.021	0.012	0.022	0	0.045														BTO:0000574	Hematopoietic cell	2327/2881	4119/7261	5.8e-114				BTO:0000232	Cerebellum	166/188	808/1007	0.00898
	GO:0040011	locomotion	0.091	0.036	0.113	0.032	0.143														BTO:0000553	Peripheral blood	1532/2881	2120/7261	6e-114				BTO:0000342	Diencephalon	159/188	765/1007	0.00969
	GO:0043473	pigmentation	0.004	0.002	0.004	0.016	0.006														a: expression differences of tissues are measured through Pearson's Chi-squared tests on different classes.								a: expression differences of tissues are measured through Pearson's Chi-squared tests on different classes.
	GO:0044848	biological phase	0	0	0	0	0														Abbreviations: HIV-1, human immunodeficiency virus type 1; VIPs, HIV-1 interacting human proteins; non-VIPs,								Abbreviations: HIV-1, human immunodeficiency virus type 1; VIPs, HIV-1 interacting human proteins; BTO, BRENDA Tissue Ontology.
	GO:0048511	rhythmic process	0.025	0.009	0.02	0.021	0.066														HIV-1 non-interacting human proteins; BTO, BRENDA Tissue Ontology.
	GO:0050896	response to stimulus	0.454	0.196	0.471	0.287	0.767
	GO:0051179	localization	0.388	0.199	0.316	0.426	0.499
	GO:0051704	multi-organism process	0.194	0.043	0.123	0.122	0.385
	GO:0065007	biological regulation	0.738	0.509	0.748	0.649	0.946
	GO:0071840	cellular component organization or biogenesis	0.387	0.237	0.322	0.324	0.442
	GO:0098743	cell aggregation	0	0.001	0	0	0
	GO:0098754	detoxification	0.01	0.005	0.016	0.005	0.021
	Cellular component
	GO:0005576	extracellular region	0.155	0.107	0.192	0.133	0.26
	GO:0005623	cell	0.01	0.005	0.01	0	0.021
	GO:0009295	nucleoid	0.005	0.002	0	0.005	0.006
	GO:0016020	membrane	0.557	0.424	0.548	0.58	0.522
	GO:0019012	virion	0	0	0	0	0
	GO:0030054	cell junction	0.097	0.046	0.1	0.053	0.137
	GO:0031974	membrane-enclosed lumen	0.112	0.061	0.102	0.09	0.161
	GO:0032991	protein-containing complex	0.458	0.231	0.315	0.362	0.642
	GO:0043226	organelle	0.796	0.611	0.699	0.84	0.845
	GO:0044215	obsolete other organism	0	0	0	0	0
	GO:0044217	other organism part	0.014	0.002	0.001	0.016	0.024
	GO:0044421	obsolete extracellular region part	0.283	0.127	0.298	0.229	0.406
	GO:0044422	obsolete organelle part	0.703	0.485	0.578	0.739	0.776
	GO:0044423	virion part	0	0	0	0	0
	GO:0044425	obsolete membrane part	0.361	0.317	0.4	0.415	0.337
	GO:0044456	obsolete synapse part	0.062	0.031	0.049	0.106	0.075
	GO:0044464	obsolete cell part	0.948	0.803	0.931	0.952	0.949
	GO:0045202	synapse	0.052	0.03	0.044	0.064	0.075
	GO:0055044	symplast	0	0	0	0	0
	GO:0097423	mitochondrion-associated adherens complex	0	0	0	0	0
	GO:0099080	supramolecular complex	0.042	0.025	0.036	0.043	0.021
	Molecular function
	GO:0003824	catalytic activity	0.386	0.287	0.355	0.543	0.478
	GO:0005198	structural molecule activity	0.059	0.028	0.049	0.011	0.045
	GO:0005215	transporter activity	0.055	0.051	0.061	0.043	0.045
	GO:0005488	binding	0.926	0.756	0.894	0.84	0.979
	GO:0016209	antioxidant activity	0.009	0.004	0.013	0.005	0.018
	GO:0031386	protein tag	0.001	0	0	0	0.003
	GO:0038024	cargo receptor activity	0.01	0.003	0.009	0.016	0.009
	GO:0044183	protein folding chaperone	0.003	0	0.001	0	0.009
	GO:0045182	translation regulator activity	0.004	0.002	0	0	0.009
	GO:0045735	nutrient reservoir activity	0	0	0	0	0
	GO:0060089	molecular transducer activity	0.085	0.044	0.117	0.048	0.107
	GO:0090729	toxin activity	0	0	0	0	0
	GO:0098772	molecular function regulator	0.132	0.078	0.13	0.106	0.257
	GO:0140104	molecular carrier activity	0.006	0.002	0.003	0	0.018
	GO:0140110	transcription regulator activity	0.098	0.054	0.094	0.112	0.158
	GO:0140299	small molecule sensor activity	0	0	0	0	0
	Abbreviations: HIV-1, human immunodeficiency virus type 1; VIPs, HIV-1 interacting human proteins; non-VIPs, HIV-1 non-interacting human proteins; GO, gene ontology.
