# Supplementary material for: In silico prediction of HIV-1-host molecular interactions and their directionality
Source: PLoS Comput Biol. 2022 Feb 8;18(2):e1009720. doi: 10.1371/journal.pcbi.1009720 (PMC8856524; doi:10.1371/journal.pcbi.1009720)
Supplement: S4 Data — (TXT) [file pcbi.1009720.s016.txt]

#The importance and usage of features in different machine learning models.
#The importance of the feature was calculated via the Fisher-Markov Selector proposed by Cheng et al. (PMID: 21493968).
#Abbreviations: HIV-1, human immunodeficiency virus type 1; VIPs, HIV-1 interacting human proteins; PreVIP-33, machine learning model generated from training dataset S1’ with the top 33 features for the VIP prediction task; PreVIP-193, machine learning model generated from training dataset S1’ with the top 193 features for the VIP prediction task; PreVIP-441, machine learning model generated from…
#Features for predicting VIPs.
Feature	Feature index	Importance coefficient	Used by PreVIP-33	Used by PreVIP-193	Used by PreVIP-441
[Nonparametric][General.tissue]BTO:0000876	373	0.14347	Yes	Yes	Yes
[Nonparametric][General.tissue]BTO:0000878	374	0.14347	Yes	Yes	Yes
[Nonparametric][General.tissue]BTO:0001044	384	0.14347	Yes	Yes	Yes
[Nonparametric][General.tissue]BTO:0001433	411	0.14347	Yes	Yes	Yes
[Nonparametric][General.tissue]BTO:0001441	412	0.14347	Yes	Yes	Yes
[Nonparametric][General.tissue]BTO:0000776	369	0.14279	Yes	Yes	Yes
[Nonparametric][General.tissue]BTO:0000545	444	0.14233	Yes	Yes	Yes
[Nonparametric][General.tissue]BTO:0005453	434	0.14230	Yes	Yes	Yes
[Nonparametric][General.tissue]BTO:0000903	447	0.13947	Yes	Yes	Yes
[Nonparametric][General.tissue]BTO:0001703	454	0.13938	Yes	Yes	Yes
[Nonparametric][General.tissue]BTO:0001702	453	0.13916	Yes	Yes	Yes
[Nonparametric][General.tissue]BTO:0000862	446	0.13890	Yes	Yes	Yes
[Nonparametric][General.tissue]BTO:0001629	452	0.13890	Yes	Yes	Yes
[Nonparametric][General.tissue]BTO:0004410	433	0.13878	Yes	Yes	Yes
[Nonparametric][General.tissue]BTO:0000914	448	0.13833	Yes	Yes	Yes
[Nonparametric][General.tissue]BTO:0004716	456	0.13833	Yes	Yes	Yes
[Nonparametric][General.tissue]BTO:0004717	457	0.13833	Yes	Yes	Yes
[Nonparametric][General.tissue]BTO:0000214	321	0.13615	Yes	Yes	Yes
[Nonparametric][General.tissue]BTO:0000216	322	0.13615	Yes	Yes	Yes
[Nonparametric][General.tissue]BTO:0001490	420	0.13615	Yes	Yes	Yes
[Nonparametric][General.tissue]BTO:0002008	424	0.13615	Yes	Yes	Yes
[Nonparametric][General.tissue]BTO:0000553	348	0.13533	Yes	Yes	Yes
[Nonparametric][General.tissue]BTO:0000379	442	0.13510	Yes	Yes	Yes
[Nonparametric][General.GOBProot]GO:0008152	242	0.13495	Yes	Yes	Yes
[Nonparametric][General.tissue]BTO:0000615	354	0.13294	Yes	Yes	Yes
[Nonparametric][General.tissue]BTO:0000772	445	0.13263	Yes	Yes	Yes
[Nonparametric][General.tissue]BTO:0001528	451	0.13263	Yes	Yes	Yes
[Nonparametric][General.tissue]BTO:0002878	455	0.13263	Yes	Yes	Yes
[Nonparametric][General.GOCCroot]GO:0044422	293	0.13187	Yes	Yes	Yes
[Nonparametric][General.tissue]BTO:0002042	425	0.13087	Yes	Yes	Yes
[Nonparametric][General.GOBProot]GO:0065007	261	0.13004	Yes	Yes	Yes
[Nonparametric][General.GOCCroot]GO:0016020	284	0.12954	Yes	Yes	Yes
[Nonparametric][General.tissue]BTO:0000497	462	0.12886	Yes	Yes	Yes
[Nonparametric][General.tissue]BTO:0001001	383	0.12875	No	Yes	Yes
[Nonparametric][General.tissue]BTO:0000293	332	0.12792	No	Yes	Yes
[Nonparametric][General.tissue]BTO:0000775	368	0.12710	No	Yes	Yes
[Nonparametric][General.tissue]BTO:0001096	388	0.12710	No	Yes	Yes
[Nonparametric][General.tissue]BTO:0000782	370	0.12706	No	Yes	Yes
[Nonparametric][General.tissue]BTO:0001260	450	0.12645	No	Yes	Yes
[Nonparametric][General.GOBProot]GO:0050896	258	0.12630	No	Yes	Yes
[Nonparametric][General.tissue]BTO:0000175	461	0.12568	No	Yes	Yes
[Nonparametric][General.tissue]BTO:0001067	473	0.12568	No	Yes	Yes
[Nonparametric][General.GOCCroot]GO:0032991	288	0.12565	No	Yes	Yes
[Nonparametric][General.tissue]BTO:0000131	459	0.12541	No	Yes	Yes
[Nonparametric][General.tissue]BTO:0000132	460	0.12541	No	Yes	Yes
[Nonparametric][General.tissue]BTO:0000243	440	0.12512	No	Yes	Yes
[Nonparametric][General.tissue]BTO:0001175	449	0.12506	No	Yes	Yes
[Nonparametric][General.tissue]BTO:0002417	427	0.12504	No	Yes	Yes
[Nonparametric][General.codon]TGA_(N/A)	91	0.12487	No	Yes	Yes
[Nonparametric][General.tissue]BTO:0001374	404	0.12421	No	Yes	Yes
[Nonparametric][General.tissue]BTO:0000289	441	0.12408	No	Yes	Yes
[Nonparametric][General.tissue]BTO:0000997	482	0.12381	No	Yes	Yes
[Nonparametric][General.tissue]BTO:0000751	363	0.12374	No	Yes	Yes
[Nonparametric][General.tissue]BTO:0002807	511	0.12284	No	Yes	Yes
[Nonparametric][General.tissue]BTO:0000574	351	0.12273	No	Yes	Yes
[Nonparametric][General.tissue]BTO:0001539	488	0.12242	No	Yes	Yes
[Nonparametric][General.tissue]BTO:0002860	428	0.12240	No	Yes	Yes
[Nonparametric][General.tissue]BTO:0000235	493	0.12156	No	Yes	Yes
[Nonparametric][General.tissue]BTO:0000416	519	0.12029	No	Yes	Yes
[Nonparametric][General.tissue]BTO:0000419	520	0.12029	No	Yes	Yes
[Nonparametric][General.tissue]BTO:0001845	521	0.12029	No	Yes	Yes
[Nonparametric][General.tissue]BTO:0002922	522	0.12029	No	Yes	Yes
[Nonparametric][General.tissue]BTO:0000650	464	0.11960	No	Yes	Yes
[Nonparametric][General.tissue]BTO:0000991	471	0.11960	No	Yes	Yes
[Nonparametric][General.tissue]BTO:0000601	352	0.11918	No	Yes	Yes
[Nonparametric][General.tissue]BTO:0001042	497	0.11863	No	Yes	Yes
[Nonparametric][General.tissue]BTO:0003399	512	0.11863	No	Yes	Yes
[Nonparametric][General.tissue]BTO:0001422	409	0.11861	No	Yes	Yes
[Nonparametric][General.tissue]BTO:0000439	443	0.11857	No	Yes	Yes
[Nonparametric][General.tissue]BTO:0000202	439	0.11748	No	Yes	Yes
[Nonparametric][General.tissue]BTO:0001279	396	0.11697	No	Yes	Yes
[Nonparametric][General.tissue]BTO:0000089	311	0.11604	No	Yes	Yes
[Nonparametric][General.tissue]BTO:0000879	375	0.11546	No	Yes	Yes
[Nonparametric][General.tissue]BTO:0001442	413	0.11546	No	Yes	Yes
[Nonparametric][General.tissue]BTO:0001234	393	0.11495	No	Yes	Yes
[Nonparametric][General.tissue]BTO:0000580	463	0.11430	No	Yes	Yes
[Nonparametric][General.tissue]BTO:0000737	465	0.11430	No	Yes	Yes
[Nonparametric][General.tissue]BTO:0000739	466	0.11430	No	Yes	Yes
[Nonparametric][General.tissue]BTO:0000741	467	0.11430	No	Yes	Yes
[Nonparametric][General.tissue]BTO:0000773	468	0.11430	No	Yes	Yes
[Nonparametric][General.tissue]BTO:0000873	469	0.11430	No	Yes	Yes
[Nonparametric][General.tissue]BTO:0001035	472	0.11430	No	Yes	Yes
[Nonparametric][General.tissue]BTO:0001271	475	0.11430	No	Yes	Yes
[Nonparametric][General.tissue]BTO:0002144	477	0.11430	No	Yes	Yes
[Nonparametric][General.tissue]BTO:0002504	478	0.11430	No	Yes	Yes
[Nonparametric][General.GOMFroot]GO:0003824	265	0.11430	No	Yes	Yes
[Nonparametric][General.tissue]BTO:0004726	479	0.11426	No	Yes	Yes
[Nonparametric][General.tissue]BTO:0001421	408	0.11401	No	Yes	Yes
[Nonparametric][General.tissue]BTO:0001487	417	0.11323	No	Yes	Yes
[Nonparametric][General.tissue]BTO:0001365	501	0.11299	No	Yes	Yes
[Nonparametric][General.tissue]BTO:0002731	510	0.11299	No	Yes	Yes
[Nonparametric][General.GOBProot]GO:0071840	262	0.11287	No	Yes	Yes
[Nonparametric][General.GOCCroot]GO:0043226	289	0.11278	No	Yes	Yes
[Nonparametric][General.GOCCroot]GO:0044425	295	0.11262	No	Yes	Yes
[Nonparametric][General.tissue]BTO:0002495	508	0.11262	No	Yes	Yes
[Nonparametric][General.tissue]BTO:0003975	513	0.11262	No	Yes	Yes
[Nonparametric][General.tissue]BTO:0003976	514	0.11262	No	Yes	Yes
[Nonparametric][General.tissue]BTO:0000138	491	0.11252	No	Yes	Yes
[Nonparametric][General.tissue]BTO:0002191	504	0.11252	No	Yes	Yes
[Nonparametric][General.tissue]BTO:0004676	515	0.11252	No	Yes	Yes
[Nonparametric][General.GOBProot]GO:0051179	259	0.11233	No	Yes	Yes
[Nonparametric][General.tissue]BTO:0000149	438	0.11214	No	Yes	Yes
[Nonparametric][General.tissue]BTO:0000484	343	0.11207	No	Yes	Yes
[Nonparametric][General.tissue]BTO:0000045	436	0.11162	No	Yes	Yes
[Nonparametric][General.tissue]BTO:0001311	498	0.11103	No	Yes	Yes
[Nonparametric][General.tissue]BTO:0000980	381	0.11086	No	Yes	Yes
[Nonparametric][General.tissue]BTO:0000662	358	0.10996	No	Yes	Yes
[Nonparametric][General.tissue]BTO:0000211	492	0.10979	No	Yes	Yes
[Nonparametric][General.tissue]BTO:0000418	494	0.10979	No	Yes	Yes
[Nonparametric][General.tissue]BTO:0000113	490	0.10907	No	Yes	Yes
[Nonparametric][General.tissue]BTO:0001028	496	0.10907	No	Yes	Yes
[Nonparametric][General.tissue]BTO:0001325	499	0.10907	No	Yes	Yes
[Nonparametric][General.tissue]BTO:0001333	500	0.10907	No	Yes	Yes
[Nonparametric][General.tissue]BTO:0001832	502	0.10907	No	Yes	Yes
[Nonparametric][General.tissue]BTO:0001834	503	0.10907	No	Yes	Yes
[Nonparametric][General.tissue]BTO:0002507	509	0.10907	No	Yes	Yes
[Nonparametric][General.tissue]BTO:0000041	489	0.10878	No	Yes	Yes
[Nonparametric][General.tissue]BTO:0000758	495	0.10878	No	Yes	Yes
[Nonparametric][General.tissue]BTO:0001049	385	0.10863	No	Yes	Yes
[Nonparametric][General.tissue]BTO:0000408	336	0.10855	No	Yes	Yes
[Nonparametric][General.tissue]BTO:0000961	470	0.10695	No	Yes	Yes
[Nonparametric][General.tissue]BTO:0001362	476	0.10695	No	Yes	Yes
[Nonparametric][General.tissue]BTO:0002252	507	0.10635	No	Yes	Yes
[Nonparametric][General.tissue]BTO:0001101	486	0.10598	No	Yes	Yes
[Nonparametric][General.tissue]BTO:0000886	376	0.10504	No	Yes	Yes
[Nonparametric][General.tissue]BTO:0000106	458	0.10453	No	Yes	Yes
[Nonparametric][General.tissue]BTO:0001231	474	0.10453	No	Yes	Yes
[Nonparametric][General.codon]TAA_(N/A)	89	0.10171	No	Yes	Yes
[Nonparametric][General.GOBProot]GO:0032502	252	0.10139	No	Yes	Yes
[Nonparametric][General.tissue]BTO:0000614	353	0.10034	No	Yes	Yes
[Nonparametric][General.tissue]BTO:0000342	333	0.09854	No	Yes	Yes
[Nonparametric][General.GOBProot]GO:0009987	245	0.09832	No	Yes	Yes
[Nonparametric][General.tissue]BTO:0001368	402	0.09761	No	Yes	Yes
[Nonparametric][General.tissue]BTO:0002246	505	0.09657	No	Yes	Yes
[Nonparametric][General.tissue]BTO:0002250	506	0.09657	No	Yes	Yes
[Nonparametric][General.tissue]BTO:0001123	523	0.09532	No	Yes	Yes
[Nonparametric][General.tissue]BTO:0001264	524	0.09532	No	Yes	Yes
[Nonparametric][General.tissue]BTO:0000136	313	0.09315	No	Yes	Yes
[Nonparametric][General.tissue]BTO:0001340	399	0.09315	No	Yes	Yes
[Nonparametric][General.tissue]BTO:0000925	483	0.09289	No	Yes	Yes
[Nonparametric][General.tissue]BTO:0000926	484	0.09141	No	Yes	Yes
[Nonparametric][General.tissue]BTO:0001072	485	0.09141	No	Yes	Yes
[Nonparametric][General.tissue]BTO:0001104	487	0.09141	No	Yes	Yes
[Nonparametric][General.tissue]BTO:0001387	406	0.09110	No	Yes	Yes
[Nonparametric][General.codon]TAG_(N/A)	90	0.08751	No	Yes	Yes
[Nonparametric][General.GOCCroot]GO:0044421	292	0.08727	No	Yes	Yes
[Nonparametric][General.tissue]BTO:0001355	400	0.08524	No	Yes	Yes
[Nonparametric][General.tissue]BTO:0001158	391	0.08184	No	Yes	Yes
[Nonparametric][General.tissue]BTO:0000141	314	0.07918	No	Yes	Yes
[Nonparametric][General.tissue]BTO:0000232	325	0.07783	No	Yes	Yes
[Nonparametric][General.GOBProot]GO:0032501	251	0.07726	No	Yes	Yes
[Nonparametric][General.tissue]BTO:0000421	338	0.07702	No	Yes	Yes
[Nonparametric][General.tissue]BTO:0000673	361	0.07661	No	Yes	Yes
[Nonparametric][General.GOBProot]GO:0002376	238	0.07659	No	Yes	Yes
[Nonparametric][General.tissue]BTO:0000672	360	0.07645	No	Yes	Yes
[Nonparametric][General.tissue]BTO:0000146	316	0.07584	No	Yes	Yes
[Nonparametric][General.tissue]BTO:0000784	371	0.07359	No	Yes	Yes
[Nonparametric][General.GOMFroot]GO:0005488	268	0.07305	No	Yes	Yes
[Nonparametric][General.tissue]BTO:0000199	319	0.07177	No	Yes	Yes
[Nonparametric][General.tissue]BTO:0001103	389	0.07032	No	Yes	Yes
[Nonparametric][General.tissue]BTO:0001281	397	0.06910	No	Yes	Yes
[Nonparametric][General.tissue]BTO:0000765	367	0.06859	No	Yes	Yes
[Nonparametric][General.tissue]BTO:0001203	392	0.06859	No	Yes	Yes
[Nonparametric][General.tissue]BTO:0000445	340	0.06817	No	Yes	Yes
[Parametric][General.evolution]Average_dS	94	0.06813	No	Yes	Yes
[Nonparametric][General.tissue]BTO:0000928	378	0.06630	No	Yes	Yes
[Nonparametric][General.tissue]BTO:0000959	379	0.06547	No	Yes	Yes
[Nonparametric][General.tissue]BTO:0001253	395	0.06473	No	Yes	Yes
[Nonparametric][General.tissue]BTO:0000365	335	0.06224	No	Yes	Yes
[Nonparametric][VIP.MTF]MTF_occurrence	231	0.06178	No	Yes	Yes
[Nonparametric][General.tissue]BTO:0001129	390	0.06078	No	Yes	Yes
[Nonparametric][General.tissue]BTO:0001379	405	0.06078	No	Yes	Yes
[Nonparametric][General.tissue]BTO:0000420	337	0.06037	No	Yes	Yes
[Nonparametric][General.tissue]BTO:0000828	372	0.06037	No	Yes	Yes
[Nonparametric][General.tissue]BTO:0000975	380	0.06031	No	Yes	Yes
[Nonparametric][General.tissue]BTO:0001424	410	0.06023	No	Yes	Yes
[Nonparametric][General.tissue]BTO:0000449	341	0.05947	No	Yes	Yes
[Nonparametric][General.tissue]BTO:0001078	386	0.05947	No	Yes	Yes
[Parametric][General.network]Degree	532	0.05947	No	Yes	Yes
[Nonparametric][General.GOCCroot]GO:0044464	297	0.05924	No	Yes	Yes
[Parametric][General.evolution]Average_dN	93	0.05843	No	Yes	Yes
[Nonparametric][General.tissue]BTO:0000988	382	0.05811	No	Yes	Yes
[Nonparametric][General.GOBProot]GO:0051704	260	0.05786	No	Yes	Yes
[Nonparametric][General.GOCCroot]GO:0005576	281	0.05701	No	Yes	Yes
[Nonparametric][General.tissue]BTO:0001418	407	0.05648	No	Yes	Yes
[Nonparametric][General.tissue]BTO:0001090	387	0.05552	No	Yes	Yes
[Parametric][General.network]Stress	536	0.05535	No	Yes	Yes
[Nonparametric][General.tissue]BTO:0000634	355	0.05483	No	Yes	Yes
[Nonparametric][General.tissue]BTO:0000759	365	0.05452	No	Yes	Yes
[Parametric][General.network]BetweennessCentrality	529	0.05428	No	Yes	Yes
[Nonparametric][General.tissue]BTO:0001307	398	0.05416	No	Yes	Yes
[Parametric][General.splicing]CodingTranscriptNo.	2	0.05416	No	Yes	Yes
[Nonparametric][General.tissue]BTO:0001493	422	0.05386	No	Yes	Yes
[Nonparametric][General.tissue]BTO:0000084	309	0.05380	No	No	Yes
[Nonparametric][General.tissue]BTO:0000166	317	0.05380	No	No	Yes
[Nonparametric][General.tissue]BTO:0002273	426	0.05380	No	No	Yes
[Nonparametric][General.tissue]BTO:0000047	303	0.05376	No	No	Yes
[Nonparametric][General.tissue]BTO:0000140	437	0.05311	No	No	Yes
[Nonparametric][General.tissue]BTO:0000493	344	0.05241	No	No	Yes
[Nonparametric][General.tissue]BTO:0000651	357	0.05226	No	No	Yes
[Nonparametric][General.tissue]BTO:0000174	318	0.05088	No	No	Yes
[Nonparametric][General.tissue]BTO:0000284	331	0.05088	No	No	Yes
[Nonparametric][General.tissue]BTO:0001486	416	0.05032	No	No	Yes
[Nonparametric][General.tissue]BTO:0001369	403	0.04978	No	No	Yes
[Parametric][General.splicing]ExonNo.	3	0.04965	No	No	Yes
[Parametric][General.codon]TTA_(L)	30	0.04959	No	No	Yes
[Nonparametric][General.tissue]BTO:0000887	377	0.04955	No	No	Yes
[Nonparametric][General.tissue]BTO:0001485	415	0.04955	No	No	Yes
[Parametric][General.splicing]TranscriptNo.	1	0.04897	No	No	Yes
[Nonparametric][General.GOMFroot]GO:0098772	277	0.04759	No	No	Yes
[Parametric][General.Disorder]IUPred_disorder_coverage%	235	0.04717	No	No	Yes
[Parametric][General.codon]GAA_(E)	74	0.04707	No	No	Yes
[Parametric][General.codon]ATA_(I)	38	0.04701	No	No	Yes
[Parametric][General.codon]GAG_(E)	75	0.04676	No	No	Yes
[Parametric][VIP.MTF]MTF_occurrence	230	0.04645	No	No	Yes
[Parametric][General.codon]AGA_(R)	83	0.04612	No	No	Yes
[Parametric][General.codon]CGT_(R)	79	0.04581	No	No	Yes
[Parametric][General.DNA]TpA%	16	0.04580	No	No	Yes
[Parametric][General.codon]GTT_(V)	40	0.04571	No	No	Yes
[Parametric][General.codon]GTA_(V)	42	0.04558	No	No	Yes
[Nonparametric][General.tissue]BTO:0000562	349	0.04549	No	No	Yes
[Nonparametric][General.tissue]BTO:0000088	310	0.04547	No	No	Yes
[Nonparametric][General.tissue]BTO:0000233	326	0.04521	No	No	Yes
[Nonparametric][General.tissue]BTO:0000269	329	0.04487	No	No	Yes
[Nonparametric][General.tissue]BTO:0000123	312	0.04478	No	No	Yes
[Parametric][General.DNA]AT(CG)	9	0.04472	No	No	Yes
[Nonparametric][General.tissue]BTO:0000231	324	0.04462	No	No	Yes
[Nonparametric][General.tissue]BTO:0000239	327	0.04462	No	No	Yes
[Parametric][General.codon]CTG_(L)	35	0.04460	No	No	Yes
[Nonparametric][General.tissue]BTO:0000671	359	0.04440	No	No	Yes
[Parametric][General.DNA]ApT%	13	0.04408	No	No	Yes
[Parametric][General.DNA]C(ATG)	7	0.04380	No	No	Yes
[Parametric][General.codon]CAT_(H)	64	0.04330	No	No	Yes
[Parametric][General.Disorder]Espritz_disorder_coverage%	232	0.04315	No	No	Yes
[Parametric][General.DNA]TpT%	17	0.04313	No	No	Yes
[Nonparametric][General.tissue]BTO:0000753	364	0.04307	No	No	Yes
[Nonparametric][General.tissue]BTO:0005810	435	0.04307	No	No	Yes
[Parametric][General.DNA]ApA%	12	0.04264	No	No	Yes
[Parametric][General.DNA]CpC%	22	0.04236	No	No	Yes
[Parametric][General.network]ClusteringCoefficient	531	0.04208	No	No	Yes
[Parametric][General.codon]TCG_(S)	47	0.04207	No	No	Yes
[Nonparametric][General.tissue]BTO:0000431	339	0.04205	No	No	Yes
[Parametric][General.evolution]ParalogueNO.	92	0.04190	No	No	Yes
[Parametric][General.codon]CAG_(Q)	67	0.04188	No	No	Yes
[Parametric][General.codon]CCG_(P)	53	0.04185	No	No	Yes
[Parametric][General.codon]CTA_(L)	34	0.04183	No	No	Yes
[Parametric][General.codon]CAA_(Q)	66	0.04179	No	No	Yes
[Parametric][General.codon]CGA_(R)	81	0.04168	No	No	Yes
[Parametric][General.Disorder]Espritz_50-length_disorder	234	0.04165	No	No	Yes
[Nonparametric][General.tissue]BTO:0001613	423	0.04155	No	No	Yes
[Parametric][General.codon]CGG_(R)	82	0.04145	No	No	Yes
[Nonparametric][General.tissue]BTO:0000478	342	0.04137	No	No	Yes
[Parametric][General.codon]TAT_(Y)	58	0.04132	No	No	Yes
[Parametric][General.codon]ATT_(I)	36	0.04122	No	No	Yes
[Parametric][General.codon]GAC_(D)	73	0.04118	No	No	Yes
[Parametric][General.codon]CTT_(L)	32	0.04111	No	No	Yes
[Parametric][General.codon]GAT_(D)	72	0.04110	No	No	Yes
[Parametric][General.DNA]A(TCG)	5	0.04100	No	No	Yes
[Parametric][General.evolution]dN/dS_with_Orangutan	104	0.04095	No	No	Yes
[Parametric][General.splicing]UET	4	0.04088	No	No	Yes
[Parametric][General.codon]GCC_(A)	61	0.04085	No	No	Yes
[Nonparametric][General.tissue]BTO:0000570	350	0.04083	No	No	Yes
[Parametric][General.codon]AAT_(N)	68	0.04082	No	No	Yes
[Parametric][General.DNA]GpG%	27	0.04074	No	No	Yes
[Parametric][General.codon]ACG_(T)	57	0.04071	No	No	Yes
[Parametric][General.Disorder]Espritz_30-length_disorder	233	0.04068	No	No	Yes
[Parametric][General.codon]GTG_(V)	43	0.04067	No	No	Yes
[Parametric][General.evolution]dN/dS_with_Gorilla	101	0.04066	No	No	Yes
[Parametric][General.tissue]Tissue_occurence	527	0.04056	No	No	Yes
[Nonparametric][General.tissue]BTO:0000345	334	0.04053	No	No	Yes
[Parametric][General.evolution]dN/dS_with_Gibbon	107	0.04049	No	No	Yes
[Nonparametric][General.tissue]BTO:0000763	366	0.04047	No	No	Yes
[Parametric][General.codon]ATC_(I)	37	0.04041	No	No	Yes
[Parametric][General.evolution]dN/dS_with_Chimpanzee	98	0.04037	No	No	Yes
[Nonparametric][General.tissue]BTO:0000203	320	0.04035	No	No	Yes
[Parametric][General.codon]GCG_(A)	63	0.04021	No	No	Yes
[Nonparametric][General.GOCCroot]GO:0031974	287	0.04017	No	No	Yes
[Parametric][General.DNA]G(ATC)	8	0.04007	No	No	Yes
[Parametric][General.codon]AAA_(K)	70	0.03990	No	No	Yes
[Parametric][General.DNA]GpC%	26	0.03982	No	No	Yes
[Parametric][General.codon]AAC_(N)	69	0.03962	No	No	Yes
[Parametric][General.DNA]T(ACG)	6	0.03946	No	No	Yes
[Parametric][General.codon]CAC_(H)	65	0.03943	No	No	Yes
[Parametric][General.codon]CGC_(R)	80	0.03938	No	No	Yes
[Parametric][General.AAC]AA_I	117	0.03934	No	No	Yes
[Parametric][General.codon]TTT_(F)	28	0.03926	No	No	Yes
[Parametric][General.codon]GGC_(G)	86	0.03917	No	No	Yes
[Parametric][General.codon]AAG_(K)	71	0.03899	No	No	Yes
[Parametric][General.codon]GGA_(G)	87	0.03898	No	No	Yes
[Parametric][General.codon]TCA_(S)	46	0.03896	No	No	Yes
[Parametric][General.codon]CCC_(P)	51	0.03880	No	No	Yes
[Parametric][General.codon]CCT_(P)	50	0.03873	No	No	Yes
[Parametric][General.codon]GCA_(A)	62	0.03861	No	No	Yes
[Parametric][General.codon]TAC_(Y)	59	0.03850	No	No	Yes
[Parametric][General.codon]AGT_(S)	48	0.03844	No	No	Yes
[Parametric][General.codon]AGC_(S)	49	0.03822	No	No	Yes
[Parametric][General.codon]GCT_(A)	60	0.03820	No	No	Yes
[Parametric][General.codon]ACC_(T)	55	0.03819	No	No	Yes
[Parametric][General.codon]CTC_(L)	33	0.03812	No	No	Yes
[Parametric][General.codon]GGT_(G)	85	0.03797	No	No	Yes
[Parametric][General.codon]TTC_(F)	29	0.03769	No	No	Yes
[Parametric][General.codon]TCT_(S)	44	0.03765	No	No	Yes
[Parametric][General.AAC]AA_N	110	0.03758	No	No	Yes
[Parametric][General.codon]TCC_(S)	45	0.03750	No	No	Yes
[Parametric][General.codon]ACT_(T)	54	0.03749	No	No	Yes
[Parametric][General.AAC]AA_Y	126	0.03743	No	No	Yes
[Nonparametric][General.tissue]BTO:0000020	480	0.03731	No	No	Yes
[Nonparametric][General.tissue]BTO:0000091	481	0.03731	No	No	Yes
[Parametric][General.codon]TTG_(L)	31	0.03714	No	No	Yes
[Parametric][General.AAC]AA_L	118	0.03709	No	No	Yes
[Parametric][General.DNA]CpG%	23	0.03706	No	No	Yes
[Parametric][General.network]Radiality	535	0.03701	No	No	Yes
[Parametric][General.AAC]AA_K	119	0.03695	No	No	Yes
[Nonparametric][General.tissue]BTO:0001085	517	0.03690	No	No	Yes
[Parametric][General.evolution]Average_dS_with_Orangutan	103	0.03688	No	No	Yes
[Nonparametric][General.tissue]BTO:0000534	347	0.03687	No	No	Yes
[Nonparametric][General.tissue]BTO:0001363	401	0.03687	No	No	Yes
[Parametric][General.codon]ACA_(T)	56	0.03683	No	No	Yes
[Parametric][General.AAC]AA_M	120	0.03682	No	No	Yes
[Parametric][General.AAC]AA_D	111	0.03681	No	No	Yes
[Parametric][General.AAC]Huge/Aromatic	141	0.03679	No	No	Yes
[Parametric][General.network]Eccentricity	533	0.03670	No	No	Yes
[Parametric][General.codon]TGC_(C)	77	0.03669	No	No	Yes
[Parametric][General.network]ClosenessCentrality	530	0.03668	No	No	Yes
[Nonparametric][General.tissue]BTO:0000706	362	0.03665	No	No	Yes
[Parametric][General.codon]CCA_(P)	52	0.03654	No	No	Yes
[Parametric][General.AAC]AA_G	115	0.03642	No	No	Yes
[Parametric][General.DNA]AC(TG)	10	0.03638	No	No	Yes
[Parametric][General.AAC]AA_S	123	0.03612	No	No	Yes
[Parametric][General.AAC]Large	140	0.03610	No	No	Yes
[Parametric][General.AAC]AA_V	127	0.03604	No	No	Yes
[Parametric][General.codon]GGG_(G)	88	0.03599	No	No	Yes
[Nonparametric][General.GOMFroot]GO:0140110	279	0.03588	No	No	Yes
[Parametric][General.DNA]CpT%	21	0.03587	No	No	Yes
[Nonparametric][General.tissue]BTO:0001244	394	0.03584	No	No	Yes
[Nonparametric][General.tissue]BTO:0003092	430	0.03584	No	No	Yes
[Parametric][General.AAC]Tiny	137	0.03581	No	No	Yes
[Parametric][General.DNA]GpT%	25	0.03576	No	No	Yes
[Parametric][General.AAC]AA_W	125	0.03576	No	No	Yes
[Parametric][General.AAC]AA_F	121	0.03570	No	No	Yes
[Parametric][General.AAC]Hydroxyl	131	0.03568	No	No	Yes
[Parametric][General.AAC]Amide	133	0.03567	No	No	Yes
[Parametric][General.DNA]ApC%	14	0.03566	No	No	Yes
[Parametric][General.AAC]AA_R	109	0.03560	No	No	Yes
[Nonparametric][General.tissue]BTO:0000142	315	0.03555	No	No	Yes
[Parametric][General.evolution]Average_dN_with_Orangutan	102	0.03554	No	No	Yes
[Parametric][General.evolution]Average_dN_with_Gibbon	105	0.03552	No	No	Yes
[Parametric][General.AAC]AA_P	122	0.03550	No	No	Yes
[Parametric][General.codon]TGT_(C)	76	0.03533	No	No	Yes
[Parametric][General.AAC]Aliphatic	128	0.03527	No	No	Yes
[Parametric][General.AAC]AA_H	116	0.03526	No	No	Yes
[Parametric][General.evolution]Average_dS_with_Gorilla	100	0.03524	No	No	Yes
[Parametric][General.DNA]GpA%	24	0.03522	No	No	Yes
[Parametric][General.codon]GTC_(V)	41	0.03522	No	No	Yes
[Parametric][General.AAC]AA_A	108	0.03518	No	No	Yes
[Parametric][General.AAC]Small	138	0.03518	No	No	Yes
[Parametric][General.DNA]TpG%	19	0.03513	No	No	Yes
[Parametric][General.evolution]Average_dS_with_Chimpanzee	97	0.03509	No	No	Yes
[Parametric][General.AAC]AA_T	124	0.03500	No	No	Yes
[Parametric][General.AAC]Neutral	135	0.03493	No	No	Yes
[Parametric][General.AAC]AA_Q	114	0.03493	No	No	Yes
[Nonparametric][General.tissue]BTO:0000227	323	0.03487	No	No	Yes
[Parametric][General.DNA]CpA%	20	0.03483	No	No	Yes
[Parametric][General.AAC]Polar	143	0.03480	No	No	Yes
[Parametric][General.AAC]Sulfur	130	0.03478	No	No	Yes
[Parametric][General.AAC]Nonpolar	144	0.03476	No	No	Yes
[Parametric][General.DNA]ApG%	15	0.03451	No	No	Yes
[Nonparametric][General.tissue]BTO:0001484	414	0.03448	No	No	Yes
[Parametric][General.DNA]TpC%	18	0.03438	No	No	Yes
[Parametric][General.AAC]AA_C	112	0.03434	No	No	Yes
[Parametric][General.network]TopologicalCoefficient	537	0.03427	No	No	Yes
[Parametric][General.AAC]Uncharged	142	0.03419	No	No	Yes
[Parametric][General.evolution]Average_dS_with_Gibbon	106	0.03418	No	No	Yes
[Nonparametric][General.GOBProot]GO:0022414	248	0.03409	No	No	Yes
[Nonparametric][General.tissue]BTO:0003099	432	0.03405	No	No	Yes
[Parametric][General.evolution]Average_dN_with_Gorilla	99	0.03404	No	No	Yes
[Parametric][General.DNA]AG(TC)	11	0.03400	No	No	Yes
[Parametric][General.AAC]Acidic/Negative_charged	132	0.03394	No	No	Yes
[Nonparametric][General.GOCCroot]GO:0030054	286	0.03393	No	No	Yes
[Nonparametric][General.tissue]BTO:0000648	356	0.03391	No	No	Yes
[Nonparametric][General.tissue]BTO:0000855	516	0.03385	No	No	Yes
[Parametric][General.codon]AGG_(R)	84	0.03377	No	No	Yes
[Parametric][General.AAC]AA_E	113	0.03356	No	No	Yes
[Parametric][General.AAC]Basic/Positive_charged	129	0.03348	No	No	Yes
[Parametric][General.AAC]Medium	139	0.03347	No	No	Yes
[Parametric][General.evolution]Average_dN_with_Chimpanzee	96	0.03338	No	No	Yes
[Parametric][General.AAC]Hydrophilic	136	0.03330	No	No	Yes
[Parametric][General.network]NeighborhoodConnectivity	534	0.03325	No	No	Yes
[Parametric][General.AAC]Hydrophobic	134	0.03318	No	No	Yes
[Nonparametric][General.tissue]BTO:0000511	345	0.03222	No	No	Yes
[Nonparametric][General.tissue]BTO:0001388	525	0.03216	No	No	Yes
[Nonparametric][General.tissue]BTO:0000080	305	0.03205	No	No	Yes
[Nonparametric][General.tissue]BTO:0000254	328	0.03176	No	No	Yes
[Nonparametric][VIP.MTF]D-L-K-D	152	0.03122	No	No	Yes
[Nonparametric][VIP.MTF]K-K-E-P	154	0.03122	No	No	Yes
[Nonparametric][VIP.MTF]GD-M	161	0.03118	No	No	Yes
[Nonparametric][VIP.MTF]T-E-E-T	160	0.03117	No	No	Yes
[Nonparametric][VIP.MTF]K-G-K-G	156	0.03100	No	No	Yes
[Nonparametric][General.tissue]BTO:0000082	307	0.03096	No	No	Yes
[Nonparametric][General.tissue]BTO:0003096	431	0.03096	No	No	Yes
[Nonparametric][VIP.MTF]E-DL-K	158	0.03080	No	No	Yes
[Nonparametric][VIP.MTF]EK-A-K	149	0.03075	No	No	Yes
[Nonparametric][VIP.MTF]R-MD	165	0.03064	No	No	Yes
[Nonparametric][General.GOBProot]GO:0040011	254	0.03061	No	No	Yes
[Nonparametric][VIP.MTF]EL-A-K	168	0.03060	No	No	Yes
[Nonparametric][VIP.MTF]E-MN	157	0.03060	No	No	Yes
[Nonparametric][VIP.MTF]G-G-T-T	163	0.03054	No	No	Yes
[Nonparametric][VIP.MTF]G-K-K-V	155	0.03039	No	No	Yes
[Nonparametric][General.codon]TGG_(W)	78	0.03038	No	No	Yes
[Nonparametric][VIP.MTF]EFK	166	0.03037	No	No	Yes
[Nonparametric][VIP.MTF]F-L-K-K	177	0.03033	No	No	Yes
[Nonparametric][General.GOMFroot]GO:0060089	275	0.03031	No	No	Yes
[Nonparametric][VIP.MTF]AIN	198	0.03022	No	No	Yes
[Nonparametric][VIP.MTF]D-E-A-K	180	0.03011	No	No	Yes
[Nonparametric][VIP.MTF]E-KA-K	179	0.02999	No	No	Yes
[Nonparametric][VIP.MTF]DA-M	185	0.02992	No	No	Yes
[Nonparametric][VIP.MTF]EK-EK	186	0.02990	No	No	Yes
[Nonparametric][VIP.MTF]A-K-E-V	184	0.02989	No	No	Yes
[Nonparametric][VIP.MTF]A-K-E-G	182	0.02981	No	No	Yes
[Nonparametric][VIP.MTF]D-V-E-K	188	0.02978	No	No	Yes
[Nonparametric][VIP.MTF]G-K-K-G	162	0.02973	No	No	Yes
[Nonparametric][General.tissue]BTO:0000058	304	0.02968	No	No	Yes
[Nonparametric][VIP.MTF]D-ED-D	183	0.02964	No	No	Yes
[Nonparametric][General.tissue]BTO:0000282	330	0.02939	No	No	Yes
[Nonparametric][VIP.MTF]AK-L-E	191	0.02939	No	No	Yes
[Nonparametric][VIP.MTF]A-K-K-G	178	0.02932	No	No	Yes
[Nonparametric][VIP.MTF]A-V-S-K	195	0.02913	No	No	Yes
[Nonparametric][VIP.MTF]A-K-K-V	203	0.02903	No	No	Yes
[Nonparametric][VIP.MTF]A-D-K-L	196	0.02901	No	No	Yes
[Nonparametric][VIP.MTF]DDR	173	0.02892	No	No	Yes
[Nonparametric][VIP.MTF]A-K-LE	181	0.02884	No	No	Yes
[Nonparametric][VIP.MTF]E-D-LK	174	0.02882	No	No	Yes
[Nonparametric][VIP.MTF]A-K-V-K	159	0.02880	No	No	Yes
[Nonparametric][VIP.MTF]EKE-K	148	0.02864	No	No	Yes
[Nonparametric][VIP.MTF]D-D-ED	187	0.02859	No	No	Yes
[Nonparametric][VIP.MTF]D-E-V-K	164	0.02850	No	No	Yes
[Nonparametric][VIP.MTF]A-V-V-K	172	0.02845	No	No	Yes
[Nonparametric][VIP.MTF]AE-K-K	176	0.02844	No	No	Yes
[Nonparametric][VIP.MTF]E-AK-K	147	0.02827	No	No	Yes
[Nonparametric][VIP.MTF]AE-K-E	171	0.02801	No	No	Yes
[Nonparametric][VIP.MTF]D-Q-L-K	151	0.02793	No	No	Yes
[Nonparametric][VIP.MTF]A-E-D-D	207	0.02786	No	No	No
[Nonparametric][VIP.MTF]A-K-KK	167	0.02782	No	No	No
[Nonparametric][VIP.MTF]AEM	211	0.02777	No	No	No
[Nonparametric][VIP.MTF]A-G-A-K	192	0.02771	No	No	No
[Nonparametric][VIP.MTF]AK-K-K	202	0.02762	No	No	No
[Nonparametric][VIP.MTF]A-A-N-S	200	0.02746	No	No	No
[Parametric][General.evolution]dN/dS	95	0.02744	No	No	No
[Nonparametric][VIP.MTF]A-A-E-I	204	0.02740	No	No	No
[Nonparametric][VIP.MTF]AA-V-P	221	0.02736	No	No	No
[Nonparametric][VIP.MTF]A-EAL	210	0.02733	No	No	No
[Nonparametric][General.tissue]BTO:0000083	308	0.02733	No	No	No
[Parametric][General.network]AverageShortestPathLength	528	0.02722	No	No	No
[Nonparametric][VIP.MTF]A-EK-K	197	0.02717	No	No	No
[Nonparametric][VIP.MTF]A-K-K-Q	170	0.02715	No	No	No
[Nonparametric][VIP.MTF]A-AA-K	215	0.02682	No	No	No
[Nonparametric][VIP.MTF]A-A-I-G	209	0.02682	No	No	No
[Nonparametric][VIP.MTF]A-A-KL	190	0.02663	No	No	No
[Nonparametric][VIP.MTF]A-D-D-L	216	0.02660	No	No	No
[Nonparametric][VIP.MTF]A-D-D-E	153	0.02645	No	No	No
[Nonparametric][General.tissue]BTO:0000081	306	0.02640	No	No	No
[Nonparametric][VIP.MTF]AAA-AA	229	0.02633	No	No	No
[Nonparametric][VIP.MTF]AA-AE	226	0.02600	No	No	No
[Nonparametric][VIP.MTF]A-A-VV	219	0.02588	No	No	No
[Nonparametric][VIP.MTF]A-EA-K	193	0.02586	No	No	No
[Nonparametric][VIP.MTF]A-A-AK	217	0.02582	No	No	No
[Nonparametric][VIP.MTF]A-D-A-R	213	0.02580	No	No	No
[Nonparametric][VIP.MTF]AA-E-K	189	0.02576	No	No	No
[Nonparametric][VIP.MTF]AA-EA	218	0.02573	No	No	No
[Nonparametric][VIP.MTF]AA-K-A	212	0.02571	No	No	No
[Nonparametric][VIP.MTF]AA-E-V	227	0.02565	No	No	No
[Nonparametric][VIP.MTF]AA-V-E	224	0.02548	No	No	No
[Nonparametric][General.GOMFroot]GO:0005215	267	0.02547	No	No	No
[Nonparametric][VIP.MTF]A-E-A-I	175	0.02543	No	No	No
[Nonparametric][VIP.MTF]AA-R-E	228	0.02534	No	No	No
[Nonparametric][VIP.MTF]AK-K-E	145	0.02522	No	No	No
[Nonparametric][VIP.MTF]AE-A-K	201	0.02518	No	No	No
[Nonparametric][VIP.MTF]AK-A-E	146	0.02506	No	No	No
[Nonparametric][VIP.MTF]AA-AAA	223	0.02504	No	No	No
[Nonparametric][VIP.MTF]A-AE-K	208	0.02452	No	No	No
[Nonparametric][General.tissue]BTO:0001491	421	0.02448	No	No	No
[Nonparametric][VIP.MTF]A-A-KE	205	0.02427	No	No	No
[Nonparametric][General.tissue]BTO:0003091	429	0.02414	No	No	No
[Nonparametric][VIP.MTF]A-A-E-N	206	0.02412	No	No	No
[Nonparametric][VIP.MTF]A-A-KK	169	0.02377	No	No	No
[Nonparametric][VIP.MTF]AA-K-K	150	0.02347	No	No	No
[Nonparametric][VIP.MTF]A-A-D-K	199	0.02339	No	No	No
[Nonparametric][VIP.MTF]AA-K-E	194	0.02328	No	No	No
[Nonparametric][General.tissue]BTO:0001488	418	0.02326	No	No	No
[Nonparametric][VIP.MTF]AAE-L	222	0.02261	No	No	No
[Nonparametric][General.tissue]BTO:0000522	346	0.02257	No	No	No
[Nonparametric][General.GOBProot]GO:0022610	249	0.02242	No	No	No
[Nonparametric][VIP.MTF]AA-AT	225	0.02240	No	No	No
[Nonparametric][General.GOCCroot]GO:0044456	296	0.02209	No	No	No
[Nonparametric][VIP.MTF]AA-EE	220	0.02176	No	No	No
[Nonparametric][VIP.MTF]AAE-E	214	0.02152	No	No	No
[Nonparametric][General.GOMFroot]GO:0005198	266	0.02108	No	No	No
[Nonparametric][General.GOCCroot]GO:0045202	298	0.01928	No	No	No
[Nonparametric][General.tissue]BTO:0000042	302	0.01692	No	No	No
[Nonparametric][General.tissue]BTO:0001489	419	0.01692	No	No	No
[Nonparametric][General.GOBProot]GO:0008283	243	0.01690	No	No	No
[Nonparametric][General.GOCCroot]GO:0099080	301	0.01630	No	No	No
[Nonparametric][General.GOBProot]GO:0023052	250	0.01548	No	No	No
[Nonparametric][General.GOBProot]GO:0007610	241	0.01420	No	No	No
[Nonparametric][General.tissue]BTO:0001208	518	0.01033	No	No	No
[Nonparametric][General.GOBProot]GO:0048511	257	0.00830	No	No	No
[Nonparametric][General.GOBProot]GO:0040007	253	0.00805	No	No	No
[Nonparametric][General.tissue]BTO:0000368	526	0.00718	No	No	No
[Nonparametric][General.GOCCroot]GO:0044217	291	0.00409	No	No	No
[Nonparametric][General.GOCCroot]GO:0005623	282	0.00372	No	No	No
[Nonparametric][General.GOBProot]GO:0098754	264	0.00357	No	No	No
[Nonparametric][General.GOMFroot]GO:0016209	269	0.00305	No	No	No
[Nonparametric][General.GOMFroot]GO:0038024	271	0.00304	No	No	No
[Nonparametric][General.GOBProot]GO:0001906	237	0.00239	No	No	No
[Nonparametric][General.GOCCroot]GO:0009295	283	0.00200	No	No	No
[Nonparametric][General.GOMFroot]GO:0140104	278	0.00199	No	No	No
[Nonparametric][General.GOMFroot]GO:0045182	273	0.00159	No	No	No
[Nonparametric][General.GOBProot]GO:0043473	255	0.00140	No	No	No
[Nonparametric][General.GOMFroot]GO:0044183	272	0.00098	No	No	No
[Nonparametric][General.GOBProot]GO:0000003	236	0.00038	No	No	No
[Nonparametric][General.GOBProot]GO:0098743	263	0.00029	No	No	No
[Nonparametric][General.GOMFroot]GO:0031386	270	0.00018	No	No	No
[Nonparametric][General.GOBProot]GO:0019740	247	0.00010	No	No	No
[Nonparametric][General.codon]ATG_(M)	39	0.00007	No	No	No
[Nonparametric][General.GOBProot]GO:0044848	256	0.00003	No	No	No
[Nonparametric][General.GOBProot]GO:0006791	239	0.00000	No	No	No
[Nonparametric][General.GOBProot]GO:0006794	240	0.00000	No	No	No
[Nonparametric][General.GOBProot]GO:0009758	244	0.00000	No	No	No
[Nonparametric][General.GOBProot]GO:0015976	246	0.00000	No	No	No
[Nonparametric][General.GOMFroot]GO:0045735	274	0.00000	No	No	No
[Nonparametric][General.GOMFroot]GO:0090729	276	0.00000	No	No	No
[Nonparametric][General.GOMFroot]GO:0140299	280	0.00000	No	No	No
[Nonparametric][General.GOCCroot]GO:0019012	285	0.00000	No	No	No
[Nonparametric][General.GOCCroot]GO:0044215	290	0.00000	No	No	No
[Nonparametric][General.GOCCroot]GO:0044423	294	0.00000	No	No	No
[Nonparametric][General.GOCCroot]GO:0055044	299	0.00000	No	No	No
[Nonparametric][General.GOCCroot]GO:0097423	300	0.00000	No	No	No
#Features for predicting the directionality of HIV-1-host PPIs.
Feature	Feature index	Importance coefficient	Used by PreDIR-164	Used by PreDIR-129
[Nonparametric][General.GOMFroot]GO:0003824	301	0.13347	No	Yes
[Nonparametric][General.tissue]BTO:0000615	390	0.12762	No	Yes
[Nonparametric][General.GOBProot]GO:0050896	294	0.12712	No	Yes
[Nonparametric][General.tissue]BTO:0000776	405	0.12705	No	Yes
[Nonparametric][General.tissue]BTO:0000545	480	0.12647	No	No
[Nonparametric][General.tissue]BTO:0001001	419	0.12635	No	No
[Nonparametric][General.GOBProot]GO:0008152	278	0.12594	No	No
[Nonparametric][General.tissue]BTO:0004410	469	0.12573	No	No
[Nonparametric][General.tissue]BTO:0005453	470	0.12567	No	No
[Nonparametric][General.codon]TGA_(N/A)	91	0.12551	No	No
[Nonparametric][General.tissue]BTO:0000876	409	0.12551	No	No
[Nonparametric][General.tissue]BTO:0000878	410	0.12551	No	No
[Nonparametric][General.tissue]BTO:0001044	420	0.12551	No	No
[Nonparametric][General.tissue]BTO:0001433	447	0.12551	No	No
[Nonparametric][General.tissue]BTO:0001441	448	0.12551	No	No
[Nonparametric][General.tissue]BTO:0001260	486	0.12512	No	No
[Nonparametric][General.tissue]BTO:0000293	368	0.12463	No	No
[Nonparametric][General.tissue]BTO:0000243	476	0.12415	No	No
[Nonparametric][General.tissue]BTO:0000553	384	0.12399	No	No
[Nonparametric][Direction.HIV-1]tat	570	0.12387	No	No
[Nonparametric][General.GOCCroot]GO:0016020	320	0.12335	No	No
[Nonparametric][General.tissue]BTO:0000772	481	0.12322	No	No
[Nonparametric][General.tissue]BTO:0001528	487	0.12322	No	No
[Nonparametric][General.tissue]BTO:0002878	491	0.12322	No	No
[Nonparametric][General.tissue]BTO:0002042	461	0.12320	No	No
[Nonparametric][General.tissue]BTO:0000214	357	0.12312	No	No
[Nonparametric][General.tissue]BTO:0000216	358	0.12312	No	No
[Nonparametric][General.tissue]BTO:0001490	456	0.12312	No	No
[Nonparametric][General.tissue]BTO:0002008	460	0.12312	No	No
[Nonparametric][General.tissue]BTO:0000903	483	0.12307	No	No
[Nonparametric][General.tissue]BTO:0001703	490	0.12291	No	No
[Nonparametric][General.tissue]BTO:0001702	489	0.12285	No	No
[Nonparametric][General.tissue]BTO:0000497	498	0.12264	No	No
[Nonparametric][General.tissue]BTO:0000862	482	0.12248	No	No
[Nonparametric][General.tissue]BTO:0001629	488	0.12248	No	No
[Nonparametric][General.tissue]BTO:0000782	406	0.12233	No	No
[Nonparametric][General.tissue]BTO:0000175	497	0.12094	No	No
[Nonparametric][General.tissue]BTO:0001067	509	0.12094	No	No
[Nonparametric][General.tissue]BTO:0002860	464	0.12077	No	No
[Nonparametric][General.GOCCroot]GO:0044425	331	0.12066	No	No
[Nonparametric][General.tissue]BTO:0000914	484	0.12034	No	No
[Nonparametric][General.tissue]BTO:0004716	492	0.12034	No	No
[Nonparametric][General.tissue]BTO:0004717	493	0.12034	No	No
[Nonparametric][General.tissue]BTO:0000379	478	0.11986	No	No
[Nonparametric][General.tissue]BTO:0002417	463	0.11969	No	No
[Nonparametric][General.tissue]BTO:0000289	477	0.11948	No	No
[Nonparametric][General.tissue]BTO:0000997	518	0.11944	No	No
[Nonparametric][General.GOBProot]GO:0051179	295	0.11877	No	No
[Nonparametric][General.tissue]BTO:0002807	547	0.11835	No	No
[Nonparametric][General.tissue]BTO:0000131	495	0.11762	No	No
[Nonparametric][General.tissue]BTO:0000132	496	0.11762	No	No
[Nonparametric][General.tissue]BTO:0000235	529	0.11720	No	No
[Nonparametric][General.tissue]BTO:0001539	524	0.11710	No	No
[Nonparametric][General.GOCCroot]GO:0044422	329	0.11691	No	No
[Nonparametric][General.tissue]BTO:0001374	440	0.11375	No	No
[Nonparametric][General.tissue]BTO:0001042	533	0.11361	No	No
[Nonparametric][General.tissue]BTO:0003399	548	0.11361	No	No
[Nonparametric][General.GOCCroot]GO:0032991	324	0.11360	No	No
[Nonparametric][General.tissue]BTO:0000650	500	0.11352	No	No
[Nonparametric][General.tissue]BTO:0000991	507	0.11352	No	No
[Nonparametric][General.tissue]BTO:0000601	388	0.11325	No	No
[Nonparametric][General.tissue]BTO:0001234	429	0.11273	No	No
[Nonparametric][General.tissue]BTO:0001175	485	0.11237	No	No
[Nonparametric][General.tissue]BTO:0001422	445	0.11173	No	No
[Nonparametric][General.tissue]BTO:0000138	527	0.11156	No	No
[Nonparametric][General.tissue]BTO:0002191	540	0.11156	No	No
[Nonparametric][General.tissue]BTO:0004676	551	0.11156	No	No
[Nonparametric][General.tissue]BTO:0000416	555	0.11149	No	No
[Nonparametric][General.tissue]BTO:0000419	556	0.11149	No	No
[Nonparametric][General.tissue]BTO:0001845	557	0.11149	No	No
[Nonparametric][General.tissue]BTO:0002922	558	0.11149	No	No
[Nonparametric][General.tissue]BTO:0004726	515	0.11126	No	No
[Nonparametric][General.tissue]BTO:0002495	544	0.11081	No	No
[Nonparametric][General.tissue]BTO:0003975	549	0.11081	No	No
[Nonparametric][General.tissue]BTO:0003976	550	0.11081	No	No
[Nonparametric][General.tissue]BTO:0000113	526	0.10993	No	No
[Nonparametric][General.tissue]BTO:0001028	532	0.10993	No	No
[Nonparametric][General.tissue]BTO:0001325	535	0.10993	No	No
[Nonparametric][General.tissue]BTO:0001333	536	0.10993	No	No
[Nonparametric][General.tissue]BTO:0001832	538	0.10993	No	No
[Nonparametric][General.tissue]BTO:0001834	539	0.10993	No	No
[Nonparametric][General.tissue]BTO:0002507	545	0.10993	No	No
[Nonparametric][General.tissue]BTO:0000879	411	0.10892	No	No
[Nonparametric][General.tissue]BTO:0001442	449	0.10892	No	No
[Nonparametric][General.tissue]BTO:0001365	537	0.10825	No	No
[Nonparametric][General.GOBProot]GO:0071840	298	0.10816	No	No
[Nonparametric][General.tissue]BTO:0000980	417	0.10791	No	No
[Nonparametric][General.tissue]BTO:0001421	444	0.10780	No	No
[Nonparametric][General.GOBProot]GO:0065007	297	0.10755	No	No
[Nonparametric][General.tissue]BTO:0000045	472	0.10733	No	No
[Nonparametric][Direction.HIV-1]env	567	0.10730	No	No
[Nonparametric][General.tissue]BTO:0000662	394	0.10717	No	No
[Nonparametric][General.tissue]BTO:0001049	421	0.10636	No	No
[Nonparametric][General.tissue]BTO:0000149	474	0.10586	No	No
[Nonparametric][General.tissue]BTO:0000775	404	0.10584	No	No
[Nonparametric][General.tissue]BTO:0001096	424	0.10584	No	No
[Nonparametric][General.tissue]BTO:0000439	479	0.10529	No	No
[Nonparametric][General.tissue]BTO:0001311	534	0.10504	No	No
[Nonparametric][General.tissue]BTO:0002252	543	0.10481	No	No
[Nonparametric][General.tissue]BTO:0000580	499	0.10460	No	No
[Nonparametric][General.tissue]BTO:0000737	501	0.10460	No	No
[Nonparametric][General.tissue]BTO:0000739	502	0.10460	No	No
[Nonparametric][General.tissue]BTO:0000741	503	0.10460	No	No
[Nonparametric][General.tissue]BTO:0000773	504	0.10460	No	No
[Nonparametric][General.tissue]BTO:0000873	505	0.10460	No	No
[Nonparametric][General.tissue]BTO:0001035	508	0.10460	No	No
[Nonparametric][General.tissue]BTO:0001271	511	0.10460	No	No
[Nonparametric][General.tissue]BTO:0002144	513	0.10460	No	No
[Nonparametric][General.tissue]BTO:0002504	514	0.10460	No	No
[Nonparametric][General.tissue]BTO:0002731	546	0.10450	No	No
[Nonparametric][General.tissue]BTO:0000202	475	0.10433	No	No
[Nonparametric][General.GOBProot]GO:0032502	288	0.10421	No	No
[Nonparametric][General.tissue]BTO:0000211	528	0.10406	No	No
[Nonparametric][General.tissue]BTO:0000418	530	0.10406	No	No
[Parametric][General.network]Eccentricity	580	0.10323	No	No
[Nonparametric][General.tissue]BTO:0001101	522	0.10295	No	No
[Nonparametric][General.tissue]BTO:0000041	525	0.10294	No	No
[Nonparametric][General.tissue]BTO:0000758	531	0.10294	No	No
[Nonparametric][General.tissue]BTO:0000408	372	0.10276	No	No
[Nonparametric][General.tissue]BTO:0000484	379	0.10196	No	No
[Nonparametric][General.tissue]BTO:0000106	494	0.10118	No	No
[Nonparametric][General.tissue]BTO:0001231	510	0.10118	No	No
[Nonparametric][General.tissue]BTO:0000961	506	0.10005	No	No
[Nonparametric][General.tissue]BTO:0001362	512	0.10005	No	No
[Nonparametric][General.tissue]BTO:0000886	412	0.09978	No	No
[Nonparametric][General.tissue]BTO:0000751	399	0.09895	No	No
[Nonparametric][General.tissue]BTO:0000574	387	0.09765	No	No
[Nonparametric][General.tissue]BTO:0001279	432	0.09654	No	No
[Nonparametric][General.GOCCroot]GO:0044421	328	0.09595	No	No
[Nonparametric][General.GOCCroot]GO:0043226	325	0.09293	No	No
[Nonparametric][General.tissue]BTO:0002246	541	0.09238	No	No
[Nonparametric][General.tissue]BTO:0002250	542	0.09238	No	No
[Nonparametric][General.codon]TAA_(N/A)	89	0.09212	No	No
[Nonparametric][General.codon]TAG_(N/A)	90	0.09161	No	No
[Nonparametric][General.tissue]BTO:0001123	559	0.09114	No	No
[Nonparametric][General.tissue]BTO:0001264	560	0.09114	No	No
[Nonparametric][General.tissue]BTO:0000925	519	0.08872	No	No
[Nonparametric][General.tissue]BTO:0000926	520	0.08815	No	No
[Nonparametric][General.tissue]BTO:0001072	521	0.08815	No	No
[Nonparametric][General.tissue]BTO:0001104	523	0.08815	No	No
[Nonparametric][General.tissue]BTO:0001368	438	0.08805	No	No
[Nonparametric][General.tissue]BTO:0000089	347	0.08779	No	No
[Nonparametric][General.GOBProot]GO:0002376	274	0.08634	No	No
[Nonparametric][General.tissue]BTO:0000136	349	0.08604	No	No
[Nonparametric][General.tissue]BTO:0001340	435	0.08604	No	No
[Nonparametric][General.GOBProot]GO:0032501	287	0.08480	No	No
[Nonparametric][General.tissue]BTO:0001487	453	0.08423	No	No
[Nonparametric][General.tissue]BTO:0000614	389	0.08253	No	No
[Nonparametric][General.tissue]BTO:0001387	442	0.08089	No	No
[Nonparametric][General.tissue]BTO:0000342	369	0.07926	No	No
[Nonparametric][General.tissue]BTO:0001158	427	0.07669	No	No
[Nonparametric][General.tissue]BTO:0001355	436	0.07597	No	No
[Nonparametric][General.tissue]BTO:0000232	361	0.06958	No	No
[Nonparametric][General.GOCCroot]GO:0005576	317	0.06781	No	No
[Nonparametric][General.tissue]BTO:0000672	396	0.06748	No	No
[Nonparametric][General.tissue]BTO:0000673	397	0.06748	No	No
[Nonparametric][General.tissue]BTO:0000146	352	0.06674	No	No
[Nonparametric][Direction.HIV-1]nef	568	0.06520	No	No
[Parametric][Direction.MTF]MTF_occurrence	266	0.06395	Yes	Yes
[Nonparametric][General.tissue]BTO:0000141	350	0.06296	No	No
[Parametric][General.evolution]Average_dS	94	0.06131	No	No
[Nonparametric][General.tissue]BTO:0000445	376	0.06062	No	No
[Nonparametric][General.tissue]BTO:0000765	403	0.05928	No	No
[Nonparametric][General.tissue]BTO:0001203	428	0.05928	No	No
[Nonparametric][General.tissue]BTO:0000199	355	0.05801	No	No
[Nonparametric][General.GOMFroot]GO:0005488	304	0.05671	No	No
[Nonparametric][General.tissue]BTO:0000959	415	0.05646	No	No
[Nonparametric][General.GOBProot]GO:0009987	281	0.05606	No	No
[Nonparametric][General.tissue]BTO:0001103	425	0.05555	No	No
[Nonparametric][General.tissue]BTO:0000784	407	0.05550	No	No
[Parametric][General.evolution]Average_dN	93	0.05462	No	No
[Nonparametric][General.tissue]BTO:0001253	431	0.05384	No	No
[Nonparametric][General.GOBProot]GO:0051704	296	0.05379	No	No
[Nonparametric][Direction.HIV-1]gag	565	0.05340	No	No
[Nonparametric][General.GOMFroot]GO:0098772	313	0.05316	No	No
[Nonparametric][General.tissue]BTO:0001379	441	0.05191	No	No
[Nonparametric][General.tissue]BTO:0000420	373	0.05162	No	No
[Nonparametric][General.tissue]BTO:0000828	408	0.05162	No	No
[Nonparametric][General.tissue]BTO:0000928	414	0.05083	No	No
[Parametric][General.codon]GGA_(G)	87	0.05067	No	No
[Nonparametric][General.tissue]BTO:0001090	423	0.04994	No	No
[Nonparametric][General.tissue]BTO:0000421	374	0.04991	No	No
[Parametric][General.codon]AGA_(R)	83	0.04986	No	No
[Parametric][General.codon]TCG_(S)	47	0.04981	No	No
[Parametric][General.codon]TTA_(L)	30	0.04943	No	No
[Parametric][General.DNA]AT(CG)	9	0.04914	No	No
[Parametric][General.codon]GAA_(E)	74	0.04844	No	No
[Nonparametric][General.tissue]BTO:0001281	433	0.04839	No	No
[Parametric][General.codon]GAG_(E)	75	0.04823	No	No
[Parametric][General.evolution]dN/dS_with_Chimpanzee	98	0.04823	No	No
[Nonparametric][General.GOMFroot]GO:0140110	315	0.04817	No	No
[Nonparametric][General.tissue]BTO:0000365	371	0.04760	No	No
[Parametric][General.codon]ATA_(I)	38	0.04724	No	No
[Parametric][General.DNA]ApT%	13	0.04701	No	No
[Parametric][General.codon]CCG_(P)	53	0.04699	No	No
[Parametric][General.DNA]TpT%	17	0.04698	No	No
[Parametric][General.codon]AAA_(K)	70	0.04685	No	No
[Parametric][General.codon]AAG_(K)	71	0.04685	No	No
[Parametric][General.DNA]TpA%	16	0.04661	No	No
[Parametric][General.codon]GCG_(A)	63	0.04655	No	No
[Parametric][General.codon]CTG_(L)	35	0.04635	No	No
[Nonparametric][Direction.MTF]L-D-T-R	146	0.04610	Yes	Yes
[Parametric][General.evolution]ParalogueNO.	92	0.04602	No	No
[Parametric][General.evolution]dN/dS_with_Orangutan	104	0.04578	No	No
[Nonparametric][General.tissue]BTO:0001424	446	0.04559	No	No
[Parametric][General.codon]CAG_(Q)	67	0.04544	No	No
[Parametric][General.DNA]G(ATC)	8	0.04517	No	No
[Parametric][General.codon]CAA_(Q)	66	0.04505	No	No
[Nonparametric][General.tissue]BTO:0000988	418	0.04503	No	No
[Nonparametric][General.tissue]BTO:0000140	473	0.04503	No	No
[Nonparametric][General.tissue]BTO:0000634	391	0.04500	No	No
[Nonparametric][General.GOCCroot]GO:0031974	323	0.04495	No	No
[Parametric][General.codon]GGC_(G)	86	0.04459	No	No
[Parametric][General.DNA]GpG%	27	0.04449	No	No
[Parametric][General.splicing]ExonNo.	3	0.04439	No	No
[Parametric][General.DNA]A(TCG)	5	0.04439	No	No
[Parametric][General.DNA]ApA%	12	0.04434	No	No
[Parametric][General.codon]GTA_(V)	42	0.04429	No	No
[Parametric][General.evolution]dN/dS_with_Gorilla	101	0.04424	No	No
[Nonparametric][General.tissue]BTO:0000047	339	0.04415	No	No
[Parametric][General.codon]ATC_(I)	37	0.04409	No	No
[Parametric][General.codon]GTT_(V)	40	0.04406	No	No
[Parametric][General.DNA]GpC%	26	0.04398	No	No
[Parametric][General.DNA]C(ATG)	7	0.04375	No	No
[Parametric][General.Disorder]Espritz_50-length_disorder	270	0.04375	Yes	Yes
[Parametric][General.evolution]dN/dS_with_Gibbon	107	0.04373	No	No
[Parametric][General.codon]GCC_(A)	61	0.04372	No	No
[Nonparametric][General.tissue]BTO:0000975	416	0.04372	No	No
[Parametric][General.DNA]CpG%	23	0.04363	No	No
[Nonparametric][General.tissue]BTO:0000449	377	0.04361	No	No
[Nonparametric][General.tissue]BTO:0001078	422	0.04361	No	No
[Nonparametric][Direction.HIV-1]vpr	572	0.04351	No	No
[Parametric][General.Disorder]IUPred_disorder_coverage%	271	0.04331	Yes	Yes
[Parametric][General.Disorder]Espritz_30-length_disorder	269	0.04326	Yes	Yes
[Parametric][General.codon]GAC_(D)	73	0.04274	No	No
[Parametric][General.codon]ACG_(T)	57	0.04269	No	No
[Nonparametric][Direction.MTF]P-E-R-V	145	0.04264	Yes	Yes
[Parametric][General.codon]TTC_(F)	29	0.04252	No	No
[Parametric][General.network]ClusteringCoefficient	578	0.04250	No	No
[Parametric][General.codon]GAT_(D)	72	0.04249	No	No
[Parametric][General.codon]CGG_(R)	82	0.04243	No	No
[Parametric][General.codon]CAT_(H)	64	0.04241	No	No
[Parametric][General.network]TopologicalCoefficient	584	0.04219	No	No
[Nonparametric][Direction.MTF]P-D-SS	148	0.04207	Yes	Yes
[Parametric][General.splicing]TranscriptNo.	1	0.04204	No	No
[Parametric][General.codon]GCA_(A)	62	0.04201	No	No
[Parametric][General.codon]GTG_(V)	43	0.04189	No	No
[Parametric][General.DNA]T(ACG)	6	0.04180	No	No
[Parametric][General.codon]AAT_(N)	68	0.04175	No	No
[Parametric][General.codon]CTA_(L)	34	0.04164	No	No
[Parametric][General.codon]TTT_(F)	28	0.04163	No	No
[Nonparametric][General.tissue]BTO:0001129	426	0.04150	No	No
[Parametric][General.DNA]CpC%	22	0.04148	No	No
[Parametric][General.AAC]Huge/Aromatic	141	0.04148	Yes	Yes
[Nonparametric][Direction.MTF]L-Y-L-E	162	0.04127	Yes	Yes
[Parametric][General.Disorder]Espritz_disorder_coverage%	268	0.04125	Yes	Yes
[Parametric][General.codon]AAC_(N)	69	0.04116	No	No
[Parametric][General.codon]CGT_(R)	79	0.04115	No	No
[Parametric][General.codon]CCT_(P)	50	0.04092	No	No
[Parametric][General.codon]CGC_(R)	80	0.04092	No	No
[Nonparametric][General.tissue]BTO:0000887	413	0.04084	No	No
[Nonparametric][General.tissue]BTO:0001369	439	0.04084	No	No
[Nonparametric][General.tissue]BTO:0001485	451	0.04084	No	No
[Parametric][General.codon]TCC_(S)	45	0.04077	No	No
[Parametric][General.splicing]UET	4	0.04073	No	No
[Parametric][General.network]NeighborhoodConnectivity	581	0.04055	No	No
[Nonparametric][General.tissue]BTO:0001307	434	0.04053	No	No
[Nonparametric][Direction.MTF]L-AK-L	177	0.04049	Yes	Yes
[Nonparametric][General.tissue]BTO:0001493	458	0.04048	No	No
[Parametric][General.AAC]AA_W	125	0.04043	Yes	Yes
[Parametric][General.splicing]CodingTranscriptNo.	2	0.04025	No	No
[Parametric][General.codon]ACC_(T)	55	0.04022	No	No
[Parametric][General.codon]CAC_(H)	65	0.04015	No	No
[Parametric][General.codon]CTC_(L)	33	0.04013	No	No
[Parametric][General.codon]AGC_(S)	49	0.04009	No	No
[Nonparametric][Direction.MTF]G-L-S-Y	208	0.04000	Yes	Yes
[Parametric][General.codon]ACA_(T)	56	0.03987	No	No
[Parametric][General.tissue]Tissue_occurence	564	0.03974	No	No
[Parametric][General.codon]CCC_(P)	51	0.03970	No	No
[Parametric][General.AAC]AA_F	121	0.03965	Yes	Yes
[Parametric][General.AAC]AA_I	117	0.03949	Yes	Yes
[Parametric][General.codon]TCA_(S)	46	0.03947	No	No
[Nonparametric][General.tissue]BTO:0001418	443	0.03944	No	No
[Parametric][General.codon]GGG_(G)	88	0.03931	No	No
[Parametric][General.codon]CTT_(L)	32	0.03927	No	No
[Nonparametric][General.GOMFroot]GO:0060089	311	0.03917	No	No
[Parametric][General.AAC]AA_H	116	0.03908	Yes	Yes
[Nonparametric][General.tissue]BTO:0001486	452	0.03907	No	No
[Nonparametric][Direction.MTF]Q-K-P-L	161	0.03900	Yes	Yes
[Parametric][General.AAC]Aliphatic	128	0.03895	Yes	Yes
[Parametric][General.codon]TAT_(Y)	58	0.03888	No	No
[Parametric][General.codon]CCA_(P)	52	0.03887	No	No
[Nonparametric][General.tissue]BTO:0000651	393	0.03880	No	No
[Nonparametric][Direction.MTF]KA-L-V	196	0.03860	Yes	Yes
[Nonparametric][General.tissue]BTO:0000759	401	0.03858	No	No
[Parametric][General.AAC]AA_Y	126	0.03856	Yes	Yes
[Parametric][General.evolution]Average_dS_with_Orangutan	103	0.03850	No	No
[Parametric][General.AAC]AA_A	108	0.03846	Yes	Yes
[Nonparametric][Direction.MTF]S-LG-I	187	0.03840	Yes	Yes
[Nonparametric][Direction.MTF]RS-G-S	152	0.03840	Yes	Yes
[Nonparametric][Direction.MTF]L-S-HL	178	0.03834	Yes	Yes
[Nonparametric][General.GOCCroot]GO:0044456	332	0.03832	No	No
[Parametric][General.AAC]AA_Q	114	0.03828	Yes	Yes
[Nonparametric][Direction.MTF]R-RS-L	153	0.03827	Yes	Yes
[Nonparametric][Direction.MTF]YLF	171	0.03818	Yes	Yes
[Nonparametric][Direction.MTF]L-PD-S	210	0.03814	Yes	Yes
[Nonparametric][Direction.MTF]SP-R-L	170	0.03804	Yes	Yes
[Nonparametric][Direction.MTF]RFV	179	0.03801	Yes	Yes
[Parametric][General.codon]GCT_(A)	60	0.03793	No	No
[Nonparametric][Direction.MTF]N-L-R-S	163	0.03783	Yes	Yes
[Parametric][General.codon]ATT_(I)	36	0.03777	No	No
[Parametric][General.AAC]AA_M	120	0.03773	Yes	Yes
[Parametric][General.AAC]AA_S	123	0.03772	Yes	Yes
[Nonparametric][Direction.MTF]D-L-L-Y	173	0.03771	Yes	Yes
[Parametric][General.AAC]AA_N	110	0.03763	Yes	Yes
[Nonparametric][Direction.MTF]AS-L-P	194	0.03760	Yes	Yes
[Nonparametric][Direction.MTF]P-G-Q-S	186	0.03749	Yes	Yes
[Nonparametric][Direction.MTF]K-R-Q-L	182	0.03743	Yes	Yes
[Parametric][General.codon]AGT_(S)	48	0.03742	No	No
[Nonparametric][Direction.MTF]D-P-S-V	206	0.03741	Yes	Yes
[Nonparametric][General.tissue]BTO:0000493	380	0.03741	No	No
[Nonparametric][Direction.MTF]LA-LE	168	0.03740	Yes	Yes
[Nonparametric][Direction.MTF]LD-K-L	172	0.03740	Yes	Yes
[Nonparametric][Direction.MTF]Q-S-S-K	164	0.03740	Yes	Yes
[Parametric][General.AAC]Amide	133	0.03730	Yes	Yes
[Parametric][General.codon]TAC_(Y)	59	0.03721	No	No
[Parametric][General.AAC]Medium	139	0.03706	Yes	Yes
[Nonparametric][Direction.MTF]K-S-I-E	174	0.03705	Yes	Yes
[Parametric][General.codon]GTC_(V)	41	0.03703	No	No
[Parametric][General.DNA]ApG%	15	0.03701	No	No
[Nonparametric][General.tissue]BTO:0000233	362	0.03689	No	No
[Nonparametric][General.tissue]BTO:0000231	360	0.03673	No	No
[Nonparametric][General.tissue]BTO:0000239	363	0.03673	No	No
[Nonparametric][General.tissue]BTO:0000671	395	0.03664	No	No
[Nonparametric][Direction.MTF]D-P-R-A	189	0.03661	Yes	Yes
[Nonparametric][Direction.MTF]CG-F	227	0.03655	Yes	Yes
[Parametric][General.AAC]Tiny	137	0.03653	Yes	Yes
[Parametric][General.DNA]CpT%	21	0.03650	No	No
[Nonparametric][Direction.MTF]GFD	214	0.03648	Yes	Yes
[Parametric][General.DNA]ApC%	14	0.03648	No	No
[Nonparametric][Direction.MTF]D-D-L-R	232	0.03642	Yes	Yes
[Parametric][General.AAC]Nonpolar	144	0.03642	Yes	Yes
[Nonparametric][Direction.MTF]L-P-V-R	183	0.03641	Yes	Yes
[Parametric][General.AAC]Polar	143	0.03635	Yes	Yes
[Parametric][General.codon]TTG_(L)	31	0.03634	No	No
[Nonparametric][Direction.MTF]DPF	219	0.03634	Yes	Yes
[Parametric][General.evolution]Average_dN_with_Gibbon	105	0.03629	No	No
[Nonparametric][Direction.MTF]I-V-L-R	167	0.03629	Yes	Yes
[Nonparametric][Direction.MTF]S-L-IS	150	0.03627	Yes	Yes
[Parametric][General.codon]ACT_(T)	54	0.03620	No	No
[Nonparametric][Direction.MTF]R-S-G-P	159	0.03618	Yes	Yes
[Parametric][General.AAC]AA_V	127	0.03618	Yes	Yes
[Nonparametric][General.GOCCroot]GO:0030054	322	0.03613	No	No
[Nonparametric][Direction.MTF]T-SL-T	156	0.03608	Yes	Yes
[Parametric][General.AAC]AA_G	115	0.03607	Yes	Yes
[Parametric][General.evolution]Average_dS_with_Gibbon	106	0.03606	No	No
[Parametric][General.codon]CGA_(R)	81	0.03602	No	No
[Nonparametric][Direction.MTF]G-Q-E-A	195	0.03598	Yes	Yes
[Nonparametric][Direction.MTF]P-LL-K	169	0.03597	Yes	Yes
[Nonparametric][Direction.MTF]A-Q-G-P	217	0.03597	Yes	Yes
[Nonparametric][Direction.MTF]D-F-A-L	176	0.03589	Yes	Yes
[Parametric][General.AAC]Sulfur	130	0.03578	Yes	Yes
[Nonparametric][Direction.MTF]D-K-L-G	213	0.03572	Yes	Yes
[Nonparametric][Direction.MTF]FY-V	235	0.03566	Yes	Yes
[Nonparametric][General.tissue]BTO:0000174	354	0.03562	No	No
[Nonparametric][General.tissue]BTO:0000284	367	0.03562	No	No
[Parametric][General.AAC]AA_R	109	0.03555	Yes	Yes
[Nonparametric][General.tissue]BTO:0000084	345	0.03553	No	No
[Nonparametric][General.tissue]BTO:0000166	353	0.03553	No	No
[Nonparametric][General.tissue]BTO:0002273	462	0.03553	No	No
[Parametric][General.DNA]GpT%	25	0.03544	No	No
[Nonparametric][Direction.MTF]A-GT-A	203	0.03540	Yes	Yes
[Nonparametric][Direction.MTF]G-QL-S	165	0.03539	Yes	Yes
[Parametric][General.DNA]TpC%	18	0.03539	No	No
[Nonparametric][Direction.MTF]A-VL-R	238	0.03538	Yes	Yes
[Nonparametric][Direction.MTF]G-L-E-I	204	0.03531	Yes	Yes
[Parametric][General.AAC]AA_T	124	0.03521	Yes	Yes
[Parametric][General.AAC]Hydroxyl	131	0.03517	Yes	Yes
[Nonparametric][Direction.MTF]SL-I-S	180	0.03515	Yes	Yes
[Nonparametric][Direction.MTF]A-K-LG	226	0.03514	Yes	Yes
[Nonparametric][Direction.MTF]F-D-L-G	190	0.03511	Yes	Yes
[Nonparametric][Direction.MTF]G-G-A-Q	207	0.03510	Yes	Yes
[Nonparametric][Direction.MTF]LL-KE	209	0.03500	Yes	Yes
[Nonparametric][Direction.MTF]L-E-IS	199	0.03497	Yes	Yes
[Nonparametric][Direction.MTF]A-S-V-Q	231	0.03495	Yes	Yes
[Nonparametric][Direction.MTF]G-KL-L	229	0.03490	Yes	Yes
[Parametric][General.AAC]AA_D	111	0.03489	Yes	Yes
[Nonparametric][Direction.MTF]F-L-P-V	221	0.03486	Yes	Yes
[Parametric][General.DNA]AG(TC)	11	0.03486	No	No
[Parametric][General.AAC]Small	138	0.03484	Yes	Yes
[Nonparametric][Direction.MTF]LG-I-S	158	0.03483	Yes	Yes
[Nonparametric][Direction.MTF]F-H-M	155	0.03483	Yes	Yes
[Nonparametric][Direction.MTF]L-Q-AG	200	0.03480	Yes	Yes
[Nonparametric][Direction.MTF]GG-GL	192	0.03480	Yes	Yes
[Nonparametric][Direction.MTF]A-R-R-V	257	0.03475	Yes	Yes
[Nonparametric][Direction.MTF]DFF	154	0.03474	Yes	Yes
[Nonparametric][Direction.MTF]D-D-L-I	218	0.03470	Yes	Yes
[Parametric][General.codon]TCT_(S)	44	0.03465	No	No
[Parametric][General.codon]GGT_(G)	85	0.03464	No	No
[Parametric][General.DNA]CpA%	20	0.03455	No	No
[Parametric][General.codon]TGC_(C)	77	0.03451	No	No
[Nonparametric][Direction.MTF]G-SAA	151	0.03428	Yes	Yes
[Nonparametric][General.tissue]BTO:0001388	561	0.03425	No	No
[Parametric][General.network]AverageShortestPathLength	575	0.03424	No	No
[Parametric][General.DNA]TpG%	19	0.03424	No	No
[Nonparametric][General.tissue]BTO:0000431	375	0.03421	No	No
[Parametric][General.DNA]AC(TG)	10	0.03418	No	No
[Parametric][General.AAC]Hydrophilic	136	0.03416	Yes	Yes
[Nonparametric][Direction.MTF]D-F-G-S	228	0.03412	Yes	Yes
[Parametric][General.evolution]Average_dN_with_Orangutan	102	0.03409	No	No
[Parametric][General.DNA]GpA%	24	0.03408	No	No
[Parametric][General.AAC]AA_K	119	0.03398	Yes	Yes
[Nonparametric][Direction.MTF]KV-A-E	157	0.03398	Yes	Yes
[Parametric][General.evolution]Average_dS_with_Gorilla	100	0.03395	No	No
[Nonparametric][Direction.MTF]D-L-R-P	197	0.03388	Yes	Yes
[Nonparametric][Direction.MTF]E-K-V-G	234	0.03384	Yes	Yes
[Nonparametric][General.GOBProot]GO:0040011	290	0.03382	No	No
[Nonparametric][Direction.MTF]EK-V-S	233	0.03375	Yes	Yes
[Nonparametric][Direction.MTF]AVL-A	175	0.03371	Yes	Yes
[Nonparametric][Direction.MTF]A-KL-L	251	0.03371	Yes	Yes
[Parametric][General.codon]TGT_(C)	76	0.03370	No	No
[Parametric][General.AAC]AA_C	112	0.03370	Yes	Yes
[Nonparametric][Direction.MTF]A-LEK	247	0.03363	Yes	Yes
[Nonparametric][Direction.MTF]EK-E-D	220	0.03363	Yes	Yes
[Parametric][General.AAC]AA_P	122	0.03358	Yes	Yes
[Parametric][General.AAC]AA_L	118	0.03352	Yes	Yes
[Nonparametric][Direction.MTF]L-PS-E	211	0.03351	Yes	Yes
[Nonparametric][Direction.MTF]D-S-P-D	198	0.03349	Yes	Yes
[Nonparametric][Direction.MTF]L-R-I-G	147	0.03331	Yes	Yes
[Nonparametric][Direction.MTF]D-NM	185	0.03330	Yes	Yes
[Nonparametric][Direction.MTF]A-DS-L	216	0.03322	Yes	Yes
[Parametric][General.AAC]Neutral	135	0.03320	Yes	Yes
[Parametric][General.codon]AGG_(R)	84	0.03319	No	No
[Nonparametric][Direction.MTF]A-ELE	237	0.03315	Yes	Yes
[Nonparametric][Direction.MTF]G-LS-K	160	0.03301	Yes	Yes
[Nonparametric][Direction.MTF]FQS	222	0.03297	Yes	Yes
[Nonparametric][Direction.MTF]AL-EK	244	0.03283	Yes	Yes
[Nonparametric][Direction.MTF]A-Q-L-I	250	0.03279	Yes	Yes
[Nonparametric][General.tissue]BTO:0000478	378	0.03277	No	No
[Parametric][General.evolution]Average_dN_with_Gorilla	99	0.03274	No	No
[Parametric][General.AAC]Hydrophobic	134	0.03264	Yes	Yes
[Nonparametric][Direction.MTF]D-K-Q-E	149	0.03260	Yes	Yes
[Parametric][General.AAC]AA_E	113	0.03256	Yes	Yes
[Parametric][General.AAC]Basic/Positive_charged	129	0.03251	Yes	Yes
[Nonparametric][Direction.MTF]A-G-GR	242	0.03243	Yes	Yes
[Parametric][General.AAC]Large	140	0.03228	Yes	Yes
[Parametric][General.AAC]Uncharged	142	0.03220	Yes	Yes
[Nonparametric][Direction.MTF]A-L-G-Y	243	0.03217	Yes	No
[Parametric][General.network]Radiality	582	0.03208	No	No
[Nonparametric][Direction.MTF]AL-E-D	241	0.03207	Yes	No
[Nonparametric][Direction.MTF]AG-PG	265	0.03195	Yes	No
[Nonparametric][Direction.MTF]AG-SS	202	0.03195	Yes	No
[Nonparametric][Direction.MTF]A-G-TA	260	0.03182	Yes	No
[Nonparametric][Direction.MTF]AEL-E	259	0.03163	Yes	No
[Nonparametric][Direction.MTF]A-K-V-R	246	0.03144	Yes	No
[Nonparametric][Direction.MTF]A-K-L-F	215	0.03138	Yes	No
[Nonparametric][General.tissue]BTO:0000020	516	0.03134	No	No
[Nonparametric][General.tissue]BTO:0000091	517	0.03134	No	No
[Parametric][General.evolution]Average_dN_with_Chimpanzee	96	0.03132	No	No
[Parametric][General.evolution]Average_dS_with_Chimpanzee	97	0.03131	No	No
[Nonparametric][Direction.MTF]AG-T-A	188	0.03128	Yes	No
[Nonparametric][Direction.MTF]A-KV-S	181	0.03126	Yes	No
[Parametric][General.AAC]Acidic/Negative_charged	132	0.03119	Yes	No
[Nonparametric][Direction.MTF]A-A-SE	263	0.03117	Yes	No
[Nonparametric][Direction.MTF]A-L-VP	239	0.03111	Yes	No
[Nonparametric][Direction.MTF]A-S-DS	201	0.03100	Yes	No
[Nonparametric][Direction.MTF]A-M-A-L	191	0.03097	Yes	No
[Nonparametric][General.tissue]BTO:0000534	383	0.03087	No	No
[Nonparametric][General.tissue]BTO:0001363	437	0.03087	No	No
[Nonparametric][Direction.MTF]AGL-L	256	0.03085	Yes	No
[Parametric][General.network]ClosenessCentrality	577	0.03071	No	No
[Nonparametric][Direction.MTF]AK-V-S	225	0.03054	Yes	No
[Nonparametric][General.tissue]BTO:0000123	348	0.03051	No	No
[Nonparametric][Direction.MTF]A-D-P-L	264	0.03033	Yes	No
[Nonparametric][General.codon]TGG_(W)	78	0.03022	No	No
[Nonparametric][Direction.MTF]AL-K-R	223	0.03019	Yes	No
[Nonparametric][Direction.MTF]AGS-S	205	0.03017	Yes	No
[Nonparametric][Direction.MTF]A-P-G-P-A	224	0.02994	Yes	No
[Nonparametric][Direction.MTF]AS-AL	240	0.02993	Yes	No
[Nonparametric][Direction.MTF]AA-I-L	248	0.02985	Yes	No
[Nonparametric][General.tissue]BTO:0000269	365	0.02984	No	No
[Nonparametric][Direction.MTF]A-FS-L	255	0.02980	Yes	No
[Nonparametric][Direction.HIV-1]vif	571	0.02966	No	No
[Nonparametric][Direction.MTF]A-KL-G	230	0.02965	Yes	No
[Parametric][General.evolution]dN/dS	95	0.02956	No	No
[Nonparametric][Direction.MTF]AE-R-K	193	0.02953	Yes	No
[Nonparametric][General.tissue]BTO:0000855	552	0.02940	No	No
[Nonparametric][General.tissue]BTO:0000088	346	0.02932	No	No
[Nonparametric][General.tissue]BTO:0000562	385	0.02932	No	No
[Nonparametric][General.tissue]BTO:0001085	553	0.02904	No	No
[Nonparametric][Direction.MTF]A-A-N-V	252	0.02891	Yes	No
[Nonparametric][Direction.MTF]A-E-Y-L	249	0.02888	Yes	No
[Nonparametric][General.tissue]BTO:0000345	370	0.02856	No	No
[Nonparametric][Direction.MTF]A-E-P-Q	254	0.02849	Yes	No
[Nonparametric][Direction.MTF]A-D-A-Q	258	0.02847	Yes	No
[Nonparametric][Direction.HIV-1]gag-pol	566	0.02838	No	No
[Nonparametric][Direction.MTF]A-FS-S	184	0.02776	Yes	No
[Nonparametric][Direction.MTF]A-A-I-Q	212	0.02762	Yes	No
[Nonparametric][General.GOBProot]GO:0022414	284	0.02758	No	No
[Nonparametric][General.GOCCroot]GO:0044464	333	0.02741	No	No
[Nonparametric][Direction.MTF]AC-F	262	0.02693	Yes	No
[Nonparametric][General.tissue]BTO:0001613	459	0.02688	No	No
[Nonparametric][General.tissue]BTO:0000142	351	0.02651	No	No
[Nonparametric][General.tissue]BTO:0000227	359	0.02651	No	No
[Nonparametric][Direction.MTF]MTF_occurrence	267	0.02641	Yes	No
[Nonparametric][Direction.MTF]A-D-P-Q	166	0.02612	Yes	No
[Nonparametric][General.tissue]BTO:0001484	450	0.02602	No	No
[Nonparametric][Direction.MTF]A-C-S-S	245	0.02581	Yes	No
[Nonparametric][Direction.MTF]AD-L-G	236	0.02578	Yes	No
[Nonparametric][General.GOCCroot]GO:0045202	334	0.02542	No	No
[Nonparametric][General.tissue]BTO:0000254	364	0.02522	No	No
[Nonparametric][General.tissue]BTO:0003099	468	0.02512	No	No
[Nonparametric][General.tissue]BTO:0001244	430	0.02492	No	No
[Nonparametric][General.tissue]BTO:0003092	466	0.02492	No	No
[Nonparametric][General.tissue]BTO:0000203	356	0.02429	No	No
[Nonparametric][General.tissue]BTO:0000763	402	0.02429	No	No
[Nonparametric][General.tissue]BTO:0000753	400	0.02399	No	No
[Nonparametric][General.tissue]BTO:0005810	471	0.02399	No	No
[Nonparametric][General.tissue]BTO:0000706	398	0.02391	No	No
[Nonparametric][General.GOBProot]GO:0007610	277	0.02306	No	No
[Nonparametric][General.tissue]BTO:0000080	341	0.02301	No	No
[Nonparametric][General.GOBProot]GO:0022610	285	0.02287	No	No
[Nonparametric][Direction.MTF]AA-LK	253	0.02283	Yes	No
[Nonparametric][General.tissue]BTO:0000570	386	0.02255	No	No
[Nonparametric][General.GOMFroot]GO:0005215	303	0.02215	No	No
[Nonparametric][General.tissue]BTO:0000282	366	0.02182	No	No
[Nonparametric][General.tissue]BTO:0000082	343	0.02171	No	No
[Nonparametric][General.tissue]BTO:0003096	467	0.02171	No	No
[Parametric][General.network]Degree	579	0.02124	No	No
[Nonparametric][General.tissue]BTO:0000648	392	0.02079	No	No
[Nonparametric][General.tissue]BTO:0000511	381	0.02030	No	No
[Nonparametric][General.tissue]BTO:0000083	344	0.02027	No	No
[Nonparametric][General.GOBProot]GO:0023052	286	0.01966	No	No
[Nonparametric][Direction.MTF]AA-AF	261	0.01964	Yes	No
[Nonparametric][General.tissue]BTO:0000081	342	0.01897	No	No
[Nonparametric][General.GOCCroot]GO:0099080	337	0.01820	No	No
[Parametric][General.network]BetweennessCentrality	576	0.01816	No	No
[Nonparametric][General.tissue]BTO:0000058	340	0.01800	No	No
[Nonparametric][General.GOBProot]GO:0008283	279	0.01673	No	No
[Nonparametric][General.tissue]BTO:0001488	454	0.01596	No	No
[Nonparametric][General.tissue]BTO:0003091	465	0.01586	No	No
[Parametric][General.network]Stress	583	0.01581	No	No
[Nonparametric][General.tissue]BTO:0000522	382	0.01458	No	No
[Nonparametric][General.tissue]BTO:0001491	457	0.01443	No	No
[Nonparametric][General.GOMFroot]GO:0005198	302	0.01367	No	No
[Nonparametric][Direction.HIV-1]vpu	573	0.01223	No	No
[Nonparametric][General.tissue]BTO:0001208	554	0.01073	No	No
[Nonparametric][General.tissue]BTO:0000042	338	0.00996	No	No
[Nonparametric][General.tissue]BTO:0001489	455	0.00996	No	No
[Nonparametric][General.GOBProot]GO:0048511	293	0.00950	No	No
[Nonparametric][General.GOBProot]GO:0001906	273	0.00942	No	No
[Parametric][Direction.HIV-1]HIV-1_No.	574	0.00748	No	No
[Nonparametric][General.GOBProot]GO:0098754	300	0.00596	No	No
[Nonparametric][General.GOMFroot]GO:0038024	307	0.00578	No	No
[Nonparametric][General.GOMFroot]GO:0016209	305	0.00513	No	No
[Nonparametric][General.tissue]BTO:0000368	562	0.00499	No	No
[Nonparametric][General.GOBProot]GO:0043473	291	0.00464	No	No
[Nonparametric][General.GOCCroot]GO:0044217	327	0.00434	No	No
[Nonparametric][General.GOBProot]GO:0040007	289	0.00421	No	No
[Nonparametric][General.GOCCroot]GO:0005623	318	0.00252	No	No
[Nonparametric][Direction.HIV-1]rev	569	0.00167	No	No
[Nonparametric][General.GOCCroot]GO:0009295	319	0.00150	No	No
[Nonparametric][General.GOMFroot]GO:0140104	314	0.00100	No	No
[Nonparametric][General.GOBProot]GO:0019740	283	0.00033	No	No
[Nonparametric][General.codon]ATG_(M)	39	0.00000	No	No
[Nonparametric][General.GOBProot]GO:0000003	272	0.00000	No	No
[Nonparametric][General.GOBProot]GO:0006791	275	0.00000	No	No
[Nonparametric][General.GOBProot]GO:0006794	276	0.00000	No	No
[Nonparametric][General.GOBProot]GO:0009758	280	0.00000	No	No
[Nonparametric][General.GOBProot]GO:0015976	282	0.00000	No	No
[Nonparametric][General.GOBProot]GO:0044848	292	0.00000	No	No
[Nonparametric][General.GOBProot]GO:0098743	299	0.00000	No	No
[Nonparametric][General.GOMFroot]GO:0031386	306	0.00000	No	No
[Nonparametric][General.GOMFroot]GO:0044183	308	0.00000	No	No
[Nonparametric][General.GOMFroot]GO:0045182	309	0.00000	No	No
[Nonparametric][General.GOMFroot]GO:0045735	310	0.00000	No	No
[Nonparametric][General.GOMFroot]GO:0090729	312	0.00000	No	No
[Nonparametric][General.GOMFroot]GO:0140299	316	0.00000	No	No
[Nonparametric][General.GOCCroot]GO:0019012	321	0.00000	No	No
[Nonparametric][General.GOCCroot]GO:0044215	326	0.00000	No	No
[Nonparametric][General.GOCCroot]GO:0044423	330	0.00000	No	No
[Nonparametric][General.GOCCroot]GO:0055044	335	0.00000	No	No
[Nonparametric][General.GOCCroot]GO:0097423	336	0.00000	No	No
[Nonparametric][Direction.HIV-1]asp	563	0.00000	No	No
