# Supplementary material for: In silico prediction of HIV-1-host molecular interactions and their directionality
Source: PLoS Comput Biol. 2022 Feb 8;18(2):e1009720. doi: 10.1371/journal.pcbi.1009720 (PMC8856524; doi:10.1371/journal.pcbi.1009720)
Supplement: S5 Data — (TXT) [file pcbi.1009720.s017.txt]

#Prediction results on dataset S5 and S6.
#Genome-build GRCh38.p12.
#Testing dataset S5: 234 HIV-1 interacting proteins involved in the pathway of HIV-1 infections (https://reactome.org/PathwayBrowser/#/R-HSA-162906).
#Testing dataset S6: 356 HIV-1 interacting proteins involved in the viral host-dependency epistasis map linked to the function of HIV-1.
#Testing dataset S5
HGNC_ID	RefSeq(RNA)	RefSeq(peptide)	Transcript_ID	Approved_symbol	NCBI_gene_ID	Ensembl_gene_ID	Interacting_HIV_genes.	Prediction_score_of_PreVIP-441	Prediction_score_of_PreVIP-193	Prediction_score_of_PreDIR-129	Prediction_score_of_PreDIR-164
HGNC:26097	NM_017966	NP_060436	ENST00000301765	VPS37C	55048	ENSG00000167987	0	0.6566	0.7828	0.4606	0.4001
HGNC:31963	NM_001099780	NP_001093250	ENST00000408907	PSMB11	122706	ENSG00000222028	0	0.3278	0.5238	0.2474	0.3251
HGNC:34005	NM_001099415	NP_001092885	ENST00000615331	POM121C	100101267	ENSG00000272391	0	0.8639	0.7539	0.2206	0.2930
HGNC:9556	NM_002815	NP_002806	ENST00000261712	PSMD11	5717	ENSG00000108671	4	0.9632	0.9781	0.3641	0.3912
HGNC:9557	NM_002816	NP_002807	ENST00000356126	PSMD12	5718	ENSG00000197170	3	0.9375	0.9533	0.6902	0.7071
HGNC:9567	NM_002813	NP_002804	ENST00000541212	PSMD9	5715	ENSG00000110801	3	0.9031	0.9017	0.3273	0.4476
HGNC:11469	NM_001111020	NP_001104490	ENST00000432763	SUPT5H	6829	ENSG00000196235	1	0.9388	0.8867	0.7663	0.6286
HGNC:16889	NM_005805	NP_005796	ENST00000409682	PSMD14	10213	ENSG00000115233	0	0.9318	0.9565	0.2789	0.2273
HGNC:9536	NM_002792	NP_002783	ENST00000370873	PSMA7	5688	ENSG00000101182	3	0.9833	0.9779	0.5737	0.5755
HGNC:12825	NM_003400	NP_003391	ENST00000401558	XPO1	7514	ENSG00000082898	5	0.9297	0.9121	0.2679	0.4143
HGNC:17010	NM_007342	NP_031368	ENST00000258742	NUP42	11097	ENSG00000136243	2	0.6483	0.6392	0.3901	0.3926
HGNC:9191	NM_004805	NP_004796	ENST00000272645	POLR2D	5433	ENSG00000144231	3	0.6864	0.7446	0.4136	0.4253
HGNC:9560	NM_002809	NP_002800	ENST00000264639	PSMD3	5709	ENSG00000108344	3	0.9775	0.9761	0.6075	0.6968
HGNC:30216	NM_014453	NP_055268	ENST00000312547	CHMP2A	27243	ENSG00000130724	1	0.7775	0.8233	0.4097	0.4010
HGNC:7858	NM_004808	NP_004799	ENST00000378165	NMT2	9397	ENSG00000152465	2	0.8641	0.7130	0.8491	0.6856
HGNC:1599	NM_001240	NP_001231	ENST00000261900	CCNT1	904	ENSG00000129315	3	0.7503	0.6314	0.5730	0.5187
HGNC:1600	NM_058241	NP_490595	ENST00000264157	CCNT2	905	ENSG00000082258	1	0.5500	0.4692	0.2025	0.2042
HGNC:10073	NM_003800	NP_003791	ENST00000369485	RNGTT	8732	ENSG00000111880	1	0.3257	0.3423	0.5783	0.3825
HGNC:10895	NM_004869	NP_004860	ENST00000238497	VPS4B	9525	ENSG00000119541	3	0.9492	0.9435	0.3573	0.2629
HGNC:9527	NM_033222	NP_150091	ENST00000380733	PSIP1	11168	ENSG00000164985	3	0.7636	0.7949	0.2976	0.3292
HGNC:17397	NM_003860	NP_003851	ENST00000312175	BANF1	8815	ENSG00000175334	2	0.7582	0.8623	0.4265	0.4898
HGNC:8063	NM_153485	NP_705618	ENST00000231498	NUP155	9631	ENSG00000113569	4	0.7522	0.7358	0.8223	0.7468
HGNC:9555	NM_002814	NP_002805	ENST00000217958	PSMD10	5716	ENSG00000101843	3	0.8292	0.9296	0.2142	0.2411
HGNC:1596	NM_001099402	NP_001092872	ENST00000389879	CCNK	8812	ENSG00000090061	1	0.8312	0.7492	0.2426	0.1769
HGNC:1678	NM_000616	NP_000607	ENST00000011653	CD4	920	ENSG00000010610	7	0.9136	0.9214	0.4984	0.5827
HGNC:4931	NM_002116	NP_002107	ENST00000376809	HLA-A	3105	ENSG00000206503	8	0.9666	0.9710	0.1956	0.4652
HGNC:10991	NM_001152	NP_001143	ENST00000317881	SLC25A5	292	ENSG00000005022	5	0.9426	0.9464	0.2589	0.3163
HGNC:6524	NM_005356	NP_005347	ENST00000336890	LCK	3932	ENSG00000182866	5	0.9834	0.9820	0.2813	0.3065
HGNC:4037	NM_002037	NP_002028	ENST00000354650	FYN	2534	ENSG00000010810	3	0.9856	0.9850	0.3183	0.2544
HGNC:8568	NM_002569	NP_002560	ENST00000268171	FURIN	5045	ENSG00000140564	2	0.8101	0.7034	0.5291	0.4902
HGNC:12463	NM_018955	NP_061828	ENST00000302182	UBB	7314	ENSG00000170315	6	0.9821	0.9727	0.2730	0.2931
HGNC:12468	NM_021009	NP_066289	ENST00000339647	UBC	7316	ENSG00000150991	5	0.9489	0.9133	0.2766	0.2970
HGNC:1653	NM_006139	NP_006130	ENST00000324106	CD28	940	ENSG00000178562	5	0.8884	0.8994	0.0718	0.1883
HGNC:1707	NM_004931	NP_004922	ENST00000390655	CD8B	926	ENSG00000172116	1	0.7259	0.8540	0.1356	0.3210
HGNC:10990	NM_001151	NP_001142	ENST00000281456	SLC25A4	291	ENSG00000151729	2	0.8090	0.7659	0.5134	0.4037
HGNC:10992	NM_001636	NP_001627	ENST00000381401	SLC25A6	293	ENSG00000169100	0	0.9333	0.9158	0.4092	0.3037
HGNC:12017	NM_003292	NP_003283	ENST00000367478	TPR	7175	ENSG00000047410	2	0.9785	0.9528	0.8444	0.8781
HGNC:12833	NM_021141	NP_066964	ENST00000392132	XRCC5	7520	ENSG00000079246	3	0.9871	0.9857	0.4216	0.3845
HGNC:4653	NM_004128	NP_004119	ENST00000340473	GTF2F2	2963	ENSG00000188342	2	0.5700	0.6879	0.4843	0.3654
HGNC:5010	NM_145899	NP_665906	ENST00000311487	HMGA1	3159	ENSG00000137309	2	0.9743	0.9628	0.3361	0.2416
HGNC:13974	NM_002904	NP_002895	ENST00000375429	NELFE	7936	ENSG00000204356	1	0.6281	0.5443	0.4660	0.3258
HGNC:6598	NM_000234	NP_000225	ENST00000263274	LIG1	3978	ENSG00000105486	0	0.7225	0.7170	0.8112	0.7589
HGNC:9189	NM_032940	NP_116558	ENST00000219252	POLR2C	5432	ENSG00000102978	3	0.7273	0.7199	0.4698	0.3692
HGNC:11588	NM_003194	NP_003185	ENST00000392092	TBP	6908	ENSG00000112592	3	0.7144	0.6472	0.4580	0.3663
HGNC:9537	NM_002793	NP_002784	ENST00000262193	PSMB1	5689	ENSG00000008018	3	0.9426	0.9640	0.2048	0.1508
HGNC:11612	NM_006756	NP_006747	ENST00000521604	TCEA1	6917	ENSG00000187735	1	0.8120	0.8439	0.2903	0.3135
HGNC:9531	NM_002787	NP_002778	ENST00000223321	PSMA2	5683	ENSG00000106588	3	0.9747	0.9802	0.4036	0.3639
HGNC:9532	NM_002788	NP_002779	ENST00000216455	PSMA3	5684	ENSG00000100567	3	0.9563	0.9762	0.4989	0.4303
HGNC:9533	NM_002789	NP_002780	ENST00000044462	PSMA4	5685	ENSG00000041357	3	0.9763	0.9810	0.3359	0.2871
HGNC:9546	NM_002800	NP_002791	ENST00000374859	PSMB9	5698	ENSG00000240065	3	0.9160	0.9456	0.2635	0.3501
HGNC:9534	NM_002790	NP_002781	ENST00000271308	PSMA5	5686	ENSG00000143106	3	0.9385	0.9571	0.2854	0.2376
HGNC:9541	NM_002796	NP_002787	ENST00000290541	PSMB4	5692	ENSG00000159377	4	0.9672	0.9574	0.2785	0.2533
HGNC:9543	NM_002798	NP_002789	ENST00000270586	PSMB6	5694	ENSG00000142507	4	0.9576	0.9585	0.2785	0.2213
HGNC:9542	NM_002797	NP_002788	ENST00000361611	PSMB5	5693	ENSG00000100804	3	0.9588	0.9748	0.2623	0.2760
HGNC:4650	NM_005513	NP_005504	ENST00000283875	GTF2E1	2960	ENSG00000153767	1	0.4534	0.5256	0.3127	0.3423
HGNC:4651	NM_002095	NP_002086	ENST00000355904	GTF2E2	2961	ENSG00000197265	1	0.5019	0.5447	0.4264	0.4064
HGNC:7857	NM_021079	NP_066565	ENST00000258960	NMT1	4836	ENSG00000136448	2	0.7981	0.7386	0.8809	0.7077
HGNC:9188	NM_000938	NP_000929	ENST00000314595	POLR2B	5431	ENSG00000047315	4	0.9314	0.9197	0.7608	0.7457
HGNC:4655	NM_005316	NP_005307	ENST00000265963	GTF2H1	2965	ENSG00000110768	2	0.7882	0.7834	0.6330	0.5729
HGNC:4652	NM_002096	NP_002087	ENST00000394456	GTF2F1	2962	ENSG00000125651	2	0.9170	0.8561	0.3750	0.4063
HGNC:8064	NM_005085	NP_005076	ENST00000359428	NUP214	8021	ENSG00000126883	1	0.9179	0.8433	0.6689	0.6938
HGNC:9548	NM_002803	NP_002794	ENST00000292644	PSMC2	5701	ENSG00000161057	3	0.9718	0.9803	0.6128	0.6122
HGNC:9196	NM_006233	NP_006224	ENST00000221859	POLR2I	5438	ENSG00000105258	3	0.7064	0.6581	0.3568	0.2853
HGNC:3650	NM_004111	NP_004102	ENST00000305885	FEN1	2237	ENSG00000168496	1	0.8940	0.9140	0.6301	0.5397
HGNC:9538	NM_002801	NP_002792	ENST00000358514	PSMB10	5699	ENSG00000205220	4	0.9375	0.9519	0.3154	0.2253
HGNC:9847	NM_001278639	NP_001265568	ENST00000430524	RANBP1	5902	ENSG00000099901	2	0.6596	0.7139	0.4501	0.5029
HGNC:9551	NM_006503	NP_006494	ENST00000157812	PSMC4	5704	ENSG00000013275	3	0.9680	0.9709	0.4545	0.3923
HGNC:9540	NM_002795	NP_002786	ENST00000619426	PSMB3	5691	ENSG00000277791	3	0.9664	0.9662	0.2989	0.2272
HGNC:9539	NM_002794	NP_002785	ENST00000373237	PSMB2	5690	ENSG00000126067	3	0.9497	0.9636	0.3145	0.2781
HGNC:9848	NM_006267	NP_006258	ENST00000283195	RANBP2	5903	ENSG00000153201	4	0.9830	0.9613	0.9128	0.9238
HGNC:11540	NM_139315	NP_647476	ENST00000453269	TAF6	6878	ENSG00000106290	1	0.8422	0.8002	0.5928	0.6082
HGNC:1778	NM_001799	NP_001790	ENST00000256443	CDK7	1022	ENSG00000134058	2	0.8642	0.8798	0.2295	0.2525
HGNC:1780	NM_001261	NP_001252	ENST00000373264	CDK9	1025	ENSG00000136807	4	0.9367	0.9349	0.5091	0.4261
HGNC:9565	NM_002811	NP_002802	ENST00000219313	PSMD7	5713	ENSG00000103035	4	0.9793	0.9762	0.5224	0.5502
HGNC:1594	NM_001239	NP_001230	ENST00000256897	CCNH	902	ENSG00000134480	2	0.6093	0.6142	0.5118	0.4122
HGNC:7181	NM_002431	NP_002422	ENST00000261245	MNAT1	4331	ENSG00000020426	2	0.7227	0.7949	0.4242	0.3097
HGNC:6394	NM_002264	NP_002255	ENST00000344337	KPNA1	3836	ENSG00000114030	4	0.8970	0.9154	0.5552	0.5080
HGNC:7659	NM_007362	NP_031388	ENST00000321256	NCBP2	22916	ENSG00000114503	0	0.7233	0.7877	0.5882	0.5029
HGNC:4646	NM_015859	NP_056943	ENST00000553612	GTF2A1	2957	ENSG00000165417	1	0.4660	0.3866	0.3513	0.2362
HGNC:4647	NM_004492	NP_004483	ENST00000396060	GTF2A2	2958	ENSG00000140307	1	0.5101	0.4561	0.3035	0.2859
HGNC:8068	NM_016320	NP_057404	ENST00000324932	NUP98	4928	ENSG00000110713	3	0.9460	0.9200	0.8089	0.5581
HGNC:9198	NM_005034	NP_005025	ENST00000353107	POLR2K	5440	ENSG00000147669	3	0.5905	0.5060	0.4662	0.3591
HGNC:23114	NM_006532	NP_006523	ENST00000262809	ELL	8178	ENSG00000105656	1	0.5404	0.4533	0.5809	0.6794
HGNC:10697	NM_183352	NP_899195	ENST00000350697	SEC13	6396	ENSG00000157020	1	0.9636	0.9553	0.2519	0.2067
HGNC:560	NM_001272071	NP_001259000	ENST00000672987	AP1S2	8905	ENSG00000182287	2	0.2884	0.4168	0.5603	0.4213
HGNC:29914	NM_020401	NP_065134	ENST00000229179	NUP107	57122	ENSG00000111581	0	0.9157	0.9121	0.7003	0.7364
HGNC:9535	NM_002791	NP_002782	ENST00000261479	PSMA6	5687	ENSG00000100902	3	0.9853	0.9857	0.3672	0.3491
HGNC:9193	NM_021974	NP_068809	ENST00000442738	POLR2F	5435	ENSG00000100142	3	0.8274	0.8095	0.4490	0.3552
HGNC:9570	NM_005789	NP_005780	ENST00000590720	PSME3	10197	ENSG00000131467	3	0.9714	0.9851	0.2724	0.3530
HGNC:559	NM_001283	NP_001274	ENST00000337619	AP1S1	1174	ENSG00000106367	3	0.6371	0.8287	0.3983	0.4236
HGNC:9547	NM_002802	NP_002793	ENST00000261303	PSMC1	5700	ENSG00000100764	3	0.9589	0.9730	0.6537	0.5715
HGNC:9552	NM_002805	NP_002796	ENST00000310144	PSMC5	5705	ENSG00000087191	4	0.9737	0.9854	0.4267	0.4012
HGNC:9553	NM_002806	NP_002797	ENST00000445930	PSMC6	5706	ENSG00000100519	6	0.9512	0.9715	0.5616	0.4681
HGNC:9194	NM_002696	NP_002687	ENST00000301788	POLR2G	5436	ENSG00000168002	3	0.8178	0.8073	0.2618	0.2142
HGNC:9846	NM_006325	NP_006316	ENST00000543796	RAN	5901	ENSG00000132341	6	0.9548	0.9506	0.5088	0.3286
HGNC:9199	NM_021128	NP_066951	ENST00000322028	POLR2L	5441	ENSG00000177700	3	0.6231	0.7229	0.3020	0.2288
HGNC:9928	NM_014248	NP_055063	ENST00000216225	RBX1	9978	ENSG00000100387	1	0.7564	0.6594	0.1105	0.1909
HGNC:9253	NM_021130	NP_066953	ENST00000468812	PPIA	5478	ENSG00000196262	6	0.9839	0.9765	0.3069	0.1370
HGNC:12458	NM_001033930	NP_001029102	ENST00000442744	UBA52	7311	ENSG00000221983	2	0.9873	0.9768	0.2536	0.2683
HGNC:9801	NM_006908	NP_008839	ENST00000348035	RAC1	5879	ENSG00000136238	3	0.9785	0.9716	0.3427	0.2604
HGNC:563	NM_001030006	NP_001025177	ENST00000610402	AP2B1	163	ENSG00000006125	4	0.9793	0.9655	0.3607	0.3178
HGNC:11467	NM_003168	NP_003159	ENST00000225504	SUPT4H1	6827	ENSG00000213246	1	0.5655	0.5781	0.2907	0.1861
HGNC:9828	NM_003610	NP_003601	ENST00000395841	RAE1	8480	ENSG00000101146	0	0.9229	0.9414	0.2270	0.1661
HGNC:652	NM_001658	NP_001649	ENST00000272102	ARF1	375	ENSG00000143761	2	0.9827	0.9775	0.4396	0.3370
HGNC:4648	NM_001514	NP_001505	ENST00000370500	GTF2B	2959	ENSG00000137947	3	0.8279	0.8681	0.5293	0.2804
HGNC:9568	NM_006263	NP_006254	ENST00000206451	PSME1	5720	ENSG00000092010	4	0.9414	0.9264	0.4317	0.4640
HGNC:11327	NM_003146	NP_003137	ENST00000278412	SSRP1	6749	ENSG00000149136	1	0.9119	0.8915	0.7767	0.7891
HGNC:7658	NM_002486	NP_002477	ENST00000375147	NCBP1	4686	ENSG00000136937	0	0.7282	0.7979	0.6299	0.4720
HGNC:11543	NM_006284	NP_006275	ENST00000299424	TAF10	6881	ENSG00000166337	1	0.5796	0.5904	0.2721	0.2462
HGNC:8591	NM_002577	NP_002568	ENST00000327134	PAK2	5062	ENSG00000180370	3	0.9330	0.9391	0.3767	0.3213
HGNC:9559	NM_002808	NP_002799	ENST00000310118	PSMD2	5708	ENSG00000175166	7	0.9899	0.9848	0.6189	0.6452
HGNC:4657	NM_001516	NP_001507	ENST00000543341	GTF2H3	2967	ENSG00000111358	1	0.5412	0.5116	0.3546	0.3292
HGNC:6400	NM_002265	NP_002256	ENST00000290158	KPNB1	3837	ENSG00000108424	7	0.9833	0.9816	0.8227	0.7703
HGNC:20635	NM_014614	NP_055429	ENST00000404125	PSME4	23198	ENSG00000068878	3	0.9053	0.8936	0.7704	0.7705
HGNC:11539	NM_006951	NP_008882	ENST00000369839	TAF5	6877	ENSG00000148835	1	0.6911	0.6541	0.4265	0.3320
HGNC:11546	NM_005645	NP_005636	ENST00000338366	TAF13	6884	ENSG00000197780	1	0.2208	0.2126	0.3653	0.4474
HGNC:11544	NM_005643	NP_005634	ENST00000361288	TAF11	6882	ENSG00000064995	1	0.5430	0.3784	0.3452	0.2655
HGNC:11541	NM_005642	NP_005633	ENST00000313368	TAF7	6879	ENSG00000178913	1	0.6584	0.6076	0.5741	0.4480
HGNC:9563	NM_005047	NP_005038	ENST00000210313	PSMD5	5711	ENSG00000095261	3	0.8557	0.9161	0.3638	0.4654
HGNC:11542	NM_003187	NP_003178	ENST00000217893	TAF9	6880	ENSG00000273841	1	0.6990	0.5679	0.1746	0.2595
HGNC:17859	NM_015354	NP_056169	ENST00000372577	NUP188	23511	ENSG00000095319	0	0.7443	0.5981	0.9295	0.9306
HGNC:17303	NM_031923	NP_114129	ENST00000344293	TAF3	83860	ENSG00000165632	1	0.4187	0.3693	0.5277	0.4380
HGNC:11536	NM_003184	NP_003175	ENST00000378164	TAF2	6873	ENSG00000064313	1	0.5756	0.5515	0.8574	0.9083
HGNC:30032	NM_018026	NP_060496	ENST00000320580	PACS1	55690	ENSG00000175115	3	0.6678	0.6753	0.8393	0.7406
HGNC:17359	NM_017426	NP_059122	ENST00000264883	NUP54	53371	ENSG00000138750	1	0.7940	0.7677	0.3542	0.4055
HGNC:18287	NM_001077621	NP_001071089	ENST00000324941	VPS37D	155382	ENSG00000176428	0	0.1751	0.3302	0.3503	0.4371
HGNC:15934	NM_198976	NP_945327	ENST00000652272	NELFCD	51497	ENSG00000101158	1	0.5591	0.5197	0.7034	0.6022
HGNC:18056	NM_153809	NP_722516	ENST00000242310	TAF1L	138474	ENSG00000122728	0	0.3707	0.2803	0.9613	0.9239
HGNC:28958	NM_014669	NP_055484	ENST00000308159	NUP93	9688	ENSG00000102900	1	0.9138	0.9210	0.7315	0.6135
HGNC:24928	NM_152415	NP_689628	ENST00000324849	VPS37A	137492	ENSG00000155975	1	0.7059	0.6943	0.5824	0.4917
HGNC:21182	NM_198887	NP_942590	ENST00000340413	NUP43	348995	ENSG00000120253	0	0.6807	0.7537	0.2639	0.2037
HGNC:29929	NM_024057	NP_076962	ENST00000552283	NUP37	79023	ENSG00000075188	0	0.6698	0.6802	0.2010	0.2193
HGNC:29797	NM_138285	NP_612142	ENST00000295119	NUP35	129401	ENSG00000163002	0	0.8522	0.8107	0.0799	0.1545
HGNC:30052	NM_024923	NP_079199	ENST00000254508	NUP210	23225	ENSG00000132182	1	0.8401	0.8073	0.7695	0.7766
HGNC:18016	NM_018230	NP_060700	ENST00000261396	NUP133	55746	ENSG00000069248	1	0.7292	0.7465	0.8646	0.7927
HGNC:8766	NM_013374	NP_037506	ENST00000307296	PDCD6IP	10015	ENSG00000170248	3	0.9671	0.9157	0.5082	0.4991
HGNC:28439	NM_152272	NP_689485	ENST00000397677	CHMP7	91782	ENSG00000147457	1	0.6105	0.6602	0.8883	0.9044
HGNC:9571	NM_006814	NP_006805	ENST00000335877	PSMF1	9491	ENSG00000125818	3	0.8941	0.8941	0.2729	0.3111
HGNC:18658	NM_015135	NP_055950	ENST00000285968	NUP205	23165	ENSG00000155561	1	0.8329	0.7682	0.9184	0.9010
HGNC:4658	NM_001517	NP_001508	ENST00000259895	GTF2H4	2968	ENSG00000213780	1	0.5485	0.5374	0.4782	0.4276
HGNC:11547	NM_139215	NP_631961	ENST00000605844	TAF15	8148	ENSG00000270647	1	0.7884	0.8517	0.5288	0.4058
HGNC:2556	NM_003478	NP_003469	ENST00000393094	CUL5	8065	ENSG00000166266	3	0.8780	0.9125	0.9219	0.7964
HGNC:30599	NM_152284	NP_689497	ENST00000297265	CHMP4C	92421	ENSG00000164695	1	0.4800	0.5701	0.4742	0.4978
HGNC:564	NM_004068	NP_004059	ENST00000292807	AP2M1	1173	ENSG00000161203	6	0.9892	0.9852	0.3739	0.2501
HGNC:30379	NM_001013437	NP_001013455	ENST00000399892	SEH1L	81929	ENSG00000085415	1	0.8751	0.9285	0.3792	0.4093
HGNC:25153	NM_138401	NP_612410	ENST00000317040	MVB12A	93343	ENSG00000141971	1	0.7274	0.7088	0.1312	0.1284
HGNC:25675	NM_024591	NP_078867	ENST00000325167	CHMP6	79643	ENSG00000176108	1	0.6713	0.6696	0.5673	0.5402
HGNC:18971	NM_001039569	NP_001034658	ENST00000396654	AP1S3	130340	ENSG00000152056	2	0.3880	0.5127	0.4350	0.4177
HGNC:7728	NM_001144967	NP_001138439	ENST00000400345	NEDD4L	23327	ENSG00000049759	2	0.9595	0.9493	0.8455	0.7485
HGNC:9544	NM_002799	NP_002790	ENST00000259457	PSMB7	5695	ENSG00000136930	3	0.9599	0.9575	0.3783	0.3729
HGNC:9554	NM_002807	NP_002798	ENST00000308696	PSMD1	5707	ENSG00000173692	4	0.9907	0.9790	0.3590	0.5395
HGNC:8067	NM_002532	NP_002523	ENST00000573584	NUP88	4927	ENSG00000108559	1	0.8385	0.8708	0.6538	0.4975
HGNC:15971	NM_006292	NP_006283	ENST00000251968	TSG101	7251	ENSG00000074319	5	0.9485	0.9277	0.5836	0.4197
HGNC:25525	NM_018087	NP_060557	ENST00000371429	NDC1	55706	ENSG00000058804	0	0.5625	0.5458	0.3988	0.3962
HGNC:20261	NM_014089	NP_054808	ENST00000381736	NUP58	9818	ENSG00000139496	0	0.9069	0.8462	0.2543	0.2046
HGNC:8734	NM_024844	NP_079120	ENST00000245544	NUP85	79902	ENSG00000125450	2	0.9018	0.9401	0.5485	0.5339
HGNC:12768	NM_005663	NP_005654	ENST00000382882	NELFA	7469	ENSG00000185049	1	0.7775	0.6855	0.4299	0.4074
HGNC:16171	NM_176812	NP_789782	ENST00000217402	CHMP4B	128866	ENSG00000101421	1	0.9356	0.9275	0.5836	0.5097
HGNC:23368	NM_033446	NP_258257	ENST00000361171	MVB12B	89853	ENSG00000196814	1	0.6560	0.4868	0.1398	0.1812
HGNC:25754	NM_024667	NP_078943	ENST00000267202	VPS37B	79720	ENSG00000139722	1	0.7840	0.8378	0.3481	0.2590
HGNC:17306	NM_015975	NP_057059	ENST00000341864	TAF9B	51616	ENSG00000187325	0	0.4312	0.2285	0.3742	0.1626
HGNC:17357	NM_021822	NP_068594	ENST00000407997	APOBEC3G	60489	ENSG00000239713	6	0.8876	0.9041	0.3544	0.3687
HGNC:20954	NM_016485	NP_057569	ENST00000367630	VTA1	51534	ENSG00000009844	0	0.6628	0.5962	0.3412	0.2456
HGNC:13666	NM_015665	NP_056480	ENST00000209873	AAAS	8086	ENSG00000094914	0	0.7113	0.6107	0.1716	0.1660
HGNC:12461	NM_016525	NP_057609	ENST00000297661	UBAP1	51271	ENSG00000165006	1	0.8089	0.7857	0.5530	0.5823
HGNC:26942	NM_016410	NP_057494	ENST00000223500	CHMP5	51510	ENSG00000086065	0	0.8556	0.8340	0.4463	0.4977
HGNC:18303	NM_015941	NP_057025	ENST00000359530	ATP6V1H	51606	ENSG00000047249	1	0.8443	0.8261	0.8294	0.6269
HGNC:18178	NM_016208	NP_057292	ENST00000292510	VPS28	51160	ENSG00000160948	1	0.9419	0.9127	0.5897	0.4321
HGNC:8065	NM_007172	NP_009103	ENST00000347635	NUP50	10762	ENSG00000093000	0	0.8947	0.8838	0.2280	0.1549
HGNC:9569	NM_002818	NP_002809	ENST00000216802	PSME2	5721	ENSG00000100911	4	0.9001	0.8969	0.3868	0.4261
HGNC:13488	NM_013245	NP_037377	ENST00000254950	VPS4A	27183	ENSG00000132612	3	0.8697	0.8515	0.5165	0.2621
HGNC:9558	NM_002817	NP_002808	ENST00000532097	PSMD13	5719	ENSG00000185627	4	0.9568	0.9571	0.4469	0.4671
HGNC:24537	NM_014043	NP_054762	ENST00000263780	CHMP2B	25978	ENSG00000083937	1	0.8242	0.8077	0.6755	0.5278
HGNC:1144	NM_033637	NP_378663	ENST00000370187	BTRC	8945	ENSG00000166167	1	0.9244	0.9517	0.3216	0.3764
HGNC:29865	NM_016079	NP_057163	ENST00000263856	CHMP3	51652	ENSG00000115561	2	0.8207	0.8109	0.4903	0.3760
HGNC:11465	NM_007192	NP_009123	ENST00000216297	SUPT16H	11198	ENSG00000092201	2	0.8989	0.8950	0.6816	0.7007
HGNC:33511	N/A	N/A	ENST00000330682	ELOA3D	100506888	ENSG00000183791	0	0.1319	0.1712	0.2884	0.3915
HGNC:11537	N/A	N/A	ENST00000252996	TAF4	6874	ENSG00000130699	1	0.7958	0.6345	0.6458	0.7104
HGNC:10075	N/A	N/A	ENST00000592764	RNMT	8731	ENSG00000101654	0	0.6967	0.6160	0.5513	0.5044
HGNC:555	N/A	N/A	ENST00000393512	AP1G1	164	ENSG00000166747	3	0.9385	0.9244	0.5006	0.3831
HGNC:562	N/A	N/A	ENST00000448903	AP2A2	161	ENSG00000183020	4	0.9465	0.9344	0.9104	0.8695
HGNC:561	N/A	N/A	ENST00000354293	AP2A1	160	ENSG00000196961	5	0.9575	0.9582	0.8977	0.8892
HGNC:7910	N/A	N/A	ENST00000393820	NPM1	4869	ENSG00000181163	7	0.9766	0.9708	0.2074	0.2363
HGNC:4840	N/A	N/A	ENST00000518730	HCK	3055	ENSG00000101336	3	0.9845	0.9751	0.2029	0.2500
HGNC:4055	N/A	N/A	ENST00000359308	XRCC6	2547	ENSG00000196419	3	0.9854	0.9888	0.5909	0.5527
HGNC:9549	N/A	N/A	ENST00000619920	PSMC3	5702	ENSG00000165916	4	0.9912	0.9893	0.5053	0.5255
HGNC:3434	N/A	N/A	ENST00000391945	ERCC2	2068	ENSG00000104884	2	0.8147	0.8367	0.7786	0.6553
HGNC:1913	N/A	N/A	ENST00000373831	RCC1	1104	ENSG00000180198	1	0.9234	0.9306	0.2657	0.1791
HGNC:9192	N/A	N/A	ENST00000612655	POLR2E	5434	ENSG00000099817	3	0.9323	0.9195	0.5663	0.4539
HGNC:3435	N/A	N/A	ENST00000285398	ERCC3	2071	ENSG00000163161	2	0.8977	0.8031	0.4914	0.4182
HGNC:1677	N/A	N/A	ENST00000392122	CD247	919	ENSG00000198821	2	0.8499	0.8706	0.3189	0.5195
HGNC:11535	N/A	N/A	ENST00000373790	TAF1	6872	ENSG00000147133	1	0.8974	0.8155	0.9612	0.9517
HGNC:9187	N/A	N/A	ENST00000572844	POLR2A	5430	ENSG00000181222	4	0.9053	0.9118	0.4776	0.3667
HGNC:9530	N/A	N/A	ENST00000418988	PSMA1	5682	ENSG00000129084	3	0.9628	0.9774	0.5983	0.5799
HGNC:9545	N/A	N/A	ENST00000374881	PSMB8	5696	ENSG00000204264	4	0.9648	0.9623	0.2052	0.2270
HGNC:8066	N/A	N/A	ENST00000596217	NUP62	23636	ENSG00000213024	2	0.9492	0.9286	0.2473	0.1978
HGNC:9854	N/A	N/A	ENST00000455915	RANGAP1	5905	ENSG00000100401	2	0.9089	0.9186	0.5072	0.5906
HGNC:9566	N/A	N/A	ENST00000620216	PSMD8	5714	ENSG00000099341	3	0.9288	0.9518	0.4254	0.5205
HGNC:8062	N/A	N/A	ENST00000613258	NUP153	9972	ENSG00000124789	5	0.9047	0.8966	0.4924	0.4904
HGNC:6601	N/A	N/A	ENST00000356922	LIG4	3981	ENSG00000174405	0	0.8575	0.9425	0.7190	0.7120
HGNC:1606	N/A	N/A	ENST00000292303	CCR5	1234	ENSG00000160791	5	0.8577	0.8355	0.1418	0.2345
HGNC:9195	N/A	N/A	ENST00000430783	POLR2H	5437	ENSG00000163882	3	0.8226	0.8409	0.3321	0.2763
HGNC:9197	N/A	N/A	ENST00000292614	POLR2J	5439	ENSG00000005075	3	0.7358	0.6813	0.3219	0.2720
HGNC:565	N/A	N/A	ENST00000601649	AP2S1	1175	ENSG00000042753	4	0.9008	0.8813	0.5916	0.4498
HGNC:9561	N/A	N/A	ENST00000368884	PSMD4	5710	ENSG00000159352	4	0.9661	0.9636	0.2485	0.3118
HGNC:10845	N/A	N/A	ENST00000248566	SEM1	7979	ENSG00000127922	0	0.7954	0.8581	0.2242	0.4767
HGNC:2561	N/A	N/A	ENST00000241393	CXCR4	7852	ENSG00000121966	6	0.9244	0.9138	0.1758	0.2044
HGNC:914	N/A	N/A	ENST00000648006	B2M	567	ENSG00000166710	3	0.9795	0.9784	0.2931	0.3272
HGNC:10417	N/A	N/A	ENST00000404735	RPS27A	6233	ENSG00000143947	1	0.9851	0.9821	0.2239	0.2462
HGNC:10899	N/A	N/A	ENST00000522855	SKP1	6500	ENSG00000113558	1	0.9738	0.9802	0.4085	0.3535
HGNC:554	N/A	N/A	ENST00000357586	AP1B1	162	ENSG00000100280	3	0.9429	0.8806	0.4415	0.3903
HGNC:18017	N/A	N/A	ENST00000378460	NUP160	23279	ENSG00000030066	0	0.6682	0.6264	0.9414	0.9033
HGNC:12831	N/A	N/A	ENST00000282268	XRCC4	7518	ENSG00000152422	0	0.8032	0.8343	0.3015	0.4916
HGNC:4656	N/A	N/A	ENST00000330280	GTF2H2	2966	ENSG00000145736	1	0.5398	0.5619	0.2061	0.1446
HGNC:11620	N/A	N/A	ENST00000613537	ELOA	6924	ENSG00000011007	2	0.4425	0.3439	0.5472	0.6485
HGNC:9564	N/A	N/A	ENST00000492933	PSMD6	9861	ENSG00000163636	3	0.9501	0.9754	0.7457	0.7462
HGNC:11617	N/A	N/A	ENST00000622804	ELOC	6921	ENSG00000154582	1	0.7630	0.8075	0.0672	0.1129
HGNC:11619	N/A	N/A	ENST00000262306	ELOB	6923	ENSG00000103363	2	0.8537	0.8216	0.2679	0.2802
HGNC:11545	N/A	N/A	ENST00000263974	TAF12	6883	ENSG00000120656	1	0.3876	0.3326	0.5015	0.2391
HGNC:31007	N/A	N/A	ENST00000611323	ELOA3B	728929	ENSG00000278674	0	0.1027	0.1503	0.3576	0.4581
HGNC:11548	N/A	N/A	ENST00000372907	TAF7L	54457	ENSG00000102387	0	0.2656	0.1502	0.3919	0.4783
HGNC:21157	N/A	N/A	ENST00000607778	GTF2H5	404672	ENSG00000272047	0	0.3152	0.3070	0.1506	0.3247
HGNC:30771	N/A	N/A	ENST00000332567	ELOA2	51224	ENSG00000206181	0	0.2719	0.2181	0.4976	0.5873
HGNC:24617	N/A	N/A	ENST00000620881	ELOA3	162699	ENSG00000274744	0	0.1268	0.1507	0.3613	0.4618
HGNC:22985	N/A	N/A	ENST00000343848	PSMA8	143471	ENSG00000154611	0	0.8699	0.8624	0.3386	0.4130
HGNC:24324	N/A	N/A	ENST00000634710	NELFB	25920	ENSG00000188986	1	0.6680	0.6306	0.7795	0.8577
HGNC:16286	N/A	N/A	ENST00000448602	ELMO1	9844	ENSG00000155849	1	0.9268	0.9199	0.7788	0.6405
HGNC:2988	N/A	N/A	ENST00000520908	DOCK2	1794	ENSG00000134516	1	0.9165	0.8232	0.8927	0.9426
HGNC:11538	N/A	N/A	ENST00000269142	TAF4B	6875	ENSG00000141384	1	0.4368	0.2002	0.3014	0.3244
HGNC:19702	N/A	N/A	ENST00000627934	POM121	9883	ENSG00000196313	0	0.8703	0.6676	0.3087	0.2897
HGNC:13667	N/A	N/A	ENST00000291439	AP1M1	8907	ENSG00000072958	4	0.9393	0.9486	0.7014	0.5623
HGNC:20274	N/A	N/A	ENST00000609024	CHMP4A	29082	ENSG00000254505	2	0.6561	0.5078	0.4802	0.4292
HGNC:2498	N/A	N/A	ENST00000613122	CTDP1	9150	ENSG00000060069	1	0.7338	0.6524	0.7963	0.5943
HGNC:558	N/A	N/A	ENST00000590923	AP1M2	10053	ENSG00000129354	1	0.7960	0.7930	0.4598	0.4565
#Testing dataset S6
HGNC_ID	RefSeq(RNA)	RefSeq(peptide)	Transcript_ID	Approved_symbol	NCBI_gene_ID	Ensembl_gene_ID	Interacting_HIV_genes.	Results_of_PreVIP-441	Results_of_PreVIP-193	Results_of_PreDIR-129	Results_of_PreDIR-164
HGNC:67	NM_002858	NP_002849	ENST00000370214	ABCD3	5825	ENSG00000117528	1	0.8917	0.9046	0.6057	0.6045
HGNC:23338	NM_145698	NP_663736	ENST00000396271	ACBD5	91452	ENSG00000107897	1	0.3753	0.3729	0.5404	0.4250
HGNC:15919	NM_005469	NP_005460	ENST00000217455	ACOT8	10005	ENSG00000101473	1	0.6917	0.7566	0.6673	0.5028
HGNC:3570	NM_004457	NP_004448	ENST00000357430	ACSL3	2181	ENSG00000123983	5	0.9088	0.8875	0.5045	0.4859
HGNC:225	NM_001111	NP_001102	ENST00000368474	ADAR	103	ENSG00000160710	6	0.9824	0.9697	0.8697	0.8456
HGNC:17869	NM_014423	NP_055238	ENST00000265343	AFF4	27125	ENSG00000072364	1	0.6573	0.4734	0.7047	0.6166
HGNC:343	NM_000687	NP_000678	ENST00000217426	AHCY	191	ENSG00000101444	2	0.9325	0.8852	0.2891	0.2147
HGNC:344	NM_006621	NP_006612	ENST00000369799	AHCYL1	10768	ENSG00000168710	1	0.9063	0.8641	0.3101	0.3544
HGNC:10648	NM_001142416	NP_001135888	ENST00000672341	AIMP1	9255	ENSG00000164022	2	0.4882	0.5598	0.5690	0.4389
HGNC:20609	NM_006303	NP_006294	ENST00000223029	AIMP2	7965	ENSG00000106305	1	0.6387	0.6163	0.3571	0.3385
HGNC:29857	NM_014371	NP_055186	ENST00000397410	AKAP8L	26993	ENSG00000011243	2	0.8391	0.6992	0.7523	0.7163
HGNC:19988	NM_022662	NP_073153	ENST00000341068	ANAPC1	64682	ENSG00000153107	1	0.5057	0.5670	0.9180	0.8867
HGNC:19989	NM_013366	NP_037498	ENST00000323927	ANAPC2	29882	ENSG00000176248	1	0.5894	0.5729	0.8662	0.8557
HGNC:24714	NM_017747	NP_060217	ENST00000360839	ANKHD1	54882	ENSG00000131503	1	0.6900	0.6474	0.5671	0.8396
HGNC:21268	NM_033121	NP_149112	ENST00000261739	ANKRD13A	88455	ENSG00000076513	1	0.3898	0.3816	0.6895	0.5821
HGNC:23575	NM_032217	NP_115593	ENST00000358602	ANKRD17	26057	ENSG00000132466	1	0.9263	0.8881	0.7455	0.8729
HGNC:17356	NM_145298	NP_660341	ENST00000308521	APOBEC3F	200316	ENSG00000128394	4	0.8299	0.8611	0.3622	0.3811
HGNC:17357	NM_021822	NP_068594	ENST00000407997	APOBEC3G	60489	ENSG00000239713	6	0.8876	0.9041	0.3544	0.3687
HGNC:15772	NM_006421	NP_006412	ENST00000262215	ARFGEF1	10565	ENSG00000066777	1	0.7696	0.7317	0.9484	0.9247
HGNC:15853	NM_006420	NP_006411	ENST00000371917	ARFGEF2	10564	ENSG00000124198	1	0.7388	0.6305	0.9626	0.9338
HGNC:14193	NM_015313	NP_056128	ENST00000397843	ARHGEF12	23365	ENSG00000196914	1	0.8224	0.6987	0.9161	0.8412
HGNC:712	NM_004313	NP_004304	ENST00000269260	ARRB2	409	ENSG00000141480	2	0.8985	0.8545	0.4342	0.3361
HGNC:25567	NM_001170535	NP_001164006	ENST00000378756	ATAD3A	55210	ENSG00000197785	1	0.7044	0.5994	0.6446	0.6748
HGNC:588	NM_004707	NP_004698	ENST00000509910	ATG12	9140	ENSG00000145782	0	0.6830	0.7446	0.3888	0.1835
HGNC:25464	NM_033388	NP_203746	ENST00000321297	ATG16L2	89849	ENSG00000168010	2	0.6703	0.6958	0.6229	0.6028
HGNC:10549	NM_013236	NP_037368	ENST00000252934	ATXN10	25814	ENSG00000130638	1	0.5267	0.5897	0.5282	0.4845
HGNC:17397	NM_003860	NP_003851	ENST00000312175	BANF1	8815	ENSG00000175334	2	0.7582	0.8623	0.4265	0.4898
HGNC:1034	NM_001313998	NP_001300927	ENST00000590099	BECN1	8678	ENSG00000126581	3	0.9772	0.9679	0.5702	0.6295
HGNC:17208	NM_001003800	NP_001003800	ENST00000356884	BICD2	23299	ENSG00000185963	1	0.7486	0.7547	0.9235	0.8954
HGNC:1119	NM_004335	NP_004326	ENST00000252593	BST2	684	ENSG00000130303	6	0.8343	0.8534	0.1439	0.2677
HGNC:1144	NM_033637	NP_378663	ENST00000370187	BTRC	8945	ENSG00000166167	1	0.9244	0.9517	0.3216	0.3764
HGNC:30688	NM_018448	NP_060918	ENST00000545606	CAND1	55832	ENSG00000111530	0	0.9519	0.9566	0.9461	0.9488
HGNC:30689	NM_001162499	NP_001155971	ENST00000456430	CAND2	23066	ENSG00000144712	1	0.2946	0.2539	0.9332	0.9137
HGNC:24856	NM_020198	NP_064583	ENST00000225726	CCDC47	57003	ENSG00000108588	1	0.8023	0.7914	0.7030	0.6829
HGNC:1596	NM_001099402	NP_001092872	ENST00000389879	CCNK	8812	ENSG00000090061	1	0.8312	0.7492	0.2426	0.1769
HGNC:1599	NM_001240	NP_001231	ENST00000261900	CCNT1	904	ENSG00000129315	3	0.7503	0.6314	0.5730	0.5187
HGNC:1600	NM_058241	NP_490595	ENST00000264157	CCNT2	905	ENSG00000082258	1	0.5500	0.4692	0.2025	0.2042
HGNC:1771	NM_001798	NP_001789	ENST00000266970	CDK2	1017	ENSG00000123374	1	0.9111	0.9524	0.3526	0.4057
HGNC:1780	NM_001261	NP_001252	ENST00000373264	CDK9	1025	ENSG00000136807	4	0.9367	0.9349	0.5091	0.4261
HGNC:28920	NM_014812	NP_055627	ENST00000366542	CEP170	9859	ENSG00000143702	2	0.8662	0.8377	0.9352	0.9112
HGNC:30794	NM_014679	NP_055494	ENST00000325542	CEP57	9702	ENSG00000166037	1	0.6291	0.7401	0.7802	0.6781
HGNC:23518	NM_203298	NP_976043	ENST00000372833	CHCHD1	118487	ENSG00000172586	1	0.1731	0.2180	0.2915	0.2602
HGNC:17433	NM_007236	NP_009167	ENST00000334660	CHP1	11261	ENSG00000187446	0	0.8423	0.8195	0.2318	0.3571
HGNC:14280	NM_004804	NP_004795	ENST00000488633	CIAO1	9391	ENSG00000144021	1	0.6730	0.6482	0.1845	0.1954
HGNC:7877	NM_016284	NP_057368	ENST00000317147	CNOT1	23019	ENSG00000125107	0	0.9282	0.9294	0.9706	0.9392
HGNC:7879	NM_014516	NP_055331	ENST00000221232	CNOT3	4849	ENSG00000088038	0	0.8561	0.8005	0.4034	0.2882
HGNC:2158	NM_033133	NP_149124	ENST00000393892	CNP	1267	ENSG00000173786	2	0.8880	0.8239	0.5048	0.5317
HGNC:8011	NM_003632	NP_003623	ENST00000264638	CNTNAP1	8506	ENSG00000108797	1	0.3685	0.2528	0.3466	0.4230
HGNC:30747	NM_004236	NP_004227	ENST00000388901	COPS2	9318	ENSG00000166200	1	0.8943	0.9031	0.5846	0.6583
HGNC:2239	NM_003653	NP_003644	ENST00000268717	COPS3	8533	ENSG00000141030	1	0.8635	0.8901	0.4321	0.5117
HGNC:16702	NM_016129	NP_057213	ENST00000264389	COPS4	51138	ENSG00000138663	1	0.8364	0.9074	0.8056	0.6856
HGNC:21749	NM_006833	NP_006824	ENST00000303904	COPS6	10980	ENSG00000168090	1	0.9090	0.9352	0.1561	0.1840
HGNC:13871	NM_007007	NP_008938	ENST00000435070	CPSF6	11052	ENSG00000111605	3	0.8015	0.8298	0.2961	0.2710
HGNC:29905	NM_001007553	NP_001007554	ENST00000358528	CSDE1	7812	ENSG00000009307	1	0.8657	0.7853	0.4429	0.4771
HGNC:16850	NM_014633	NP_055448	ENST00000361367	CTR9	9646	ENSG00000198730	0	0.8380	0.8531	0.7886	0.8624
HGNC:2527	NM_001908	NP_001899	ENST00000353047	CTSB	1508	ENSG00000164733	3	0.9866	0.9735	0.3848	0.2907
HGNC:2551	NM_003592	NP_003583	ENST00000325222	CUL1	8454	ENSG00000055130	1	0.9714	0.9711	0.7785	0.8182
HGNC:2554	NM_001008895	NP_001008895	ENST00000375440	CUL4A	8451	ENSG00000139842	3	0.9384	0.9443	0.5632	0.6383
HGNC:2556	NM_003478	NP_003469	ENST00000393094	CUL5	8065	ENSG00000166266	3	0.8780	0.9125	0.9219	0.7964
HGNC:13397	NM_016243	NP_057327	ENST00000367249	CYB5R1	51706	ENSG00000159348	0	0.6953	0.7205	0.6552	0.4598
HGNC:28923	NM_139179	NP_631918	ENST00000297056	DAGLB	221955	ENSG00000164535	1	0.4136	0.4114	0.7500	0.6036
HGNC:25987	NM_017741	NP_060211	ENST00000382247	DCAF16	54876	ENSG00000163257	1	0.1318	0.1705	0.2951	0.2560
HGNC:28360	NM_024050	NP_076955	ENST00000359866	DDA1	79016	ENSG00000130311	1	0.5696	0.5593	0.4795	0.3763
HGNC:2734	NM_004939	NP_004930	ENST00000233084	DDX1	1653	ENSG00000079785	6	0.9827	0.9862	0.6538	0.5453
HGNC:2743	NM_007204	NP_009135	ENST00000369702	DDX20	11218	ENSG00000064703	1	0.9205	0.9156	0.7712	0.6148
HGNC:2744	NM_004728	NP_004719	ENST00000354185	DDX21	9188	ENSG00000165732	6	0.9668	0.9644	0.6270	0.5653
HGNC:18684	NM_019070	NP_061943	ENST00000247003	DDX49	54555	ENSG00000105671	1	0.5074	0.3828	0.6922	0.3970
HGNC:2746	NM_004396	NP_004387	ENST00000225792	DDX5	1655	ENSG00000108654	6	0.9797	0.9560	0.7607	0.4933
HGNC:2876	NM_005219	NP_005210	ENST00000389054	DIAPH1	1729	ENSG00000131504	1	0.9624	0.9452	0.4580	0.6425
HGNC:12392	NM_003315	NP_003306	ENST00000457167	DNAJC7	7266	ENSG00000168259	2	0.9062	0.9340	0.4092	0.3908
HGNC:27120	NM_001172774	NP_001166245	ENST00000392250	DPY19L3	147991	ENSG00000178904	1	0.2190	0.2073	0.7501	0.5899
HGNC:3052	NM_004415	NP_004406	ENST00000379802	DSP	1832	ENSG00000096696	2	0.9857	0.9674	0.9811	0.9828
HGNC:18745	NM_016141	NP_057225	ENST00000273130	DYNC1LI1	51143	ENSG00000144635	2	0.8712	0.8856	0.5501	0.4245
HGNC:17157	NM_014329	NP_055144	ENST00000358933	EDC4	23644	ENSG00000038358	1	0.7829	0.7829	0.8107	0.8395
HGNC:3212	NM_004280	NP_004271	ENST00000379715	EEF1E1	9521	ENSG00000124802	2	0.6285	0.5886	0.3765	0.3620
HGNC:3271	NM_003750	NP_003741	ENST00000369144	EIF3A	8661	ENSG00000107581	4	0.8830	0.8430	0.8080	0.7298
HGNC:3280	NM_001037283	NP_001032360	ENST00000360876	EIF3B	8662	ENSG00000106263	2	0.8908	0.8354	0.8253	0.8126
HGNC:3278	NM_003753	NP_003744	ENST00000216190	EIF3D	8664	ENSG00000100353	4	0.9224	0.8580	0.7990	0.6785
HGNC:3277	NM_001568	NP_001559	ENST00000220849	EIF3E	3646	ENSG00000104408	4	0.8586	0.8964	0.8871	0.7984
HGNC:3275	NM_003754	NP_003745	ENST00000651655	EIF3F	8665	ENSG00000175390	1	0.9380	0.8958	0.3340	0.1857
HGNC:3274	NM_003755	NP_003746	ENST00000253108	EIF3G	8666	ENSG00000130811	1	0.8694	0.7538	0.2953	0.2012
HGNC:3273	NM_003756	NP_003747	ENST00000521861	EIF3H	8667	ENSG00000147677	1	0.9195	0.9203	0.7273	0.4464
HGNC:18138	NM_016091	NP_057175	ENST00000652021	EIF3L	51386	ENSG00000100129	1	0.8963	0.8307	0.7795	0.7775
HGNC:24460	NM_006360	NP_006351	ENST00000531120	EIF3M	10480	ENSG00000149100	2	0.6037	0.7290	0.4664	0.3240
HGNC:29205	NM_001031711	NP_001026881	ENST00000393784	ERGIC1	57222	ENSG00000113719	2	0.7266	0.7008	0.3165	0.2120
HGNC:30389	NM_021807	NP_068579	ENST00000253861	EXOC4	60412	ENSG00000131558	1	0.7815	0.7602	0.5606	0.5943
HGNC:24520	NM_015475	NP_056290	ENST00000238823	FAM98A	25940	ENSG00000119812	1	0.7164	0.8021	0.5766	0.3628
HGNC:3604	NM_001999	NP_001990	ENST00000262464	FBN2	2201	ENSG00000138829	1	0.8004	0.7126	0.5777	0.7876
HGNC:13582	NM_012175	NP_036307	ENST00000265651	FBXO3	26273	ENSG00000110429	1	0.3935	0.3496	0.6231	0.3962
HGNC:3720	NM_002014	NP_002005	ENST00000001008	FKBP4	2288	ENSG00000004478	2	0.8871	0.9012	0.6666	0.4886
HGNC:24671	NM_025207	NP_079483	ENST00000292180	FLAD1	80308	ENSG00000160688	1	0.3734	0.3464	0.6985	0.4109
HGNC:27310	NM_144997	NP_659434	ENST00000285071	FLCN	201163	ENSG00000154803	1	0.2673	0.2415	0.6484	0.5205
HGNC:29418	NM_133372	NP_588613	ENST00000510461	FNIP1	96459	ENSG00000217128	1	0.8026	0.7784	0.5385	0.5595
HGNC:4113	NM_005255	NP_005246	ENST00000314167	GAK	2580	ENSG00000178950	1	0.8678	0.8262	0.8537	0.8280
HGNC:15717	NM_015721	NP_056536	ENST00000319004	GEMIN4	50628	ENSG00000179409	1	0.6203	0.6939	0.7666	0.8424
HGNC:20044	NM_024775	NP_079051	ENST00000281950	GEMIN6	79833	ENSG00000152147	1	0.3800	0.4362	0.2040	0.1738
HGNC:20045	NM_024707	NP_078983	ENST00000270257	GEMIN7	79760	ENSG00000142252	1	0.1434	0.2085	0.3653	0.3242
HGNC:4424	NM_002077	NP_002068	ENST00000373555	GOLGA1	2800	ENSG00000136935	1	0.2174	0.1583	0.9410	0.8970
HGNC:15452	NM_022130	NP_071413	ENST00000265070	GOLPH3	64083	ENSG00000113384	1	0.7402	0.6894	0.5452	0.4335
HGNC:4550	NM_004489	NP_004480	ENST00000380728	GPS2	2874	ENSG00000132522	1	0.7646	0.7937	0.3279	0.5290
HGNC:4566	NM_002086	NP_002077	ENST00000316804	GRB2	2885	ENSG00000177885	3	0.9814	0.9860	0.3372	0.3855
HGNC:4817	NM_012208	NP_036340	ENST00000230771	HARS2	23438	ENSG00000112855	1	0.5534	0.6215	0.6372	0.3824
HGNC:4821	NM_003642	NP_003633	ENST00000264108	HAT1	8520	ENSG00000128708	2	0.7247	0.7763	0.5951	0.4819
HGNC:4854	NM_003883	NP_003874	ENST00000305264	HDAC3	8841	ENSG00000171720	2	0.9403	0.9431	0.5789	0.5301
HGNC:21078	NM_016063	NP_057147	ENST00000398153	HDDC2	51020	ENSG00000111906	1	0.4638	0.4981	0.6745	0.4166
HGNC:25517	NM_018072	NP_060542	ENST00000366582	HEATR1	55127	ENSG00000119285	1	0.6916	0.7121	0.9213	0.9359
HGNC:24161	NM_016458	NP_057542	ENST00000347708	HGH1	51236	ENSG00000235173	1	0.1127	0.1324	0.4586	0.5561
HGNC:4897	NM_004712	NP_004703	ENST00000329138	HGS	9146	ENSG00000185359	3	0.9658	0.9583	0.6553	0.5707
HGNC:18646	NM_016142	NP_057226	ENST00000278353	HSD17B12	51144	ENSG00000149084	1	0.8329	0.8074	0.5703	0.3626
HGNC:30892	NM_031407	NP_113584	ENST00000262854	HUWE1	10075	ENSG00000086758	3	0.9894	0.9808	0.9815	0.9953
HGNC:5345	NM_001099789	NP_001093259	ENST00000579788	ICAM2	3384	ENSG00000108622	2	0.7016	0.7166	0.2438	0.1582
HGNC:19426	NM_024658	NP_078934	ENST00000354464	IPO4	79711	ENSG00000196497	1	0.7681	0.7663	0.8942	0.8884
HGNC:9852	NM_006391	NP_006382	ENST00000379719	IPO7	10527	ENSG00000205339	6	0.9336	0.9560	0.6129	0.7120
HGNC:19425	NM_018085	NP_060555	ENST00000361565	IPO9	55705	ENSG00000198700	1	0.6719	0.6313	0.7780	0.7606
HGNC:16951	NM_006469	NP_006460	ENST00000367498	IVNS1ABP	10625	ENSG00000116679	1	0.8978	0.8931	0.4504	0.4826
HGNC:18116	NM_006559	NP_006550	ENST00000327300	KHDRBS1	10657	ENSG00000121774	3	0.8766	0.8962	0.3623	0.2619
HGNC:24912	NM_016648	NP_057732	ENST00000344442	LARP7	51574	ENSG00000174720	1	0.7608	0.8806	0.5741	0.5081
HGNC:30401	NM_138792	NP_620147	ENST00000299601	LEO1	123169	ENSG00000166477	0	0.4074	0.4472	0.6884	0.6393
HGNC:6564	NM_005567	NP_005558	ENST00000262776	LGALS3BP	3959	ENSG00000108679	3	0.9084	0.8827	0.2869	0.3821
HGNC:6612	NM_014240	NP_055055	ENST00000273317	LIMD1	8994	ENSG00000144791	1	0.8599	0.7466	0.1635	0.2751
HGNC:15714	NM_133259	NP_573566	ENST00000260665	LRPPRC	10128	ENSG00000138095	5	0.8849	0.8578	0.9436	0.9155
HGNC:29207	NM_020710	NP_065761	ENST00000378251	LRRC47	57470	ENSG00000130764	1	0.4500	0.4948	0.8817	0.7334
HGNC:6912	NM_018834	NP_061322	ENST00000394805	MATR3	9782	ENSG00000015479	7	0.9718	0.9546	0.4078	0.4393
HGNC:6944	NM_004526	NP_004517	ENST00000265056	MCM2	4171	ENSG00000073111	1	0.9199	0.9245	0.7251	0.7623
HGNC:6945	NM_002388	NP_002379	ENST00000596288	MCM3	4172	ENSG00000112118	3	0.9699	0.9484	0.5389	0.6148
HGNC:6947	NM_182746	NP_877423	ENST00000649973	MCM4	4173	ENSG00000104738	1	0.9549	0.9521	0.5831	0.5021
HGNC:6948	NM_006739	NP_006730	ENST00000216122	MCM5	4174	ENSG00000100297	2	0.9346	0.9040	0.5908	0.6255
HGNC:6949	NM_005915	NP_005906	ENST00000264156	MCM6	4175	ENSG00000076003	3	0.8539	0.9123	0.5932	0.6786
HGNC:20247	NM_019606	NP_062552	ENST00000310512	MEPCE	56257	ENSG00000146834	1	0.7934	0.8234	0.6112	0.3227
HGNC:25207	NM_138798	NP_620153	ENST00000289359	MITD1	129531	ENSG00000158411	1	0.2770	0.3202	0.6446	0.6163
HGNC:14042	NM_016050	NP_057134	ENST00000310999	MRPL11	65003	ENSG00000174547	2	0.6154	0.7636	0.4561	0.3702
HGNC:14513	NM_014018	NP_054737	ENST00000276585	MRPS28	28957	ENSG00000147586	1	0.4292	0.5747	0.3407	0.2348
HGNC:14501	NM_182640	NP_872578	ENST00000258455	MRPS9	64965	ENSG00000135972	1	0.4279	0.4618	0.5188	0.5589
HGNC:7373	NM_002444	NP_002435	ENST00000360270	MSN	4478	ENSG00000147065	4	0.9473	0.9312	0.7640	0.7778
HGNC:17587	NM_014342	NP_055157	ENST00000302503	MTCH2	23788	ENSG00000109919	1	0.6831	0.7389	0.2593	0.2330
HGNC:7434	NM_006636	NP_006627	ENST00000394053	MTHFD2	10797	ENSG00000065911	1	0.5004	0.5500	0.2860	0.1684
HGNC:7640	NM_005969	NP_005960	ENST00000380542	NAP1L4	4676	ENSG00000205531	3	0.7368	0.6259	0.3989	0.2993
HGNC:26274	NM_024678	NP_078954	ENST00000281038	NARS2	79731	ENSG00000137513	1	0.3862	0.5018	0.4325	0.2853
HGNC:7672	NM_006311	NP_006302	ENST00000268712	NCOR1	9611	ENSG00000141027	1	0.9543	0.9081	0.9109	0.8621
HGNC:7715	NM_002496	NP_002487	ENST00000313468	NDUFS8	4728	ENSG00000110717	1	0.7824	0.7421	0.3453	0.3177
HGNC:7728	NM_001144967	NP_001138439	ENST00000400345	NEDD4L	23327	ENSG00000049759	2	0.9595	0.9493	0.8455	0.7485
HGNC:7732	NM_006156	NP_006147	ENST00000250495	NEDD8	4738	ENSG00000129559	2	0.8525	0.8952	0.3604	0.3902
HGNC:7774	NM_138713	NP_619727	ENST00000349945	NFAT5	10725	ENSG00000102908	3	0.5897	0.3822	0.3351	0.5087
HGNC:7794	NM_003998	NP_003989	ENST00000226574	NFKB1	4790	ENSG00000109320	8	0.9777	0.9830	0.5884	0.6707
HGNC:7795	NM_001322934	NP_001309863	ENST00000661543	NFKB2	4791	ENSG00000077150	3	0.6983	0.6664	0.7479	0.7343
HGNC:28585	NM_024313	NP_077289	ENST00000359114	NOL12	79159	ENSG00000273899	1	0.3818	0.4279	0.4898	0.4032
HGNC:7909	NM_006985	NP_008916	ENST00000328085	NPIPA1	9284	ENSG00000183426	0	0.2150	0.1625	0.4642	0.3857
HGNC:8063	NM_153485	NP_705618	ENST00000231498	NUP155	9631	ENSG00000113569	4	0.7522	0.7358	0.8223	0.7468
HGNC:8734	NM_024844	NP_079120	ENST00000245544	NUP85	79902	ENSG00000125450	2	0.9018	0.9401	0.5485	0.5339
HGNC:8068	NM_016320	NP_057404	ENST00000324932	NUP98	4928	ENSG00000110713	3	0.9460	0.9200	0.8089	0.5581
HGNC:28833	NM_013341	NP_037473	ENST00000284719	OLA1	29789	ENSG00000138430	1	0.7287	0.8073	0.4482	0.3591
HGNC:16370	NM_015550	NP_056365	ENST00000313367	OSBPL3	26031	ENSG00000070882	1	0.5063	0.4881	0.4041	0.4257
HGNC:16388	NM_032523	NP_115912	ENST00000190611	OSBPL6	114880	ENSG00000079156	1	0.4880	0.3175	0.4359	0.4924
HGNC:25459	NM_019088	NP_061961	ENST00000221265	PAF1	54623	ENSG00000006712	1	0.8120	0.8079	0.3746	0.4514
HGNC:271	NM_006437	NP_006428	ENST00000381989	PARP4	143	ENSG00000102699	1	0.8903	0.8352	0.7658	0.6997
HGNC:8766	NM_013374	NP_037506	ENST00000307296	PDCD6IP	10015	ENSG00000170248	3	0.9671	0.9157	0.5082	0.4991
HGNC:30167	NM_004911	NP_004902	ENST00000652332	PDIA4	9601	ENSG00000155660	2	0.9330	0.9148	0.3096	0.4016
HGNC:8974	NM_002647	NP_002638	ENST00000262039	PIK3C3	5289	ENSG00000078142	3	0.9370	0.9456	0.7436	0.7444
HGNC:9043	NM_001031689	NP_001026859	ENST00000397292	PLAA	9373	ENSG00000137055	0	0.7878	0.7548	0.3551	0.5388
HGNC:9081	NM_000302	NP_000293	ENST00000196061	PLOD1	5351	ENSG00000083444	2	0.9499	0.9328	0.3944	0.3810
HGNC:9082	NM_182943	NP_891988	ENST00000282903	PLOD2	5352	ENSG00000152952	1	0.6419	0.6998	0.2055	0.3634
HGNC:13546	NM_017443	NP_059139	ENST00000374171	POLE3	54107	ENSG00000148229	1	0.7953	0.7602	0.4684	0.3773
HGNC:18755	NM_019896	NP_063949	ENST00000483063	POLE4	56655	ENSG00000115350	1	0.2237	0.2478	0.4249	0.2833
HGNC:9253	NM_021130	NP_066953	ENST00000468812	PPIA	5478	ENSG00000196262	6	0.9839	0.9765	0.3069	0.1370
HGNC:9278	NM_177983	NP_817092	ENST00000344034	PPM1G	5496	ENSG00000115241	2	0.8339	0.7702	0.6679	0.4629
HGNC:9300	NM_001009552	NP_001009552	ENST00000221138	PPP2CB	5516	ENSG00000104695	5	0.9133	0.9493	0.4622	0.3825
HGNC:9313	NM_006246	NP_006237	ENST00000337537	PPP2R5E	5529	ENSG00000154001	4	0.7005	0.7604	0.7014	0.6523
HGNC:9356	NM_013388	NP_037520	ENST00000260643	PREB	10113	ENSG00000138073	1	0.6807	0.5849	0.2057	0.2447
HGNC:18241	NM_018137	NP_060607	ENST00000370078	PRMT6	55170	ENSG00000198890	4	0.5318	0.7492	0.5391	0.4440
HGNC:9527	NM_033222	NP_150091	ENST00000380733	PSIP1	11168	ENSG00000164985	3	0.7636	0.7949	0.2976	0.3292
HGNC:9570	NM_005789	NP_005780	ENST00000590720	PSME3	10197	ENSG00000131467	3	0.9714	0.9851	0.2724	0.3530
HGNC:9583	NM_002819	NP_002810	ENST00000356948	PTBP1	5725	ENSG00000011304	3	0.9719	0.9479	0.5497	0.5084
HGNC:16049	NM_006601	NP_006592	ENST00000262033	PTGES3	10728	ENSG00000110958	3	0.8800	0.8727	0.5240	0.2711
HGNC:18278	NM_020165	NP_064550	ENST00000264926	RAD18	56852	ENSG00000070950	1	0.7216	0.7627	0.2629	0.3483
HGNC:9847	NM_001278639	NP_001265568	ENST00000430524	RANBP1	5902	ENSG00000099901	2	0.6596	0.7139	0.4501	0.5029
HGNC:9848	NM_006267	NP_006258	ENST00000283195	RANBP2	5903	ENSG00000153201	4	0.9830	0.9613	0.9128	0.9238
HGNC:9851	NM_012416	NP_036548	ENST00000259569	RANBP6	26953	ENSG00000137040	1	0.4378	0.6685	0.8341	0.7918
HGNC:16944	NM_032905	NP_116294	ENST00000379888	RBM17	84991	ENSG00000134453	1	0.9235	0.8756	0.3350	0.4197
HGNC:9928	NM_014248	NP_055063	ENST00000216225	RBX1	9978	ENSG00000100387	1	0.7564	0.6594	0.1105	0.1909
HGNC:9955	NM_021975	NP_068810	ENST00000406246	RELA	5970	ENSG00000173039	6	0.9886	0.9826	0.4195	0.5412
HGNC:9956	NM_006509	NP_006500	ENST00000221452	RELB	5971	ENSG00000104856	2	0.7711	0.8330	0.2362	0.3570
HGNC:10070	NM_014245	NP_055060	ENST00000273480	RNF7	9616	ENSG00000114125	1	0.7731	0.6986	0.1222	0.1829
HGNC:10074	NM_203387	NP_976321	ENST00000354420	RNH1	6050	ENSG00000023191	3	0.8918	0.8642	0.6407	0.5340
HGNC:10332	NM_000967	NP_000958	ENST00000216146	RPL3	6122	ENSG00000100316	6	0.9569	0.9372	0.3920	0.5441
HGNC:10452	NM_001034	NP_001025	ENST00000304567	RRM2	6241	ENSG00000171848	1	0.7273	0.6824	0.7990	0.5566
HGNC:10469	NM_001265589	NP_001252518	ENST00000377819	RTN3	10313	ENSG00000133318	1	0.9379	0.8567	0.7645	0.6679
HGNC:10474	NM_003707	NP_003698	ENST00000322623	RUVBL1	8607	ENSG00000175792	4	0.9582	0.9458	0.4704	0.4746
HGNC:10565	NM_005698	NP_005689	ENST00000302631	SCAMP3	10067	ENSG00000116521	2	0.5654	0.5631	0.3304	0.2994
HGNC:10662	NM_005625	NP_005616	ENST00000260130	SDCBP	6386	ENSG00000137575	3	0.9683	0.9688	0.2655	0.1910
HGNC:10671	NM_006642	NP_006633	ENST00000366541	SDCCAG8	10806	ENSG00000054282	1	0.4093	0.2900	0.7265	0.6344
HGNC:10680	NM_004168	NP_004159	ENST00000264932	SDHA	6389	ENSG00000073578	2	0.8361	0.7803	0.4365	0.3169
HGNC:30605	NM_016955	NP_058651	ENST00000382103	SEPSECS	51091	ENSG00000109618	1	0.2257	0.2611	0.3663	0.3378
HGNC:10817	NM_003901	NP_003892	ENST00000373202	SGPL1	8879	ENSG00000166224	1	0.6238	0.5931	0.5971	0.3410
HGNC:14929	NM_012238	NP_036370	ENST00000212015	SIRT1	23411	ENSG00000096717	1	0.8936	0.9441	0.8593	0.7796
HGNC:19306	NM_133496	NP_598003	ENST00000357650	SLC30A7	148867	ENSG00000162695	1	0.1611	0.2876	0.3504	0.3773
HGNC:11075	NM_004252	NP_004243	ENST00000262613	SLC9A3R1	9368	ENSG00000109062	2	0.9236	0.9056	0.3342	0.2741
HGNC:17809	NM_017575	NP_060045	ENST00000263073	SMG6	23293	ENSG00000070366	1	0.6381	0.5337	0.9472	0.8312
HGNC:17028	NM_007241	NP_009172	ENST00000502492	SNF8	11267	ENSG00000159210	1	0.7963	0.7803	0.6439	0.5187
HGNC:7819	NM_001003796	NP_001003796	ENST00000401959	SNU13	4809	ENSG00000100138	2	0.3958	0.3330	0.1572	0.2042
HGNC:11280	NM_003900	NP_003891	ENST00000389805	SQSTM1	8878	ENSG00000161011	3	0.9721	0.9638	0.3555	0.4255
HGNC:16639	NM_016333	NP_057417	ENST00000301740	SRRM2	23524	ENSG00000167978	2	0.8724	0.8768	0.8931	0.8746
HGNC:11317	NM_003143	NP_003134	ENST00000265304	SSBP1	6742	ENSG00000106028	2	0.7294	0.8131	0.6115	0.4714
HGNC:11327	NM_003146	NP_003137	ENST00000278412	SSRP1	6749	ENSG00000149136	1	0.9119	0.8915	0.7767	0.7891
HGNC:30796	NM_007178	NP_009109	ENST00000419869	STRAP	11171	ENSG00000023734	1	0.7705	0.8072	0.1659	0.1606
HGNC:11427	NM_005861	NP_005852	ENST00000219548	STUB1	10273	ENSG00000103266	1	0.8245	0.8873	0.4759	0.4418
HGNC:11465	NM_007192	NP_009123	ENST00000216297	SUPT16H	11198	ENSG00000092201	2	0.8989	0.8950	0.6816	0.7007
HGNC:11467	NM_003168	NP_003159	ENST00000225504	SUPT4H1	6827	ENSG00000213246	1	0.5655	0.5781	0.2907	0.1861
HGNC:11469	NM_001111020	NP_001104490	ENST00000432763	SUPT5H	6829	ENSG00000196235	1	0.9388	0.8867	0.7663	0.6286
HGNC:17443	NM_004749	NP_004740	ENST00000258770	TBRG4	9238	ENSG00000136270	1	0.5916	0.7048	0.8885	0.7300
HGNC:17843	NM_024831	NP_079107	ENST00000260129	TGS1	96764	ENSG00000137574	3	0.4118	0.3983	0.6247	0.5520
HGNC:22964	NM_005119	NP_005110	ENST00000354618	THRAP3	9967	ENSG00000054118	2	0.8779	0.8103	0.7239	0.7216
HGNC:23807	NM_017736	NP_060206	ENST00000396083	THUMPD1	55623	ENSG00000066654	1	0.5357	0.3374	0.3791	0.2941
HGNC:15631	NM_016562	NP_057646	ENST00000380659	TLR7	51284	ENSG00000196664	2	0.8747	0.8869	0.4720	0.5720
HGNC:16998	NM_006827	NP_006818	ENST00000303575	TMED10	10972	ENSG00000170348	3	0.8446	0.8940	0.2570	0.2862
HGNC:22301	NM_182547	NP_872353	ENST00000457408	TMED4	222068	ENSG00000158604	1	0.6168	0.6519	0.5283	0.3688
HGNC:24878	NM_017510	NP_059980	ENST00000332598	TMED9	54732	ENSG00000184840	1	0.7020	0.7380	0.5820	0.4211
HGNC:26042	NM_017854	NP_060324	ENST00000253047	TMEM160	54958	ENSG00000130748	1	0.1011	0.1605	0.4711	0.3371
HGNC:26775	NM_001100389	NP_001093859	ENST00000306480	TMEM192	201931	ENSG00000170088	1	0.2178	0.2885	0.4356	0.3067
HGNC:16379	NM_006074	NP_006065	ENST00000379965	TRIM22	10346	ENSG00000132274	3	0.8822	0.8834	0.5224	0.4184
HGNC:16384	NM_005762	NP_005753	ENST00000253024	TRIM28	10155	ENSG00000130726	4	0.9874	0.9809	0.2865	0.3830
HGNC:14215	NM_184085	NP_908973	ENST00000315962	TRIM55	84675	ENSG00000147573	0	0.2629	0.1763	0.1537	0.2429
HGNC:16276	NM_033034	NP_149023	ENST00000380034	TRIM5	85363	ENSG00000132256	3	0.9078	0.9197	0.3888	0.3691
HGNC:16277	NM_001003818	NP_001003818	ENST00000380097	TRIM6	117854	ENSG00000121236	1	0.7562	0.8022	0.6570	0.6978
HGNC:15971	NM_006292	NP_006283	ENST00000251968	TSG101	7251	ENSG00000074319	5	0.9485	0.9277	0.5836	0.4197
HGNC:12425	NM_003324	NP_003315	ENST00000448120	TULP3	7289	ENSG00000078246	1	0.4430	0.4922	0.2684	0.2939
HGNC:28531	NM_173555	NP_775826	ENST00000287078	TYSND1	219743	ENSG00000156521	1	0.2605	0.2905	0.5594	0.4439
HGNC:12469	NM_003334	NP_003325	ENST00000335972	UBA1	7317	ENSG00000130985	3	0.9473	0.9380	0.7621	0.6716
HGNC:29554	NM_022066	NP_071349	ENST00000319380	UBE2O	63893	ENSG00000175931	1	0.9186	0.8170	0.8866	0.8063
HGNC:12505	NM_014235	NP_055050	ENST00000369660	UBL4A	8266	ENSG00000102178	1	0.8730	0.9106	0.7011	0.4263
HGNC:30313	NM_020765	NP_065816	ENST00000375254	UBR4	23352	ENSG00000127481	3	0.9769	0.9562	0.9974	0.9957
HGNC:12662	NM_003372	NP_003363	ENST00000286428	VBP1	7411	ENSG00000155959	1	0.4499	0.5330	0.6384	0.4887
HGNC:24500	NM_015496	NP_056311	ENST00000297591	VIRMA	25962	ENSG00000164944	0	0.6242	0.5357	0.8607	0.7780
HGNC:28122	NM_032353	NP_115729	ENST00000253794	VPS25	84313	ENSG00000131475	1	0.6337	0.6524	0.6012	0.4507
HGNC:20312	NM_016075	NP_057159	ENST00000378060	VPS36	51028	ENSG00000136100	1	0.7199	0.7401	0.7168	0.6241
HGNC:30300	NM_025234	NP_079510	ENST00000267973	WDR61	80349	ENSG00000140395	1	0.7437	0.7936	0.4334	0.3248
HGNC:12825	NM_003400	NP_003391	ENST00000401558	XPO1	7514	ENSG00000082898	5	0.9297	0.9121	0.2679	0.4143
HGNC:17675	NM_020750	NP_065801	ENST00000265351	XPO5	57510	ENSG00000124571	1	0.7364	0.7729	0.5559	0.4477
HGNC:12833	NM_021141	NP_066964	ENST00000392132	XRCC5	7520	ENSG00000079246	3	0.9871	0.9857	0.4216	0.3845
HGNC:26465	NM_152758	NP_689971	ENST00000539294	YTHDF3	253943	ENSG00000185728	1	0.4687	0.2834	0.1701	0.2354
HGNC:12849	NM_139323	NP_647539	ENST00000353703	YWHAB	7529	ENSG00000166913	3	0.9354	0.9441	0.4619	0.3429
HGNC:12851	NM_006761	NP_006752	ENST00000264335	YWHAE	7531	ENSG00000108953	3	0.9722	0.9749	0.2989	0.3413
HGNC:12852	NM_012479	NP_036611	ENST00000307630	YWHAG	7532	ENSG00000170027	3	0.8481	0.8724	0.2729	0.3010
HGNC:12855	NM_145690	NP_663723	ENST00000395958	YWHAZ	7534	ENSG00000164924	3	0.9318	0.9473	0.5510	0.2898
HGNC:23721	NM_020119	NP_064504	ENST00000242351	ZC3HAV1	56829	ENSG00000105939	2	0.9494	0.9567	0.7483	0.6452
HGNC:14983	NM_053023	NP_444251	ENST00000316059	ZFP91	80829	ENSG00000186660	1	0.4099	0.3402	0.6147	0.3504
HGNC:837	NM_001687	NP_001678	ENST00000215375	ATP5F1D	513	ENSG00000099624	2	0.8341	0.8690	0.2744	0.2071
HGNC:2678	NM_001349	NP_001340	ENST00000264161	DARS1	1615	ENSG00000115866	4	0.7947	0.8675	0.6460	0.4056
HGNC:3418	NM_004446	NP_004437	ENST00000366923	EPRS1	2058	ENSG00000136628	4	0.7655	0.5553	0.6769	0.8605
HGNC:24261	NM_016062	NP_057146	ENST00000422424	CIAO2B	51647	ENSG00000166595	1	0.2028	0.2426	0.2757	0.3431
HGNC:6512	NM_020117	NP_064502	ENST00000394434	LARS1	51520	ENSG00000133706	4	0.7690	0.6435	0.4850	0.6408
HGNC:6898	NM_004990	NP_004981	ENST00000262027	MARS1	4141	ENSG00000166986	1	0.9740	0.9647	0.7720	0.6849
HGNC:9751	NM_005051	NP_005042	ENST00000306125	QARS1	5859	ENSG00000172053	1	0.7013	0.6296	0.5991	0.5709
HGNC:9870	NM_002887	NP_002878	ENST00000231572	RARS1	5917	ENSG00000113643	1	0.8954	0.8825	0.8186	0.6909
HGNC:10537	NM_006513	NP_006504	ENST00000234677	SARS1	6301	ENSG00000031698	1	0.8554	0.7628	0.7423	0.5274
HGNC:11328	NM_006396	NP_006387	ENST00000309328	ZNRD2	10534	ENSG00000173465	1	0.2798	0.3481	0.2350	0.3260
HGNC:26646	NM_152600	NP_689813	ENST00000325421	ZNF579	163033	ENSG00000218891	1	0.2055	0.2344	0.3936	0.2902
HGNC:17066	N/A	N/A	ENST00000262710	ACIN1	22985	ENSG00000100813	1	0.9052	0.8964	0.9694	0.9328
HGNC:7135	N/A	N/A	ENST00000395146	AFF1	4299	ENSG00000172493	1	0.7180	0.4972	0.4083	0.3923
HGNC:327	N/A	N/A	ENST00000264167	AGPS	8540	ENSG00000018510	2	0.6019	0.5995	0.9227	0.7902
HGNC:22204	N/A	N/A	ENST00000325006	AHCYL2	23382	ENSG00000158467	0	0.6230	0.4792	0.4453	0.3804
HGNC:379	N/A	N/A	ENST00000356239	AKAP9	10142	ENSG00000127914	1	0.9423	0.9152	0.9919	0.9937
HGNC:428	N/A	N/A	ENST00000613296	ALMS1	7840	ENSG00000116127	1	0.4300	0.2037	0.9619	0.9737
HGNC:16935	N/A	N/A	ENST00000446450	ATG7	10533	ENSG00000197548	2	0.9605	0.9653	0.7236	0.7297
HGNC:11393	N/A	N/A	ENST00000347343	AURKA	6790	ENSG00000087586	1	0.8657	0.9152	0.2913	0.5027
HGNC:13919	N/A	N/A	ENST00000211379	BAG6	7917	ENSG00000204463	1	0.9819	0.9834	0.3365	0.6670
HGNC:13575	N/A	N/A	ENST00000263377	BRD4	23476	ENSG00000141867	1	0.9570	0.9142	0.7297	0.6709
HGNC:23393	N/A	N/A	ENST00000327064	CARM1	10498	ENSG00000142453	1	0.9655	0.9558	0.2184	0.1673
HGNC:1539	N/A	N/A	ENST00000412916	CBFB	865	ENSG00000067955	1	0.8231	0.8442	0.6302	0.4807
HGNC:23360	N/A	N/A	ENST00000389279	CCAR2	57805	ENSG00000158941	3	0.9124	0.9526	0.7161	0.7783
HGNC:16783	N/A	N/A	ENST00000367435	CDC73	79577	ENSG00000134371	0	0.8729	0.8542	0.5412	0.5715
HGNC:1787	N/A	N/A	ENST00000530628	CDKN2A	1029	ENSG00000147889	4	0.4516	0.6422	0.1305	0.2163
HGNC:25740	N/A	N/A	ENST00000376597	CEP78	84131	ENSG00000148019	0	0.3885	0.4429	0.6073	0.6788
HGNC:14076	N/A	N/A	ENST00000271688	CERS2	29956	ENSG00000143418	1	0.6645	0.7528	0.6541	0.3778
HGNC:31736	N/A	N/A	ENST00000413453	CKMT1A	548596	ENSG00000223572	1	0.3931	0.4651	0.4985	0.3439
HGNC:7878	N/A	N/A	ENST00000229195	CNOT2	4848	ENSG00000111596	0	0.8598	0.7779	0.8177	0.6199
HGNC:2552	N/A	N/A	ENST00000374751	CUL2	8453	ENSG00000108094	1	0.9074	0.9483	0.6445	0.6599
HGNC:22432	N/A	N/A	ENST00000617987	CYREN	78996	ENSG00000122783	0	0.3497	0.3189	0.0509	0.1358
HGNC:20258	N/A	N/A	ENST00000396936	DCAF11	80344	ENSG00000100897	2	0.7748	0.7874	0.5778	0.4253
HGNC:30911	N/A	N/A	ENST00000504652	DCAF1	9730	ENSG00000145041	3	0.6709	0.6740	0.7777	0.7496
HGNC:24891	N/A	N/A	ENST00000368074	DCAF8	50717	ENSG00000132716	1	0.4246	0.3970	0.5233	0.6329
HGNC:2717	N/A	N/A	ENST00000301764	DDB1	1642	ENSG00000167986	3	0.9814	0.9689	0.5312	0.5542
HGNC:2740	N/A	N/A	ENST00000640332	DDX17	10521	ENSG00000100201	6	0.9875	0.9778	0.4531	0.3505
HGNC:2745	N/A	N/A	ENST00000457138	DDX3X	1654	ENSG00000215301	6	0.9934	0.9893	0.4621	0.3779
HGNC:2937	N/A	N/A	ENST00000311085	DMXL1	1657	ENSG00000172869	0	0.4944	0.3154	0.9375	0.9563
HGNC:5228	N/A	N/A	ENST00000336576	DNAJB2	3300	ENSG00000135924	2	0.8065	0.7735	0.5477	0.5702
HGNC:28662	N/A	N/A	ENST00000427575	DOHH	83475	ENSG00000129932	1	0.3247	0.3672	0.7018	0.4943
HGNC:2990	N/A	N/A	ENST00000409429	DOK1	1796	ENSG00000115325	1	0.3493	0.3448	0.3990	0.2942
HGNC:22205	N/A	N/A	ENST00000612226	DPY19L1	23333	ENSG00000173852	1	0.4630	0.4694	0.4584	0.2192
HGNC:3279	N/A	N/A	ENST00000564243	EIF3C	8663	ENSG00000184110	1	0.8840	0.6927	0.8285	0.7668
HGNC:3272	N/A	N/A	ENST00000373586	EIF3I	8668	ENSG00000084623	2	0.7985	0.7731	0.3734	0.4397
HGNC:11620	N/A	N/A	ENST00000613537	ELOA	6924	ENSG00000011007	2	0.4425	0.3439	0.5472	0.6485
HGNC:11619	N/A	N/A	ENST00000262306	ELOB	6923	ENSG00000103363	2	0.8537	0.8216	0.2679	0.2802
HGNC:11617	N/A	N/A	ENST00000622804	ELOC	6921	ENSG00000154582	1	0.7630	0.8075	0.0672	0.1129
HGNC:3331	N/A	N/A	ENST00000369842	EMD	2010	ENSG00000102119	3	0.8344	0.8741	0.3030	0.3334
HGNC:26666	N/A	N/A	ENST00000466671	EML3	256364	ENSG00000149499	1	0.4241	0.2721	0.2517	0.1900
HGNC:15577	N/A	N/A	ENST00000615648	EPPK1	83481	ENSG00000261150	1	0.6891	0.5705	0.9435	0.9768
HGNC:13607	N/A	N/A	ENST00000296933	FBXW11	23291	ENSG00000072803	1	0.8942	0.8560	0.4910	0.4114
HGNC:3647	N/A	N/A	ENST00000652755	FECH	2235	ENSG00000066926	1	0.7845	0.7543	0.3705	0.3046
HGNC:10884	N/A	N/A	ENST00000396249	GEMIN2	8487	ENSG00000092208	2	0.2787	0.3291	0.6356	0.4875
HGNC:25982	N/A	N/A	ENST00000415314	GPATCH4	54865	ENSG00000160818	1	0.3143	0.3902	0.6344	0.5281
HGNC:4549	N/A	N/A	ENST00000392358	GPS1	2873	ENSG00000169727	1	0.9016	0.8466	0.3076	0.4287
HGNC:4868	N/A	N/A	ENST00000261609	HERC2	8924	ENSG00000128731	1	0.9338	0.8130	0.9919	0.9906
HGNC:24953	N/A	N/A	ENST00000332499	HEXIM1	10614	ENSG00000186834	1	0.8568	0.8964	0.3796	0.4400
HGNC:5031	N/A	N/A	ENST00000547276	HNRNPA1	3178	ENSG00000135486	5	0.9752	0.9751	0.2931	0.3338
HGNC:5043	N/A	N/A	ENST00000354695	HNRNPH3	3189	ENSG00000096746	6	0.6199	0.7322	0.4569	0.3637
HGNC:13556	N/A	N/A	ENST00000296266	IFT122	55764	ENSG00000163913	1	0.5503	0.4697	0.9581	0.9601
HGNC:29442	N/A	N/A	ENST00000360529	KIF21B	23046	ENSG00000116852	0	0.5857	0.5184	0.9049	0.8109
HGNC:6813	N/A	N/A	ENST00000375695	MAGED1	9500	ENSG00000179222	0	0.8727	0.7832	0.5298	0.4570
HGNC:6950	N/A	N/A	ENST00000343023	MCM7	4176	ENSG00000166508	5	0.9576	0.9509	0.6076	0.5858
HGNC:24862	N/A	N/A	ENST00000452063	MOGS	7841	ENSG00000115275	5	0.5820	0.5795	0.6312	0.4945
HGNC:7211	N/A	N/A	ENST00000436333	MPG	4350	ENSG00000103152	1	0.7214	0.6917	0.2443	0.2579
HGNC:14493	N/A	N/A	ENST00000552217	MRPL42	28977	ENSG00000198015	1	0.7135	0.7120	0.3158	0.2030
HGNC:7325	N/A	N/A	ENST00000233146	MSH2	4436	ENSG00000095002	1	0.9636	0.9674	0.6867	0.5765
HGNC:17586	N/A	N/A	ENST00000373627	MTCH1	23787	ENSG00000137409	1	0.6704	0.7041	0.3935	0.3573
HGNC:7562	N/A	N/A	ENST00000650905	MYD88	4615	ENSG00000172936	1	0.9415	0.9516	0.3353	0.4189
HGNC:28952	N/A	N/A	ENST00000534548	NCAPD3	23310	ENSG00000151503	1	0.5023	0.4588	0.8483	0.9311
HGNC:24324	N/A	N/A	ENST00000634710	NELFB	25920	ENSG00000188986	1	0.6680	0.6306	0.7795	0.8577
HGNC:16287	N/A	N/A	ENST00000303698	NFU1	27247	ENSG00000169599	1	0.5275	0.5092	0.3557	0.4461
HGNC:15608	N/A	N/A	ENST00000405356	NOLC1	9221	ENSG00000166197	1	0.9103	0.8768	0.2437	0.3305
HGNC:7931	N/A	N/A	ENST00000370110	NPM3	10360	ENSG00000107833	1	0.3208	0.3343	0.2502	0.3445
HGNC:18017	N/A	N/A	ENST00000378460	NUP160	23279	ENSG00000030066	0	0.6682	0.6264	0.9414	0.9033
HGNC:30168	N/A	N/A	ENST00000381611	PDIA6	10130	ENSG00000143870	2	0.9641	0.9558	0.2006	0.2588
HGNC:19299	N/A	N/A	ENST00000250489	PIP4P1	90809	ENSG00000165782	1	0.4713	0.4191	0.0612	0.1339
HGNC:9177	N/A	N/A	ENST00000320574	POLE	5426	ENSG00000177084	2	0.8031	0.6257	0.8989	0.9541
HGNC:9413	N/A	N/A	ENST00000314191	PRKDC	5591	ENSG00000253729	7	0.9445	0.9207	0.9740	0.9790
HGNC:5187	N/A	N/A	ENST00000610806	PRMT1	3276	ENSG00000126457	1	0.9547	0.9450	0.3912	0.1810
HGNC:14958	N/A	N/A	ENST00000338086	PUM2	23369	ENSG00000055917	1	0.7760	0.7723	0.7284	0.6858
HGNC:9934	N/A	N/A	ENST00000054950	RCN1	5954	ENSG00000049449	2	0.5979	0.6675	0.7000	0.6046
HGNC:9954	N/A	N/A	ENST00000295025	REL	5966	ENSG00000162924	2	0.8227	0.7782	0.2156	0.4400
HGNC:14539	N/A	N/A	ENST00000582970	RNF213	57674	ENSG00000173821	1	0.7205	0.4243	0.9960	0.9944
HGNC:28641	N/A	N/A	ENST00000381209	RPAIN	84268	ENSG00000129197	0	0.4454	0.5022	0.2806	0.4206
HGNC:28996	N/A	N/A	ENST00000389629	RTF1	23168	ENSG00000137815	0	0.6163	0.5698	0.7583	0.6848
HGNC:15925	N/A	N/A	ENST00000646066	SAMHD1	25939	ENSG00000101347	2	0.9424	0.9389	0.6293	0.5093
HGNC:10899	N/A	N/A	ENST00000522855	SKP1	6500	ENSG00000113558	1	0.9738	0.9802	0.4085	0.3535
HGNC:20495	N/A	N/A	ENST00000557342	SLIRP	81892	ENSG00000119705	1	0.5691	0.6714	0.5249	0.3697
HGNC:11103	N/A	N/A	ENST00000407422	SMARCB1	6598	ENSG00000099956	4	0.9301	0.8856	0.4515	0.3306
HGNC:11117	N/A	N/A	ENST00000351205	SMN1	6606	ENSG00000172062	4	0.7551	0.7521	0.2166	0.1679
HGNC:18650	N/A	N/A	ENST00000550997	SPATS2	65244	ENSG00000123352	1	0.4061	0.2861	0.3822	0.2589
HGNC:11448	N/A	N/A	ENST00000646932	SUCLA2	8803	ENSG00000136143	0	0.8135	0.8102	0.6934	0.5465
HGNC:25694	N/A	N/A	ENST00000550746	TBC1D15	64786	ENSG00000121749	1	0.7740	0.7220	0.6819	0.5354
HGNC:29529	N/A	N/A	ENST00000430069	TBL1XR1	79718	ENSG00000177565	1	0.8933	0.8919	0.1026	0.2402
HGNC:11849	N/A	N/A	ENST00000296795	TLR3	7098	ENSG00000164342	0	0.8458	0.8709	0.6789	0.7903
HGNC:16823	N/A	N/A	ENST00000317635	TMEM11	8834	ENSG00000178307	1	0.4454	0.3453	0.3360	0.4317
HGNC:11875	N/A	N/A	ENST00000261210	TMPO	7112	ENSG00000120802	2	0.8219	0.8324	0.3374	0.3141
HGNC:17103	N/A	N/A	ENST00000265388	TNPO3	23534	ENSG00000064419	3	0.5766	0.7615	0.8103	0.7355
HGNC:12340	N/A	N/A	ENST00000395715	TRPS1	7227	ENSG00000104447	1	0.6511	0.5682	0.8640	0.8893
HGNC:21289	N/A	N/A	ENST00000372899	UBR2	23304	ENSG00000024048	3	0.8204	0.8072	0.9417	0.9202
HGNC:30594	N/A	N/A	ENST00000418476	UNC45A	55898	ENSG00000140553	1	0.6483	0.5388	0.7078	0.7828
HGNC:12572	N/A	N/A	ENST00000242576	UNG	7374	ENSG00000076248	3	0.7344	0.7816	0.2849	0.2747
HGNC:12609	N/A	N/A	ENST00000218348	USP11	8237	ENSG00000102226	1	0.8236	0.8481	0.7239	0.5035
HGNC:20593	N/A	N/A	ENST00000318006	VPS39	23339	ENSG00000166887	0	0.5889	0.5656	0.9407	0.8951
HGNC:17796	N/A	N/A	ENST00000255305	XPO4	64328	ENSG00000132953	1	0.4679	0.4546	0.7669	0.6377
HGNC:12831	N/A	N/A	ENST00000282268	XRCC4	7518	ENSG00000152422	0	0.8032	0.8343	0.3015	0.4916
HGNC:5330	N/A	N/A	ENST00000375643	IARS1	3376	ENSG00000196305	4	0.6903	0.6402	0.7649	0.7537
HGNC:6215	N/A	N/A	ENST00000319410	KARS1	3735	ENSG00000065427	3	0.9234	0.9157	0.4311	0.5653
HGNC:11572	N/A	N/A	ENST00000265112	TARS1	6897	ENSG00000113407	1	0.4277	0.3600	0.4877	0.4265
