# Supplementary material for: In silico prediction of HIV-1-host molecular interactions and their directionality
Source: PLoS Comput Biol. 2022 Feb 8;18(2):e1009720. doi: 10.1371/journal.pcbi.1009720 (PMC8856524; doi:10.1371/journal.pcbi.1009720)
Supplement: S6 Data — (TXT) [file pcbi.1009720.s018.txt]

#Prediction results for VIPs with the undefined directions.
#Genome-build GRCh38.p12.
#Interaction source: HIV-1 Human Interaction Database (Ver. Seq 2017).
#Number of 'Undefined' HIV-1 interacting proteins (VIPs): 1351.
#Direction in Column 9 refers to whether it is the HIV-1 protein targeting the human protein or vice versa (MacPherson et al. (2010), PMID: 20686668).
#Recommendation in Column 10 is given according to potential directionality recored in Column 9 and reference information provided in Supplementary Table S11.
#Confidence in Column 11 is calculated based on the potential directionality recored in Column 9 and reference distribution of 'Backward', 'Forward' and 'Bidirectional' VIPs.

RefSeqAcc	HGNC_ID	NCBI_ID	Ensmebl_ID	Approved_symbol	Interacting_HIV-1_genes	Number_of_interaction_descriptions	Virus_to_host_PPI	Direction	Prediction_score_of_PreDIR-129	Reference_distribution('Backward'/'Forward'/'Bidirectional')	Recommendation	Confidence
NP_001746	HGNC:1539	865	ENSG00000067955	CBFB	vif;	44	unknown;backward;	Backward/Bidirectional 	0.621	2.67%/0.67%/1.79%	Backward	60%
NP_005552	HGNC:6499	3916	ENSG00000185896	LAMP1	env;gag;nef;tat;vpr;vpu;	26	unknown;forward;	Forward/Bidirectional 	0.198	0.00%/1.33%/2.69%	Bidirectional	67%
NP_115882	HGNC:13667	8907	ENSG00000072958	AP1M1	env;gag;nef;vpu;	24	unknown;forward;	Forward/Bidirectional 	0.701	1.33%/0.00%/0.60%	Bidirectional	100%
NP_001914	HGNC:2717	1642	ENSG00000167986	DDB1	rev;vif;vpr;	23	unknown;forward;	Forward/Bidirectional 	0.531	5.33%/1.33%/3.58%	Bidirectional	73%
NP_003255	HGNC:11848	7097	ENSG00000137462	TLR2	env;gag;nef;tat;	23	unknown;forward;	Forward/Bidirectional 	0.648	2.00%/2.00%/1.79%	Forward	53%
NP_008938	HGNC:13871	11052	ENSG00000111605	CPSF6	gag;gag-pol;rev;	21	unknown;backward;	Backward/Bidirectional 	0.310	0.67%/4.67%/1.49%	Bidirectional	69%
NP_000630	HGNC:11936	356	ENSG00000117560	FASLG	env;nef;tat;	20	unknown;forward;	Forward/Bidirectional 	0.062	0.67%/2.67%/2.69%	Bidirectional	50%
NP_005639	HGNC:11617	6921	ENSG00000154582	ELOC	vif;	19	unknown;backward;	Backward/Bidirectional 	0.068	0.67%/2.67%/2.69%	Bidirectional	80%
NP_009039	HGNC:11619	6923	ENSG00000103363	ELOB	tat;vif;	18	unknown;backward;	Backward/Bidirectional 	0.140	0.00%/4.00%/3.88%	Bidirectional	100%
NP_000876	HGNC:6140	3676	ENSG00000115232	ITGA4	env;	17	unknown;	Forward/Backward/Bidirectional 	0.158	0.00%/4.00%/3.88%	Forward	51%
NP_001219	HGNC:1509	841	ENSG00000064012	CASP8	env;gag-pol;nef;tat;vpr;vpu;	17	unknown;forward;	Forward/Bidirectional 	0.452	2.00%/1.33%/1.49%	Bidirectional	53%
NP_001220	HGNC:1511	842	ENSG00000132906	CASP9	env;gag-pol;nef;tat;vpr;	17	unknown;forward;	Forward/Bidirectional 	0.411	1.33%/2.67%/2.09%	Forward	56%
NP_114172	HGNC:1579	891	ENSG00000134057	CCNB1	env;tat;vif;vpr;	16	unknown;forward;	Forward/Bidirectional 	0.126	0.00%/4.67%/2.69%	Forward	63%
NP_005115	HGNC:8062	9972	ENSG00000124789	NUP153	gag;gag-pol;rev;tat;vpr;	15	unknown;backward;	Backward/Bidirectional 	0.482	0.67%/1.33%/2.09%	Bidirectional	76%
NP_006000	HGNC:20766	7846	ENSG00000167552	TUBA1A	env;gag;gag-pol;nef;rev;tat;	15	unknown;forward;	Forward/Bidirectional 	0.495	0.67%/1.33%/2.09%	Bidirectional	61%
NP_000380	HGNC:1784	1026	ENSG00000124762	CDKN1A	env;gag-pol;nef;tat;vif;vpr;	14	unknown;forward;	Forward/Bidirectional 	0.238	2.00%/4.00%/3.28%	Forward	55%
NP_000880	HGNC:6162	3695	ENSG00000139626	ITGB7	env;	14	unknown;	Forward/Backward/Bidirectional 	0.517	2.67%/2.00%/2.99%	Bidirectional	39%
NP_001348	HGNC:2750	1660	ENSG00000135829	DHX9	env;gag;gag-pol;nef;rev;tat;vif;	14	unknown;backward;	Backward/Bidirectional 	0.619	2.00%/4.00%/3.58%	Bidirectional	64%
NP_001829	HGNC:1608	1236	ENSG00000126353	CCR7	env;gag;nef;vif;vpu;	14	unknown;forward;	Forward/Bidirectional 	0.102	0.67%/2.67%/3.28%	Bidirectional	55%
NP_004059	HGNC:564	1173	ENSG00000161203	AP2M1	env;gag;gag-pol;nef;tat;vpu;	14	unknown;backward;	Backward/Bidirectional 	0.375	0.67%/3.33%/2.69%	Bidirectional	80%
NP_006293	HGNC:24862	7841	ENSG00000115275	MOGS	env;gag;gag-pol;nef;vpr;	14	unknown;backward;	Backward/Bidirectional 	0.694	6.00%/0.00%/1.19%	Backward	83%
NP_006316	HGNC:9846	5901	ENSG00000132341	RAN	env;gag;gag-pol;nef;rev;tat;	14	unknown;backward;	Backward/Bidirectional 	0.511	2.67%/2.00%/2.99%	Bidirectional	53%
NP_006382	HGNC:9852	10527	ENSG00000205339	IPO7	env;gag;gag-pol;nef;rev;vpr;	14	unknown;backward;	Backward/Bidirectional 	0.607	2.00%/4.00%/3.58%	Bidirectional	64%
NP_061820	HGNC:19986	54205	ENSG00000172115	CYCS	env;gag-pol;nef;tat;vpr;	14	unknown;forward;	Forward/Bidirectional 	0.251	0.67%/2.00%/1.49%	Forward	57%
NP_000167	HGNC:7978	2908	ENSG00000113580	NR3C1	vpr;	13	unknown;forward;	Forward/Bidirectional 	0.513	2.67%/2.00%/2.99%	Bidirectional	60%
NP_000602	HGNC:1689	966	ENSG00000085063	CD59	env;gag;nef;	13	unknown;forward;	Forward/Bidirectional 	0.239	2.00%/4.00%/3.28%	Forward	55%
NP_000954	HGNC:9605	5743	ENSG00000073756	PTGS2	env;gag;nef;tat;vpr;	13	unknown;forward;	Forward/Bidirectional 	0.516	2.67%/2.00%/2.99%	Bidirectional	60%
NP_003929	HGNC:568	8943	ENSG00000065000	AP3D1	env;gag;gag-pol;nef;	13	unknown;backward;	Backward/Bidirectional 	0.882	5.33%/0.67%/1.19%	Backward	82%
NP_004985	HGNC:7176	4318	ENSG00000100985	MMP9	env;nef;tat;	13	unknown;forward;	Forward/Bidirectional 	0.353	0.67%/3.33%/4.48%	Bidirectional	57%
NP_000928	HGNC:9187	5430	ENSG00000181222	POLR2A	env;tat;vif;vpr;	12	unknown;forward;	Forward/Bidirectional 	0.781	3.33%/0.00%/1.79%	Bidirectional	100%
NP_001241	HGNC:11919	958	ENSG00000101017	CD40	env;gag;tat;vpr;vpu;	12	unknown;forward;	Forward/Bidirectional 	0.074	0.67%/2.67%/2.69%	Bidirectional	50%
NP_001781	HGNC:1727	995	ENSG00000158402	CDC25C	env;tat;vpr;	12	unknown;forward;	Forward/Bidirectional 	0.389	2.67%/3.33%/2.09%	Forward	61%
NP_003225	HGNC:11763	7037	ENSG00000072274	TFRC	env;gag;nef;tat;vif;vpr;vpu;	12	unknown;forward;	Forward/Bidirectional 	0.606	2.00%/4.00%/3.58%	Forward	53%
NP_003367	HGNC:12680	7422	ENSG00000112715	VEGFA	env;nef;tat;vpu;	12	unknown;forward;	Forward/Bidirectional 	0.449	2.00%/1.33%/1.49%	Bidirectional	53%
NP_004346	HGNC:1697	972	ENSG00000019582	CD74	env;nef;vpu;	12	unknown;forward;	Forward/Bidirectional 	0.267	1.33%/5.33%/3.58%	Forward	60%
NP_004936	HGNC:2974	1785	ENSG00000079805	DNM2	env;gag;gag-pol;nef;vpu;	12	unknown;backward;	Backward/Bidirectional 	0.568	2.67%/2.00%/2.39%	Backward	53%
NP_005372	HGNC:7667	4691	ENSG00000115053	NCL	env;gag;gag-pol;nef;tat;	12	unknown;forward;	Forward/Bidirectional 	0.221	2.00%/4.00%/3.28%	Forward	55%
NP_055018	HGNC:561	160	ENSG00000196961	AP2A1	env;gag;nef;tat;vpu;	12	unknown;backward;	Backward/Bidirectional 	0.893	5.33%/0.67%/1.19%	Backward	82%
NP_066289	HGNC:12468	7316	ENSG00000150991	UBC	gag;rev;tat;vif;vpr;	12	unknown;backward;	Backward/Bidirectional 	0.277	1.33%/5.33%/3.58%	Bidirectional	73%
NP_000566	HGNC:5991	3552	ENSG00000115008	IL1A	env;gag;tat;vpr;	11	unknown;forward;	Forward/Bidirectional 	0.249	0.67%/2.00%/1.49%	Forward	57%
NP_001119	HGNC:555	164	ENSG00000166747	AP1G1	env;nef;vpu;	11	unknown;forward;	Forward/Bidirectional 	0.495	0.67%/1.33%/2.09%	Bidirectional	61%
NP_002260	HGNC:6398	3841	ENSG00000196911	KPNA5	gag;gag-pol;	11	unknown;backward;	Backward/Bidirectional 	0.621	2.67%/0.67%/1.79%	Backward	60%
NP_003801	HGNC:11925	8743	ENSG00000121858	TNFSF10	env;tat;vif;vpr;	11	unknown;forward;	Forward/Bidirectional 	0.177	0.67%/5.33%/2.09%	Forward	72%
NP_006496	HGNC:9705	5817	ENSG00000073008	PVR	nef;vpr;vpu;	11	unknown;forward;	Forward/Bidirectional 	0.230	2.00%/4.00%/3.28%	Forward	55%
NP_109587	HGNC:6842	5605	ENSG00000126934	MAP2K2	env;gag;nef;tat;vpr;	11	unknown;forward;	Forward/Bidirectional 	0.745	2.00%/2.00%/0.60%	Forward	77%
NP_787058	HGNC:1705	942	ENSG00000114013	CD86	gag;nef;tat;vpr;	11	unknown;forward;	Forward/Bidirectional 	0.099	0.00%/5.33%/1.49%	Forward	78%
NP_000929	HGNC:9188	5431	ENSG00000047315	POLR2B	env;tat;vif;vpr;	10	unknown;forward;	Forward/Bidirectional 	0.761	2.67%/0.67%/2.99%	Bidirectional	82%
NP_002037	HGNC:4141	2597	ENSG00000111640	GAPDH	env;gag;gag-pol;nef;rev;tat;vpr;	10	unknown;forward;	Forward/Bidirectional 	0.278	1.33%/5.33%/3.58%	Forward	60%
NP_002291	HGNC:6541	3945	ENSG00000111716	LDHB	env;gag;gag-pol;nef;tat;	10	unknown;forward;	Forward/Bidirectional 	0.479	2.67%/2.00%/2.09%	Bidirectional	51%
NP_003736	HGNC:19383	8651	ENSG00000185338	SOCS1	env;gag;nef;tat;	10	unknown;forward;	Forward/Bidirectional 	0.206	0.00%/3.33%/3.28%	Forward	50%
NP_005808	HGNC:16893	10226	ENSG00000105355	PLIN3	env;gag;	10	unknown;	Forward/Backward/Bidirectional 	0.400	2.67%/3.33%/2.09%	Forward	41%
NP_006550	HGNC:18116	10657	ENSG00000121774	KHDRBS1	env;nef;rev;	10	unknown;backward;	Backward/Bidirectional 	0.371	0.67%/3.33%/2.69%	Bidirectional	80%
NP_938148	HGNC:4138	23193	ENSG00000089597	GANAB	env;	10	unknown;backward;	Backward/Bidirectional 	0.836	3.33%/0.67%/1.19%	Backward	74%
NP_000055	HGNC:1318	718	ENSG00000125730	C3	env;nef;tat;	9	unknown;forward;	Forward/Bidirectional 	0.875	2.67%/1.33%/0.90%	Forward	60%
NP_000601	HGNC:1681	960	ENSG00000026508	CD44	env;gag;tat;vif;vpr;	9	unknown;forward;	Forward/Bidirectional 	0.263	1.33%/5.33%/3.58%	Forward	60%
NP_000616	HGNC:7873	4843	ENSG00000007171	NOS2	env;tat;vpr;	9	unknown;forward;	Forward/Bidirectional 	0.655	2.00%/2.00%/1.79%	Forward	53%
NP_001116513	HGNC:1603	729230	ENSG00000121807	CCR2	env;nef;tat;	9	unknown;forward;	Forward/Bidirectional 	0.055	0.00%/2.00%/2.09%	Bidirectional	51%
NP_001175	HGNC:882	545	ENSG00000175054	ATR	gag-pol;vpr;	9	unknown;forward;	Forward/Bidirectional 	0.941	1.33%/0.67%/0.30%	Forward	69%
NP_001203	HGNC:1243	708	ENSG00000108561	C1QBP	env;rev;tat;vpr;	9	unknown;forward;	Forward/Bidirectional 	0.358	0.67%/3.33%/4.48%	Bidirectional	57%
NP_001274	HGNC:559	1174	ENSG00000106367	AP1S1	env;nef;vpu;	9	unknown;forward;	Forward/Bidirectional 	0.401	1.33%/2.67%/2.09%	Forward	56%
NP_002131	HGNC:5044	3190	ENSG00000165119	HNRNPK	env;gag;gag-pol;nef;rev;	9	unknown;	Forward/Backward/Bidirectional 	0.574	2.67%/2.00%/2.39%	Backward	38%
NP_002155	HGNC:6059	3620	ENSG00000131203	IDO1	env;tat;vpr;	9	unknown;forward;	Forward/Bidirectional 	0.314	0.67%/4.67%/1.49%	Forward	76%
NP_002176	HGNC:6024	3575	ENSG00000168685	IL7R	tat;vif;	9	unknown;forward;	Forward/Bidirectional 	0.101	0.67%/2.67%/3.28%	Bidirectional	55%
NP_002651	HGNC:9065	5335	ENSG00000124181	PLCG1	env;gag;nef;tat;	9	unknown;forward;	Forward/Bidirectional 	0.811	2.00%/1.33%/0.90%	Forward	60%
NP_002686	HGNC:9192	5434	ENSG00000099817	POLR2E	env;tat;vpr;	9	unknown;forward;	Forward/Bidirectional 	0.572	2.67%/2.00%/2.39%	Bidirectional	54%
NP_002687	HGNC:9194	5436	ENSG00000168002	POLR2G	env;tat;vpr;	9	unknown;forward;	Forward/Bidirectional 	0.261	1.33%/5.33%/3.58%	Forward	60%
NP_002931	HGNC:69	6059	ENSG00000164163	ABCE1	gag;vif;	9	unknown;backward;	Backward/Bidirectional 	0.331	1.33%/1.33%/3.28%	Bidirectional	71%
NP_002989	HGNC:10659	6383	ENSG00000169439	SDC2	env;gag;tat;	9	unknown;forward;	Forward/Bidirectional 	0.202	0.00%/3.33%/3.28%	Forward	50%
NP_004796	HGNC:9191	5433	ENSG00000144231	POLR2D	env;tat;vpr;	9	unknown;forward;	Forward/Bidirectional 	0.419	1.33%/2.67%/2.09%	Forward	56%
NP_005025	HGNC:9198	5440	ENSG00000147669	POLR2K	env;tat;vpr;	9	unknown;forward;	Forward/Bidirectional 	0.472	2.67%/2.00%/2.09%	Bidirectional	51%
NP_005498	HGNC:1874	1072	ENSG00000172757	CFL1	env;gag;nef;tat;	9	unknown;forward;	Forward/Bidirectional 	0.207	0.00%/3.33%/3.28%	Forward	50%
NP_006223	HGNC:9195	5437	ENSG00000163882	POLR2H	env;tat;vpr;	9	unknown;forward;	Forward/Bidirectional 	0.426	1.33%/3.33%/1.79%	Forward	65%
NP_006224	HGNC:9196	5438	ENSG00000105258	POLR2I	env;tat;vpr;	9	unknown;forward;	Forward/Bidirectional 	0.359	0.67%/3.33%/4.48%	Bidirectional	57%
NP_006225	HGNC:9197	5439	ENSG00000005075	POLR2J	env;tat;vpr;	9	unknown;forward;	Forward/Bidirectional 	0.325	1.33%/1.33%/3.28%	Bidirectional	71%
NP_055238	HGNC:17869	27125	ENSG00000072364	AFF4	tat;	9	unknown;backward;	Backward/Bidirectional 	0.710	1.33%/0.00%/0.60%	Backward	69%
NP_056092	HGNC:7728	23327	ENSG00000049759	NEDD4L	gag;vpr;	9	unknown;backward;	Backward/Bidirectional 	0.846	2.67%/0.67%/0.30%	Backward	90%
NP_059346	HGNC:11370	6780	ENSG00000124214	STAU1	gag;	9	unknown;	Forward/Backward/Bidirectional 	0.390	2.67%/3.33%/2.09%	Forward	41%
NP_066951	HGNC:9199	5441	ENSG00000177700	POLR2L	env;tat;vpr;	9	unknown;forward;	Forward/Bidirectional 	0.302	0.67%/4.67%/1.49%	Forward	76%
NP_068809	HGNC:9193	5435	ENSG00000100142	POLR2F	env;tat;vpr;	9	unknown;forward;	Forward/Bidirectional 	0.456	2.00%/1.33%/1.49%	Bidirectional	53%
NP_116558	HGNC:9189	5432	ENSG00000102978	POLR2C	env;tat;vpr;	9	unknown;forward;	Forward/Bidirectional 	0.468	2.67%/2.00%/2.09%	Bidirectional	51%
NP_644805	HGNC:11364	6774	ENSG00000168610	STAT3	nef;	9	unknown;forward;	Forward/Bidirectional 	0.774	2.67%/0.67%/2.99%	Bidirectional	82%
NP_000560	HGNC:3619	2214	ENSG00000203747	FCGR3A	env;nef;tat;vpr;vpu;	8	unknown;forward;	Forward/Bidirectional 	0.305	0.67%/4.67%/1.49%	Forward	76%
NP_001118	HGNC:554	162	ENSG00000100280	AP1B1	env;nef;vpu;	8	unknown;forward;	Forward/Bidirectional 	0.435	1.33%/3.33%/1.79%	Forward	65%
NP_001269097	HGNC:20312	51028	ENSG00000136100	VPS36	gag;	8	unknown;	Forward/Backward/Bidirectional 	0.710	1.33%/0.00%/0.60%	Backward	69%
NP_001275	HGNC:2013	1176	ENSG00000177879	AP3S1	env;gag;gag-pol;nef;	8	unknown;backward;	Backward/Bidirectional 	0.327	1.33%/1.33%/3.28%	Bidirectional	71%
NP_001395	HGNC:3213	1937	ENSG00000254772	EEF1G	env;gag;gag-pol;nef;	8	unknown;forward;	Forward/Bidirectional 	0.229	2.00%/4.00%/3.28%	Forward	55%
NP_001410	HGNC:3312	1994	ENSG00000066044	ELAVL1	env;gag;gag-pol;nef;	8	unknown;forward;	Forward/Bidirectional 	0.286	0.00%/3.33%/2.69%	Forward	55%
NP_001460	HGNC:4055	2547	ENSG00000196419	XRCC6	gag-pol;tat;vif;	8	unknown;	Forward/Backward/Bidirectional 	0.583	1.33%/0.00%/2.69%	Bidirectional	67%
NP_001961	HGNC:3300	1984	ENSG00000132507	EIF5A	gag-pol;nef;rev;	8	unknown;forward;	Forward/Bidirectional 	0.293	0.00%/3.33%/2.69%	Forward	55%
NP_002429	HGNC:7228	4360	ENSG00000260314	MRC1	env;nef;tat;	8	unknown;forward;	Forward/Bidirectional 	0.521	5.33%/1.33%/3.58%	Bidirectional	73%
NP_002645	HGNC:9021	5315	ENSG00000067225	PKM	env;gag;gag-pol;nef;tat;vpr;	8	unknown;forward;	Forward/Bidirectional 	0.383	2.67%/3.33%/2.09%	Forward	61%
NP_002986	HGNC:10645	6375	ENSG00000143184	XCL1	env;gag;nef;tat;	8	unknown;forward;	Forward/Bidirectional 	0.126	0.00%/4.67%/2.69%	Forward	63%
NP_003737	HGNC:15476	8655	ENSG00000088986	DYNLL1	gag;gag-pol;tat;	8	unknown;	Forward/Backward/Bidirectional 	0.620	2.00%/4.00%/3.58%	Forward	42%
NP_003744	HGNC:3278	8664	ENSG00000100353	EIF3D	env;gag;gag-pol;nef;	8	unknown;forward;	Forward/Bidirectional 	0.801	2.00%/1.33%/0.90%	Forward	60%
NP_004199	HGNC:8768	9131	ENSG00000156709	AIFM1	env;gag;gag-pol;nef;vif;vpr;	8	unknown;forward;	Forward/Bidirectional 	0.649	2.00%/2.00%/1.79%	Forward	53%
NP_004597	HGNC:11535	6872	ENSG00000147133	TAF1	tat;	8	unknown;forward;	Forward/Bidirectional 	0.958	1.33%/0.67%/0.30%	Forward	69%
NP_005511	HGNC:5041	3187	ENSG00000169045	HNRNPH1	env;gag;gag-pol;nef;rev;vif;vpr;	8	unknown;backward;	Backward/Bidirectional 	0.604	2.00%/4.00%/3.58%	Bidirectional	64%
NP_005561	HGNC:6631	3998	ENSG00000074695	LMAN1	env;	8	unknown;	Forward/Backward/Bidirectional 	0.594	1.33%/0.00%/2.69%	Bidirectional	67%
NP_005959	HGNC:5046	4670	ENSG00000099783	HNRNPM	env;gag;gag-pol;nef;rev;tat;	8	unknown;forward;	Forward/Bidirectional 	0.471	2.67%/2.00%/2.09%	Bidirectional	51%
NP_006089	HGNC:4399	10399	ENSG00000204628	RACK1	env;gag;gag-pol;nef;rev;tat;	8	unknown;forward;	Forward/Bidirectional 	0.166	0.67%/5.33%/2.09%	Forward	72%
NP_006833	HGNC:10769	10992	ENSG00000087365	SF3B2	env;gag;gag-pol;nef;vpr;	8	unknown;forward;	Forward/Bidirectional 	0.875	2.67%/1.33%/0.90%	Forward	60%
NP_006840	HGNC:14180	64714	ENSG00000185615	PDIA2	env;	8	unknown;backward;	Backward/Bidirectional 	0.515	2.67%/2.00%/2.99%	Bidirectional	53%
NP_000063	HGNC:1663	948	ENSG00000135218	CD36	env;gag;nef;	7	unknown;forward;	Forward/Bidirectional 	0.210	0.00%/3.33%/3.28%	Forward	50%
NP_000065	HGNC:11935	959	ENSG00000102245	CD40LG	env;gag;nef;tat;	7	unknown;forward;	Forward/Bidirectional 	0.152	0.00%/4.00%/3.88%	Forward	51%
NP_000958	HGNC:10332	6122	ENSG00000100316	RPL3	env;gag;gag-pol;nef;rev;tat;	7	unknown;forward;	Forward/Bidirectional 	0.389	2.67%/3.33%/2.09%	Forward	61%
NP_001001	HGNC:10429	6194	ENSG00000137154	RPS6	env;gag;gag-pol;nef;rev;	7	unknown;forward;	Forward/Bidirectional 	0.441	2.00%/1.33%/1.49%	Bidirectional	53%
NP_001167542	HGNC:18825	256987	ENSG00000164300	SERINC5	nef;	7	unknown;forward;	Forward/Bidirectional 	0.152	0.00%/4.00%/3.88%	Forward	51%
NP_001419	HGNC:3350	2023	ENSG00000074800	ENO1	env;gag;gag-pol;nef;tat;	7	unknown;forward;	Forward/Bidirectional 	0.302	0.67%/4.67%/1.49%	Forward	76%
NP_001495	HGNC:4540	2833	ENSG00000186810	CXCR3	env;nef;tat;vif;vpu;	7	unknown;forward;	Forward/Bidirectional 	0.065	0.67%/2.67%/2.69%	Bidirectional	50%
NP_002943	HGNC:10404	6187	ENSG00000140988	RPS2	env;gag;gag-pol;nef;rev;tat;	7	unknown;forward;	Forward/Bidirectional 	0.456	2.00%/1.33%/1.49%	Bidirectional	53%
NP_004037	HGNC:823	498	ENSG00000152234	ATP5F1A	env;gag;gag-pol;nef;tat;vpr;	7	unknown;forward;	Forward/Bidirectional 	0.682	6.00%/0.00%/1.19%	Bidirectional	100%
NP_004313	HGNC:936	572	ENSG00000002330	BAD	env;nef;tat;	7	unknown;forward;	Forward/Bidirectional 	0.454	2.00%/1.33%/1.49%	Bidirectional	53%
NP_004528	HGNC:7637	4673	ENSG00000187109	NAP1L1	gag;rev;tat;	7	unknown;forward;	Forward/Bidirectional 	0.613	2.00%/4.00%/3.58%	Forward	53%
NP_004550	HGNC:8014	4904	ENSG00000065978	YBX1	env;gag;gag-pol;nef;tat;	7	unknown;backward;	Backward/Bidirectional 	0.511	2.67%/2.00%/2.99%	Bidirectional	53%
NP_004719	HGNC:2744	9188	ENSG00000165732	DDX21	env;gag;gag-pol;nef;rev;tat;	7	unknown;backward;	Backward/Bidirectional 	0.625	2.67%/0.67%/1.79%	Backward	60%
NP_004902	HGNC:30167	9601	ENSG00000155660	PDIA4	env;gag-pol;	7	unknown;backward;	Backward/Bidirectional 	0.305	0.67%/4.67%/1.49%	Bidirectional	69%
NP_005205	HGNC:2505	1493	ENSG00000163599	CTLA4	env;nef;vpr;	7	unknown;forward;	Forward/Bidirectional 	0.039	0.00%/0.00%/0.00%	Forward	N/A
NP_005907	HGNC:6950	4176	ENSG00000166508	MCM7	env;gag;gag-pol;nef;tat;	7	unknown;forward;	Forward/Bidirectional 	0.687	6.00%/0.00%/1.19%	Bidirectional	100%
NP_006030	HGNC:16875	9902	ENSG00000011028	MRC2	env;tat;	7	unknown;forward;	Forward/Bidirectional 	0.686	6.00%/0.00%/1.19%	Bidirectional	100%
NP_006421	HGNC:1617	10575	ENSG00000115484	CCT4	env;gag;gag-pol;nef;tat;vif;	7	unknown;	Forward/Backward/Bidirectional 	0.596	1.33%/0.00%/2.69%	Bidirectional	67%
NP_036350	HGNC:6038	3609	ENSG00000129351	ILF3	rev;tat;	7	unknown;backward;	Backward/Bidirectional 	0.708	1.33%/0.00%/0.60%	Backward	69%
NP_060496	HGNC:30032	55690	ENSG00000175115	PACS1	gag;nef;rev;	7	unknown;backward;	Backward/Bidirectional 	0.835	3.33%/0.67%/1.19%	Backward	74%
NP_079404	HGNC:29814	80198	ENSG00000172732	MUS81	vpr;	7	unknown;forward;	Forward/Bidirectional 	0.367	0.67%/3.33%/2.69%	Forward	55%
NP_115729	HGNC:28122	84313	ENSG00000131475	VPS25	gag;	7	unknown;	Forward/Backward/Bidirectional 	0.602	2.00%/4.00%/3.58%	Forward	42%
NP_116020	HGNC:14680	84717	ENSG00000167674	HDGFL2	gag;gag-pol;vpr;	7	unknown;backward;	Backward/Bidirectional 	0.498	0.67%/1.33%/2.09%	Bidirectional	76%
NP_573566	HGNC:15714	10128	ENSG00000138095	LRPPRC	env;gag;gag-pol;nef;vpu;	7	unknown;	Forward/Backward/Bidirectional 	0.943	1.33%/0.67%/0.30%	Backward	58%
NP_932170	HGNC:1677	919	ENSG00000198821	CD247	nef;tat;vpu;	7	unknown;forward;	Forward/Bidirectional 	0.345	0.67%/3.33%/4.48%	Bidirectional	57%
NP_997647	HGNC:3778	2335	ENSG00000115414	FN1	env;gag-pol;nef;	7	unknown;forward;	Forward/Bidirectional 	0.890	5.33%/0.67%/1.19%	Bidirectional	64%
NP_000656	HGNC:108	43	ENSG00000087085	ACHE	env;gag;nef;	6	unknown;forward;	Forward/Bidirectional 	0.493	0.67%/1.33%/2.09%	Bidirectional	61%
NP_000692	HGNC:799	476	ENSG00000163399	ATP1A1	env;gag;gag-pol;nef;	6	unknown;forward;	Forward/Bidirectional 	0.385	2.67%/3.33%/2.09%	Forward	61%
NP_000918	HGNC:40	5243	ENSG00000085563	ABCB1	env;gag-pol;tat;	6	unknown;forward;	Forward/Bidirectional 	0.837	3.33%/0.67%/1.19%	Bidirectional	64%
NP_000960	HGNC:10360	6125	ENSG00000122406	RPL5	env;gag;gag-pol;nef;rev;	6	unknown;forward;	Forward/Bidirectional 	0.483	0.67%/1.33%/2.09%	Bidirectional	61%
NP_000961	HGNC:10362	6128	ENSG00000089009	RPL6	env;gag;gag-pol;nef;rev;	6	unknown;forward;	Forward/Bidirectional 	0.455	2.00%/1.33%/1.49%	Bidirectional	53%
NP_000968	HGNC:10303	6137	ENSG00000167526	RPL13	env;gag;gag-pol;nef;tat;vpr;	6	unknown;forward;	Forward/Bidirectional 	0.467	2.67%/2.00%/2.09%	Bidirectional	51%
NP_000976	HGNC:10307	6139	ENSG00000265681	RPL17	env;gag;gag-pol;nef;rev;tat;	6	unknown;forward;	Forward/Bidirectional 	0.463	2.67%/2.00%/2.09%	Bidirectional	51%
NP_000983	HGNC:10331	6159	ENSG00000162244	RPL29	env;gag;gag-pol;nef;vpr;	6	unknown;forward;	Forward/Bidirectional 	0.536	5.33%/1.33%/3.58%	Bidirectional	73%
NP_001004343	HGNC:13353	440738	ENSG00000197769	MAP1LC3C	gag;gag-pol;nef;vif;	6	unknown;forward;	Forward/Bidirectional 	0.130	0.00%/4.67%/2.69%	Forward	63%
NP_001138303	HGNC:30306	11331	ENSG00000215021	PHB2	env;gag;gag-pol;nef;	6	unknown;	Forward/Backward/Bidirectional 	0.429	1.33%/3.33%/1.79%	Forward	52%
NP_001233	HGNC:11922	939	ENSG00000139193	CD27	env;nef;tat;vpu;	6	unknown;forward;	Forward/Bidirectional 	0.134	0.00%/4.67%/2.69%	Forward	63%
NP_001244	HGNC:1743	988	ENSG00000096401	CDC5L	env;gag;gag-pol;nef;rev;	6	unknown;forward;	Forward/Bidirectional 	0.699	6.00%/0.00%/1.19%	Bidirectional	100%
NP_001308154	HGNC:14064	10013	ENSG00000094631	HDAC6	vif;	6	unknown;backward;	Backward/Bidirectional 	0.683	6.00%/0.00%/1.19%	Backward	83%
NP_001453	HGNC:3827	2358	ENSG00000171049	FPR2	env;	6	unknown;forward;	Forward/Bidirectional 	0.070	0.67%/2.67%/2.69%	Bidirectional	50%
NP_001559	HGNC:3277	3646	ENSG00000104408	EIF3E	env;gag;gag-pol;nef;	6	unknown;	Forward/Backward/Bidirectional 	0.888	5.33%/0.67%/1.19%	Backward	74%
NP_001563	HGNC:6122	3665	ENSG00000185507	IRF7	tat;vpr;	6	unknown;forward;	Forward/Bidirectional 	0.137	0.00%/4.67%/2.69%	Forward	63%
NP_002077	HGNC:4566	2885	ENSG00000177885	GRB2	gag-pol;nef;tat;	6	unknown;forward;	Forward/Bidirectional 	0.338	1.33%/1.33%/3.28%	Bidirectional	71%
NP_002305	HGNC:6613	3984	ENSG00000106683	LIMK1	env;nef;tat;	6	unknown;forward;	Forward/Bidirectional 	0.595	1.33%/0.00%/2.69%	Bidirectional	100%
NP_002850	HGNC:9718	5829	ENSG00000089159	PXN	env;gag;nef;tat;	6	unknown;forward;	Forward/Bidirectional 	0.182	0.00%/1.33%/2.69%	Bidirectional	67%
NP_002871	HGNC:9829	5894	ENSG00000132155	RAF1	env;nef;tat;	6	unknown;forward;	Forward/Bidirectional 	0.519	2.67%/2.00%/2.99%	Bidirectional	60%
NP_003010	HGNC:10803	6441	ENSG00000133661	SFTPD	env;	6	unknown;backward;	Backward/Bidirectional 	0.144	0.00%/4.00%/3.88%	Bidirectional	100%
NP_003114	HGNC:11249	6693	ENSG00000197471	SPN	env;gag;	6	unknown;forward;	Forward/Bidirectional 	0.223	2.00%/4.00%/3.28%	Forward	55%
NP_003174	HGNC:195	6868	ENSG00000151694	ADAM17	env;nef;	6	unknown;forward;	Forward/Bidirectional 	0.423	1.33%/3.33%/1.79%	Forward	65%
NP_003557	HGNC:3185	8411	ENSG00000102189	EEA1	env;gag;vpr;vpu;	6	unknown;forward;	Forward/Bidirectional 	0.953	1.33%/0.67%/0.30%	Forward	69%
NP_003692	HGNC:11926	8600	ENSG00000120659	TNFSF11	env;gag;tat;vpr;	6	unknown;forward;	Forward/Bidirectional 	0.102	0.67%/2.67%/3.28%	Bidirectional	55%
NP_003741	HGNC:3271	8661	ENSG00000107581	EIF3A	env;gag;gag-pol;nef;	6	unknown;	Forward/Backward/Bidirectional 	0.812	2.00%/1.33%/0.90%	Backward	47%
NP_004095	HGNC:3594	2194	ENSG00000169710	FASN	env;gag;gag-pol;nef;vif;	6	unknown;forward;	Forward/Bidirectional 	0.904	3.33%/1.33%/0.90%	Forward	60%
NP_004437	HGNC:3418	2058	ENSG00000136628	EPRS	env;gag;gag-pol;nef;	6	unknown;forward;	Forward/Bidirectional 	0.825	3.33%/0.67%/1.19%	Bidirectional	64%
NP_004506	HGNC:6037	3608	ENSG00000143621	ILF2	env;gag;gag-pol;nef;rev;tat;	6	unknown;	Forward/Backward/Bidirectional 	0.425	1.33%/3.33%/1.79%	Forward	52%
NP_004611	HGNC:12036	7189	ENSG00000175104	TRAF6	nef;vpr;	6	unknown;backward;	Backward/Bidirectional 	0.360	0.67%/3.33%/2.69%	Bidirectional	80%
NP_004703	HGNC:4897	9146	ENSG00000185359	HGS	gag;nef;vpu;	6	unknown;backward;	Backward/Bidirectional 	0.656	2.00%/2.00%/1.79%	Backward	53%
NP_005021	HGNC:9077	5347	ENSG00000166851	PLK1	gag;tat;vpr;vpu;	6	unknown;	Forward/Backward/Bidirectional 	0.276	1.33%/5.33%/3.58%	Forward	52%
NP_005023	HGNC:9091	5358	ENSG00000102024	PLS3	env;gag;gag-pol;nef;	6	unknown;forward;	Forward/Bidirectional 	0.562	2.67%/2.00%/2.39%	Bidirectional	54%
NP_005057	HGNC:10774	6421	ENSG00000116560	SFPQ	env;gag;gag-pol;nef;rev;	6	unknown;backward;	Backward/Bidirectional 	0.613	2.00%/4.00%/3.58%	Bidirectional	64%
NP_005137	HGNC:10538	9092	ENSG00000175467	SART1	env;gag;gag-pol;nef;	6	unknown;forward;	Forward/Bidirectional 	0.888	5.33%/0.67%/1.19%	Bidirectional	64%
NP_005632	HGNC:11540	6878	ENSG00000106290	TAF6	tat;	6	unknown;forward;	Forward/Bidirectional 	0.592	1.33%/0.00%/2.69%	Bidirectional	100%
NP_005733	HGNC:30168	10130	ENSG00000143870	PDIA6	env;gag-pol;	6	unknown;backward;	Backward/Bidirectional 	0.207	0.00%/3.33%/3.28%	Bidirectional	100%
NP_005753	HGNC:16384	10155	ENSG00000130726	TRIM28	env;gag;gag-pol;nef;	6	unknown;backward;	Backward/Bidirectional 	0.284	0.00%/3.33%/2.69%	Bidirectional	100%
NP_005794	HGNC:3757	10211	ENSG00000137312	FLOT1	env;gag;tat;vpu;	6	unknown;	Forward/Backward/Bidirectional 	0.474	2.67%/2.00%/2.09%	Backward	39%
NP_005817	HGNC:5047	10236	ENSG00000125944	HNRNPR	env;gag;gag-pol;nef;rev;	6	unknown;	Forward/Backward/Bidirectional 	0.665	6.67%/2.00%/2.99%	Backward	57%
NP_005841	HGNC:10771	10262	ENSG00000143368	SF3B4	env;gag;gag-pol;nef;vpr;	6	unknown;forward;	Forward/Bidirectional 	0.409	1.33%/2.67%/2.09%	Forward	56%
NP_006169	HGNC:8016	4905	ENSG00000073969	NSF	env;gag;gag-pol;nef;	6	unknown;backward;	Backward/Bidirectional 	0.939	4.67%/0.67%/0.90%	Backward	84%
NP_006422	HGNC:1615	10576	ENSG00000166226	CCT2	env;gag;gag-pol;nef;tat;vif;	6	unknown;forward;	Forward/Bidirectional 	0.660	6.67%/2.00%/2.99%	Bidirectional	60%
NP_006436	HGNC:17340	10594	ENSG00000174231	PRPF8	env;gag;gag-pol;nef;rev;tat;	6	unknown;	Forward/Backward/Bidirectional 	0.970	4.00%/0.00%/1.49%	Backward	73%
NP_008974	HGNC:5176	11103	ENSG00000111615	KRR1	env;gag;gag-pol;nef;rev;	6	unknown;forward;	Forward/Bidirectional 	0.640	2.00%/2.00%/1.79%	Forward	53%
NP_031401	HGNC:11571	23435	ENSG00000120948	TARDBP	env;gag;gag-pol;nef;tat;	6	unknown;backward;	Backward/Bidirectional 	0.179	0.67%/5.33%/2.09%	Bidirectional	76%
NP_037468	HGNC:18276	29927	ENSG00000058262	SEC61A1	env;gag;gag-pol;nef;	6	unknown;	Forward/Backward/Bidirectional 	0.150	0.00%/4.00%/3.88%	Forward	51%
NP_056289	HGNC:15925	25939	ENSG00000101347	SAMHD1	gag;gag-pol;	6	unknown;backward;	Backward/Bidirectional 	0.644	2.00%/2.00%/1.79%	Backward	53%
NP_057732	HGNC:24912	51574	ENSG00000174720	LARP7	tat;	6	unknown;	Forward/Backward/Bidirectional 	0.582	1.33%/0.00%/2.69%	Bidirectional	67%
NP_060773	HGNC:24968	55770	ENSG00000112685	EXOC2	nef;	6	unknown;backward;	Backward/Bidirectional 	0.688	6.00%/0.00%/1.19%	Backward	83%
NP_061189	HGNC:30777	55536	ENSG00000164649	CDCA7L	gag-pol;tat;	6	unknown;forward;	Forward/Bidirectional 	0.465	2.67%/2.00%/2.09%	Bidirectional	51%
NP_115754	HGNC:3211	1936	ENSG00000104529	EEF1D	env;gag;gag-pol;nef;tat;	6	unknown;forward;	Forward/Bidirectional 	0.496	0.67%/1.33%/2.09%	Bidirectional	61%
NP_115820	HGNC:23845	84464	ENSG00000188827	SLX4	vpr;	6	unknown;forward;	Forward/Bidirectional 	0.808	2.00%/1.33%/0.90%	Forward	60%
NP_490597	HGNC:13575	23476	ENSG00000141867	BRD4	tat;	6	unknown;backward;	Backward/Bidirectional 	0.732	2.00%/1.33%/1.49%	Backward	57%
NP_631961	HGNC:11547	8148	ENSG00000270647	TAF15	tat;	6	unknown;forward;	Forward/Bidirectional 	0.542	3.33%/2.00%/2.09%	Bidirectional	51%
NP_722560	HGNC:9611	5747	ENSG00000169398	PTK2	env;tat;	6	unknown;forward;	Forward/Bidirectional 	0.981	4.67%/0.00%/0.60%	Bidirectional	100%
NP_919223	HGNC:24941	220988	ENSG00000170144	HNRNPA3	env;gag;gag-pol;nef;rev;tat;	6	unknown;forward;	Forward/Bidirectional 	0.484	0.67%/1.33%/2.09%	Bidirectional	61%
NP_951038	HGNC:28870	29969	ENSG00000135272	MDFIC	rev;tat;	6	unknown;backward;	Backward/Bidirectional 	0.139	0.00%/4.67%/2.69%	Bidirectional	100%
NP_000230	HGNC:6740	4069	ENSG00000090382	LYZ	env;gag;gag-pol;nef;tat;	5	unknown;forward;	Forward/Bidirectional 	0.259	0.67%/2.00%/1.49%	Forward	57%
NP_000265	HGNC:8091	4942	ENSG00000065154	OAT	env;gag;gag-pol;nef;	5	unknown;forward;	Forward/Bidirectional 	0.634	2.67%/0.67%/1.79%	Bidirectional	73%
NP_000368	HGNC:12731	7454	ENSG00000015285	WAS	env;gag-pol;	5	unknown;forward;	Forward/Bidirectional 	0.398	2.67%/3.33%/2.09%	Forward	61%
NP_000405	HGNC:5213	3295	ENSG00000133835	HSD17B4	env;gag;gag-pol;nef;vpr;	5	unknown;forward;	Forward/Bidirectional 	0.691	6.00%/0.00%/1.19%	Bidirectional	100%
NP_000482	HGNC:1242	713	ENSG00000173369	C1QB	env;	5	unknown;	Forward/Backward/Bidirectional 	0.090	0.00%/5.33%/1.49%	Forward	78%
NP_000565	HGNC:2665	1604	ENSG00000196352	CD55	env;gag;	5	unknown;forward;	Forward/Bidirectional 	0.045	0.00%/2.00%/2.09%	Bidirectional	51%
NP_000611	HGNC:7872	4842	ENSG00000089250	NOS1	env;tat;	5	unknown;forward;	Forward/Bidirectional 	0.815	2.00%/1.33%/0.90%	Forward	60%
NP_000652	HGNC:10369	6133	ENSG00000163682	RPL9	env;gag;gag-pol;nef;	5	unknown;forward;	Forward/Bidirectional 	0.556	3.33%/2.00%/2.09%	Bidirectional	51%
NP_000737	HGNC:1960	1139	ENSG00000175344	CHRNA7	env;	5	unknown;forward;	Forward/Bidirectional 	0.152	0.00%/4.00%/3.88%	Forward	51%
NP_000748	HGNC:2432	1435	ENSG00000184371	CSF1	env;tat;vif;	5	unknown;forward;	Forward/Bidirectional 	0.150	0.00%/4.00%/3.88%	Forward	51%
NP_000878	HGNC:6152	3687	ENSG00000140678	ITGAX	env;gag;nef;vpr;	5	unknown;forward;	Forward/Bidirectional 	0.785	3.33%/0.00%/1.79%	Bidirectional	100%
NP_000962	HGNC:10363	6129	ENSG00000147604	RPL7	env;gag;gag-pol;nef;	5	unknown;forward;	Forward/Bidirectional 	0.591	1.33%/0.00%/2.69%	Bidirectional	100%
NP_000993	HGNC:10371	6175	ENSG00000089157	RPLP0	env;gag;gag-pol;nef;vpr;	5	unknown;forward;	Forward/Bidirectional 	0.356	0.67%/3.33%/4.48%	Bidirectional	57%
NP_000996	HGNC:10420	6188	ENSG00000149273	RPS3	env;gag;gag-pol;nef;	5	unknown;	Forward/Backward/Bidirectional 	0.279	1.33%/5.33%/3.58%	Forward	52%
NP_000998	HGNC:10424	6191	ENSG00000198034	RPS4X	env;gag;gag-pol;nef;rev;	5	unknown;	Forward/Backward/Bidirectional 	0.538	5.33%/1.33%/3.58%	Backward	52%
NP_001057	HGNC:11917	7133	ENSG00000028137	TNFRSF1B	env;nef;tat;vpu;	5	unknown;forward;	Forward/Bidirectional 	0.117	0.67%/2.67%/3.28%	Bidirectional	55%
NP_001061	HGNC:12417	7283	ENSG00000131462	TUBG1	env;gag;tat;vpr;	5	unknown;forward;	Forward/Bidirectional 	0.647	2.00%/2.00%/1.79%	Forward	53%
NP_001070952	HGNC:13447	81539	ENSG00000111371	SLC38A1	vpu;	5	unknown;forward;	Forward/Bidirectional 	0.360	0.67%/3.33%/4.48%	Bidirectional	57%
NP_001143	HGNC:10991	292	ENSG00000005022	SLC25A5	env;gag;gag-pol;nef;vpr;	5	unknown;forward;	Forward/Bidirectional 	0.258	0.67%/2.00%/1.49%	Forward	57%
NP_001226	HGNC:1546	871	ENSG00000149257	SERPINH1	env;gag;gag-pol;nef;	5	unknown;	Forward/Backward/Bidirectional 	0.435	1.33%/3.33%/1.79%	Forward	52%
NP_001275543	HGNC:2475	1471	ENSG00000101439	CST3	env;gag;gag-pol;	5	unknown;backward;	Backward/Bidirectional 	0.132	0.00%/4.67%/2.69%	Bidirectional	100%
NP_001340	HGNC:2678	1615	ENSG00000115866	DARS	env;gag;gag-pol;nef;	5	unknown;	Forward/Backward/Bidirectional 	0.648	2.00%/2.00%/1.79%	Backward	35%
NP_001351	HGNC:2860	1717	ENSG00000172893	DHCR7	env;gag;gag-pol;nef;vif;	5	unknown;forward;	Forward/Bidirectional 	0.473	2.67%/2.00%/2.09%	Bidirectional	51%
NP_001688	HGNC:850	539	ENSG00000241837	ATP5PO	env;gag;gag-pol;nef;vpu;	5	unknown;	Forward/Backward/Bidirectional 	0.475	2.67%/2.00%/2.09%	Backward	39%
NP_001759	HGNC:1706	925	ENSG00000153563	CD8A	env;gag-pol;nef;	5	unknown;forward;	Forward/Bidirectional 	0.102	0.67%/2.67%/3.28%	Bidirectional	55%
NP_001976	HGNC:3482	2109	ENSG00000105379	ETFB	env;gag;gag-pol;nef;vpr;	5	unknown;forward;	Forward/Bidirectional 	0.508	2.67%/2.00%/2.99%	Bidirectional	60%
NP_002151	HGNC:5318	3371	ENSG00000041982	TNC	env;tat;	5	unknown;forward;	Forward/Bidirectional 	0.795	3.33%/0.00%/1.79%	Bidirectional	100%
NP_002152	HGNC:5330	3376	ENSG00000196305	IARS	env;gag;gag-pol;nef;	5	unknown;	Forward/Backward/Bidirectional 	0.886	5.33%/0.67%/1.19%	Backward	74%
NP_002365	HGNC:6839	4133	ENSG00000078018	MAP2	env;gag-pol;tat;	5	unknown;forward;	Forward/Bidirectional 	0.833	3.33%/0.67%/1.19%	Bidirectional	64%
NP_002899	HGNC:9954	5966	ENSG00000162924	REL	tat;vpr;	5	unknown;forward;	Forward/Bidirectional 	0.215	0.00%/3.33%/3.28%	Forward	50%
NP_002941	HGNC:10381	6184	ENSG00000163902	RPN1	env;gag;gag-pol;nef;tat;	5	unknown;forward;	Forward/Bidirectional 	0.873	2.67%/1.33%/0.90%	Forward	60%
NP_002958	HGNC:10520	6294	ENSG00000160633	SAFB	env;gag;gag-pol;nef;rev;	5	unknown;	Forward/Backward/Bidirectional 	0.482	0.67%/1.33%/2.09%	Bidirectional	51%
NP_002990	HGNC:10661	6385	ENSG00000124145	SDC4	env;gag;nef;tat;	5	unknown;forward;	Forward/Bidirectional 	0.131	0.00%/4.67%/2.69%	Forward	63%
NP_002997	HGNC:10722	6404	ENSG00000110876	SELPLG	gag;vpu;	5	unknown;forward;	Forward/Bidirectional 	0.163	0.67%/5.33%/2.09%	Forward	72%
NP_003133	HGNC:11316	6741	ENSG00000138385	SSB	gag-pol;rev;tat;vpr;	5	unknown;forward;	Forward/Bidirectional 	0.645	2.00%/2.00%/1.79%	Forward	53%
NP_003175	HGNC:11536	6873	ENSG00000064313	TAF2	tat;	5	unknown;forward;	Forward/Bidirectional 	0.855	2.67%/0.67%/0.30%	Forward	69%
NP_003176	HGNC:11537	6874	ENSG00000130699	TAF4	tat;	5	unknown;forward;	Forward/Bidirectional 	0.655	2.00%/2.00%/1.79%	Forward	53%
NP_003178	HGNC:11542	6880	ENSG00000273841	TAF9	tat;	5	unknown;forward;	Forward/Bidirectional 	0.178	0.67%/5.33%/2.09%	Forward	72%
NP_003336	HGNC:12485	7329	ENSG00000103275	UBE2I	env;gag;gag-pol;	5	unknown;	Forward/Backward/Bidirectional 	0.465	2.67%/2.00%/2.09%	Backward	39%
NP_003607	HGNC:10884	8487	ENSG00000092208	GEMIN2	gag-pol;vpr;	5	unknown;backward;	Backward/Bidirectional 	0.650	2.00%/2.00%/1.79%	Backward	53%
NP_003655	HGNC:566	8546	ENSG00000132842	AP3B1	env;gag;	5	unknown;backward;	Backward/Bidirectional 	0.874	2.67%/1.33%/0.90%	Backward	75%
NP_003676	HGNC:6316	8570	ENSG00000088247	KHSRP	env;gag;gag-pol;nef;vpr;	5	unknown;forward;	Forward/Bidirectional 	0.613	2.00%/4.00%/3.58%	Forward	53%
NP_003810	HGNC:8557	8761	ENSG00000090621	PABPC4	env;gag;gag-pol;nef;	5	unknown;forward;	Forward/Bidirectional 	0.722	2.00%/1.33%/1.49%	Bidirectional	53%
NP_003851	HGNC:17397	8815	ENSG00000175334	BANF1	gag;gag-pol;	5	unknown;	Forward/Backward/Bidirectional 	0.428	1.33%/3.33%/1.79%	Forward	52%
NP_003963	HGNC:17307	9044	ENSG00000095564	BTAF1	tat;	5	unknown;forward;	Forward/Bidirectional 	0.951	1.33%/0.67%/0.30%	Forward	69%
NP_003964	HGNC:10305	9045	ENSG00000188846	RPL14	env;gag;gag-pol;nef;tat;	5	unknown;forward;	Forward/Bidirectional 	0.468	2.67%/2.00%/2.09%	Bidirectional	51%
NP_004085	HGNC:3265	1965	ENSG00000134001	EIF2S1	gag;tat;	5	unknown;forward;	Forward/Bidirectional 	0.306	0.67%/4.67%/1.49%	Forward	76%
NP_004289	HGNC:8063	9631	ENSG00000113569	NUP155	env;gag;gag-pol;nef;	5	unknown;	Forward/Backward/Bidirectional 	0.823	3.33%/0.67%/1.19%	Backward	64%
NP_004332	HGNC:1424	790	ENSG00000084774	CAD	env;gag;gag-pol;nef;vif;	5	unknown;	Forward/Backward/Bidirectional 	0.949	1.33%/0.67%/0.30%	Backward	58%
NP_004334	HGNC:1455	811	ENSG00000179218	CALR	env;rev;vpr;	5	unknown;forward;	Forward/Bidirectional 	0.328	1.33%/1.33%/3.28%	Bidirectional	71%
NP_004397	HGNC:2926	1755	ENSG00000187908	DMBT1	env;	5	unknown;backward;	Backward/Bidirectional 	0.153	0.00%/4.00%/3.88%	Bidirectional	100%
NP_004448	HGNC:3570	2181	ENSG00000123983	ACSL3	env;gag;gag-pol;nef;vpu;	5	unknown;	Forward/Backward/Bidirectional 	0.505	2.67%/2.00%/2.99%	Bidirectional	39%
NP_004491	HGNC:5035	3183	ENSG00000092199	HNRNPC	env;gag;gag-pol;nef;rev;	5	unknown;	Forward/Backward/Bidirectional 	0.483	0.67%/1.33%/2.09%	Bidirectional	51%
NP_004574	HGNC:9785	5878	ENSG00000108774	RAB5C	env;gag;gag-pol;nef;	5	unknown;	Forward/Backward/Bidirectional 	0.465	2.67%/2.00%/2.09%	Backward	39%
NP_004631	HGNC:13917	7919	ENSG00000198563	DDX39B	env;gag;gag-pol;nef;rev;	5	unknown;forward;	Forward/Bidirectional 	0.533	5.33%/1.33%/3.58%	Bidirectional	73%
NP_005165	HGNC:833	509	ENSG00000165629	ATP5F1C	env;gag;gag-pol;nef;	5	unknown;	Forward/Backward/Bidirectional 	0.440	2.00%/1.33%/1.49%	Backward	41%
NP_005556	HGNC:6529	3937	ENSG00000043462	LCP2	env;nef;	5	unknown;forward;	Forward/Bidirectional 	0.287	0.00%/3.33%/2.69%	Forward	55%
NP_005616	HGNC:10662	6386	ENSG00000137575	SDCBP	env;gag;nef;	5	unknown;forward;	Forward/Bidirectional 	0.266	1.33%/5.33%/3.58%	Forward	60%
NP_005617	HGNC:10786	6429	ENSG00000116350	SRSF4	env;gag;gag-pol;nef;vif;	5	unknown;backward;	Backward/Bidirectional 	0.567	2.67%/2.00%/2.39%	Backward	53%
NP_005631	HGNC:11538	6875	ENSG00000141384	TAF4B	tat;	5	unknown;forward;	Forward/Bidirectional 	0.298	0.00%/3.33%/2.69%	Forward	55%
NP_005633	HGNC:11541	6879	ENSG00000178913	TAF7	tat;	5	unknown;forward;	Forward/Bidirectional 	0.581	1.33%/0.00%/2.69%	Bidirectional	100%
NP_005634	HGNC:11544	6882	ENSG00000064995	TAF11	tat;	5	unknown;forward;	Forward/Bidirectional 	0.353	0.67%/3.33%/4.48%	Bidirectional	57%
NP_005635	HGNC:11545	6883	ENSG00000120656	TAF12	tat;	5	unknown;forward;	Forward/Bidirectional 	0.503	2.67%/2.00%/2.99%	Bidirectional	60%
NP_005636	HGNC:11546	6884	ENSG00000197780	TAF13	tat;	5	unknown;forward;	Forward/Bidirectional 	0.369	0.67%/3.33%/2.69%	Forward	55%
NP_005773	HGNC:19071	10189	ENSG00000183684	ALYREF	env;gag;gag-pol;nef;rev;	5	unknown;forward;	Forward/Bidirectional 	0.722	2.00%/1.33%/1.49%	Bidirectional	53%
NP_005861	HGNC:10530	10284	ENSG00000150459	SAP18	gag;gag-pol;tat;	5	unknown;backward;	Backward/Bidirectional 	0.401	1.33%/2.67%/2.09%	Bidirectional	61%
NP_005889	HGNC:6743	4076	ENSG00000135387	CAPRIN1	env;gag;gag-pol;nef;rev;	5	unknown;	Forward/Backward/Bidirectional 	0.697	6.00%/0.00%/1.19%	Backward	83%
NP_005906	HGNC:6949	4175	ENSG00000076003	MCM6	gag-pol;tat;vpr;	5	unknown;forward;	Forward/Bidirectional 	0.593	1.33%/0.00%/2.69%	Bidirectional	100%
NP_006004	HGNC:10298	6134	ENSG00000147403	RPL10	env;gag;gag-pol;nef;	5	unknown;forward;	Forward/Bidirectional 	0.412	1.33%/2.67%/2.09%	Forward	56%
NP_006059	HGNC:16711	10333	ENSG00000174130	TLR6	env;gag;	5	unknown;forward;	Forward/Bidirectional 	0.387	2.67%/3.33%/2.09%	Forward	61%
NP_006275	HGNC:11543	6881	ENSG00000166337	TAF10	tat;	5	unknown;forward;	Forward/Bidirectional 	0.285	0.00%/3.33%/2.69%	Forward	55%
NP_006319	HGNC:14219	10432	ENSG00000239306	RBM14	gag;rev;tat;	5	unknown;backward;	Backward/Bidirectional 	0.556	3.33%/2.00%/2.09%	Backward	61%
NP_006359	HGNC:2347	10488	ENSG00000107175	CREB3	env;gag;tat;	5	unknown;backward;	Backward/Bidirectional 	0.195	0.00%/1.33%/2.69%	Bidirectional	100%
NP_006616	HGNC:16713	10772	ENSG00000188529	SRSF10	env;gag;gag-pol;nef;tat;	5	unknown;forward;	Forward/Bidirectional 	0.405	1.33%/2.67%/2.09%	Forward	56%
NP_006794	HGNC:570	10947	ENSG00000070718	AP3M2	env;gag;	5	unknown;	Forward/Backward/Bidirectional 	0.460	2.00%/1.33%/1.49%	Backward	41%
NP_006801	HGNC:24811	10954	ENSG00000065485	PDIA5	env;	5	unknown;backward;	Backward/Bidirectional 	0.389	2.67%/3.33%/2.09%	Backward	56%
NP_006824	HGNC:21749	10980	ENSG00000168090	COPS6	vpr;	5	unknown;	Forward/Backward/Bidirectional 	0.157	0.00%/4.00%/3.88%	Forward	51%
NP_008878	HGNC:11303	6731	ENSG00000174780	SRP72	env;gag;gag-pol;nef;	5	unknown;forward;	Forward/Bidirectional 	0.536	5.33%/1.33%/3.58%	Bidirectional	73%
NP_008882	HGNC:11539	6877	ENSG00000148835	TAF5	tat;	5	unknown;forward;	Forward/Bidirectional 	0.426	1.33%/3.33%/1.79%	Forward	65%
NP_031368	HGNC:17010	11097	ENSG00000136243	NUP42	rev;vpr;	5	unknown;	Forward/Backward/Bidirectional 	0.392	2.67%/3.33%/2.09%	Forward	41%
NP_037497	HGNC:17842	26088	ENSG00000100083	GGA1	gag;nef;vpr;	5	unknown;backward;	Backward/Bidirectional 	0.404	1.33%/2.67%/2.09%	Bidirectional	61%
NP_054733	HGNC:30859	23020	ENSG00000144028	SNRNP200	env;gag;gag-pol;nef;rev;	5	unknown;	Forward/Backward/Bidirectional 	0.992	4.67%/0.00%/0.60%	Backward	89%
NP_054888	HGNC:20274	29082	ENSG00000254505	CHMP4A	env;gag;	5	unknown;backward;	Backward/Bidirectional 	0.486	0.67%/1.33%/2.09%	Bidirectional	76%
NP_055060	HGNC:10070	9616	ENSG00000114125	RNF7	vif;	5	unknown;	Forward/Backward/Bidirectional 	0.125	0.00%/4.67%/2.69%	Forward	63%
NP_055335	HGNC:7546	10514	ENSG00000132382	MYBBP1A	env;gag;gag-pol;nef;rev;	5	unknown;	Forward/Backward/Bidirectional 	0.924	4.67%/0.67%/0.90%	Backward	75%
NP_055469	HGNC:10660	9672	ENSG00000162512	SDC3	env;nef;tat;	5	unknown;forward;	Forward/Bidirectional 	0.263	1.33%/5.33%/3.58%	Forward	60%
NP_055521	HGNC:16860	9733	ENSG00000075856	SART3	tat;	5	unknown;backward;	Backward/Bidirectional 	0.875	2.67%/1.33%/0.90%	Backward	75%
NP_057268	HGNC:13257	50856	ENSG00000111729	CLEC4A	env;	5	unknown;	Forward/Backward/Bidirectional 	0.114	0.67%/2.67%/3.28%	Bidirectional	50%
NP_057303	HGNC:6823	11253	ENSG00000177239	MAN1B1	env;	5	unknown;backward;	Backward/Bidirectional 	0.690	6.00%/0.00%/1.19%	Backward	83%
NP_057479	HGNC:24175	51495	ENSG00000074696	HACD3	env;gag;gag-pol;nef;	5	unknown;	Forward/Backward/Bidirectional 	0.584	1.33%/0.00%/2.69%	Bidirectional	67%
NP_057535	HGNC:2231	1315	ENSG00000129083	COPB1	nef;	5	unknown;	Forward/Backward/Bidirectional 	0.819	2.00%/1.33%/0.90%	Backward	47%
NP_059138	HGNC:15633	54106	ENSG00000239732	TLR9	env;tat;	5	unknown;forward;	Forward/Bidirectional 	0.323	1.33%/1.33%/3.28%	Bidirectional	71%
NP_060014	HGNC:19374	55922	ENSG00000186416	NKRF	env;gag;gag-pol;nef;	5	unknown;forward;	Forward/Bidirectional 	0.354	0.67%/3.33%/4.48%	Bidirectional	57%
NP_060458	HGNC:19286	55681	ENSG00000136021	SCYL2	nef;vpu;	5	unknown;backward;	Backward/Bidirectional 	0.687	6.00%/0.00%/1.19%	Backward	83%
NP_062552	HGNC:20247	56257	ENSG00000146834	MEPCE	tat;	5	unknown;	Forward/Backward/Bidirectional 	0.620	2.00%/4.00%/3.58%	Forward	42%
NP_064502	HGNC:6512	51520	ENSG00000133706	LARS	env;gag;gag-pol;nef;	5	unknown;	Forward/Backward/Bidirectional 	0.693	6.00%/0.00%/1.19%	Backward	83%
NP_066961	HGNC:12032	7186	ENSG00000127191	TRAF2	nef;vpr;	5	unknown;backward;	Backward/Bidirectional 	0.257	0.67%/2.00%/1.49%	Bidirectional	69%
NP_075556	HGNC:11127	6614	ENSG00000088827	SIGLEC1	env;gag;	5	unknown;	Forward/Backward/Bidirectional 	0.539	5.33%/1.33%/3.58%	Backward	52%
NP_078943	HGNC:25754	79720	ENSG00000139722	VPS37B	gag;	5	unknown;backward;	Backward/Bidirectional 	0.353	0.67%/3.33%/4.48%	Bidirectional	87%
NP_079087	HGNC:30098	79869	ENSG00000149532	CPSF7	env;gag;gag-pol;nef;rev;	5	unknown;	Forward/Backward/Bidirectional 	0.448	2.00%/1.33%/1.49%	Backward	41%
NP_110379	HGNC:11655	6950	ENSG00000120438	TCP1	env;gag;gag-pol;nef;vif;	5	unknown;	Forward/Backward/Bidirectional 	0.637	2.67%/0.67%/1.79%	Backward	52%
NP_113584	HGNC:30892	10075	ENSG00000086758	HUWE1	gag-pol;rev;vif;	5	unknown;forward;	Forward/Bidirectional 	0.980	4.67%/0.00%/0.60%	Bidirectional	100%
NP_114129	HGNC:17303	83860	ENSG00000165632	TAF3	tat;	5	unknown;forward;	Forward/Bidirectional 	0.533	5.33%/1.33%/3.58%	Bidirectional	73%
NP_612639	HGNC:17300	129685	ENSG00000137413	TAF8	tat;	5	unknown;forward;	Forward/Bidirectional 	0.351	0.67%/3.33%/4.48%	Bidirectional	57%
NP_776152	HGNC:26974	118987	ENSG00000165650	PDZD8	gag;	5	unknown;	Forward/Backward/Bidirectional 	0.665	6.67%/2.00%/2.99%	Backward	57%
NP_000116	HGNC:3467	2099	ENSG00000091831	ESR1	env;gag;tat;	4	unknown;forward;	Forward/Bidirectional 	0.135	0.00%/4.67%/2.69%	Forward	63%
NP_000177	HGNC:4883	3075	ENSG00000000971	CFH	env;	4	unknown;	Forward/Backward/Bidirectional 	0.170	0.67%/5.33%/2.09%	Forward	66%
NP_000197	HGNC:6010	3561	ENSG00000147168	IL2RG	env;vpu;	4	unknown;forward;	Forward/Bidirectional 	0.179	0.67%/5.33%/2.09%	Forward	72%
NP_000518	HGNC:6547	3949	ENSG00000130164	LDLR	env;nef;vif;	4	unknown;forward;	Forward/Bidirectional 	0.145	0.00%/4.00%/3.88%	Forward	51%
NP_000894	HGNC:2874	1728	ENSG00000181019	NQO1	env;rev;tat;	4	unknown;forward;	Forward/Bidirectional 	0.282	0.00%/3.33%/2.69%	Forward	55%
NP_000916	HGNC:8808	5162	ENSG00000168291	PDHB	env;gag;gag-pol;nef;	4	unknown;	Forward/Backward/Bidirectional 	0.390	2.67%/3.33%/2.09%	Forward	41%
NP_000959	HGNC:10353	6124	ENSG00000174444	RPL4	env;gag;gag-pol;nef;	4	unknown;	Forward/Backward/Bidirectional 	0.549	3.33%/2.00%/2.09%	Backward	45%
NP_000963	HGNC:10364	6130	ENSG00000148303	RPL7A	env;gag;gag-pol;nef;	4	unknown;	Forward/Backward/Bidirectional 	0.551	3.33%/2.00%/2.09%	Backward	45%
NP_000964	HGNC:10368	6132	ENSG00000161016	RPL8	env;gag;gag-pol;nef;	4	unknown;	Forward/Backward/Bidirectional 	0.479	2.67%/2.00%/2.09%	Backward	39%
NP_000970	HGNC:10310	6141	ENSG00000063177	RPL18	env;gag;gag-pol;nef;	4	unknown;	Forward/Backward/Bidirectional 	0.382	2.67%/3.33%/2.09%	Forward	41%
NP_000972	HGNC:10312	6143	ENSG00000108298	RPL19	env;gag;gag-pol;nef;	4	unknown;	Forward/Backward/Bidirectional 	0.530	5.33%/1.33%/3.58%	Backward	52%
NP_000977	HGNC:10325	6152	ENSG00000114391	RPL24	env;gag;gag-pol;nef;	4	unknown;	Forward/Backward/Bidirectional 	0.510	2.67%/2.00%/2.99%	Bidirectional	39%
NP_001002029	HGNC:1324	721	ENSG00000224389	C4B	env;	4	unknown;	Forward/Backward/Bidirectional 	0.839	3.33%/0.67%/1.19%	Backward	64%
NP_001003	HGNC:10441	6202	ENSG00000142937	RPS8	env;gag;gag-pol;nef;	4	unknown;	Forward/Backward/Bidirectional 	0.554	3.33%/2.00%/2.09%	Backward	45%
NP_001004	HGNC:10442	6203	ENSG00000170889	RPS9	env;gag;gag-pol;nef;	4	unknown;	Forward/Backward/Bidirectional 	0.652	2.00%/2.00%/1.79%	Backward	35%
NP_001005751	HGNC:23416	387680	ENSG00000099290	WASHC2A	gag;rev;	4	unknown;backward;	Backward/Bidirectional 	0.869	2.67%/1.33%/0.90%	Backward	75%
NP_001056	HGNC:11916	7132	ENSG00000067182	TNFRSF1A	gag;nef;tat;	4	unknown;forward;	Forward/Bidirectional 	0.058	0.00%/2.00%/2.09%	Bidirectional	51%
NP_001075019	HGNC:19073	57187	ENSG00000125676	THOC2	env;gag;gag-pol;nef;	4	unknown;	Forward/Backward/Bidirectional 	0.896	5.33%/0.67%/1.19%	Backward	74%
NP_001087	HGNC:115	47	ENSG00000131473	ACLY	env;gag;gag-pol;nef;	4	unknown;	Forward/Backward/Bidirectional 	0.888	5.33%/0.67%/1.19%	Backward	74%
NP_001101	HGNC:188	102	ENSG00000137845	ADAM10	env;gag;gag-pol;nef;	4	unknown;	Forward/Backward/Bidirectional 	0.373	0.67%/3.33%/2.69%	Forward	50%
NP_001116539	HGNC:6893	4137	ENSG00000186868	MAPT	tat;	4	unknown;forward;	Forward/Bidirectional 	0.181	0.00%/1.33%/2.69%	Bidirectional	67%
NP_001168	HGNC:692	400	ENSG00000120805	ARL1	env;gag;gag-pol;nef;	4	unknown;	Forward/Backward/Bidirectional 	0.532	5.33%/1.33%/3.58%	Backward	52%
NP_001193420	HGNC:29233	57506	ENSG00000088888	MAVS	nef;vpu;	4	unknown;forward;	Forward/Bidirectional 	0.174	0.67%/5.33%/2.09%	Forward	72%
NP_001193496	HGNC:5395	3428	ENSG00000163565	IFI16	gag;nef;vpr;vpu;	4	unknown;	Forward/Backward/Bidirectional 	0.477	2.67%/2.00%/2.09%	Backward	39%
NP_001406	HGNC:3267	1968	ENSG00000130741	EIF2S3	rev;tat;	4	unknown;forward;	Forward/Bidirectional 	0.462	2.67%/2.00%/2.09%	Bidirectional	51%
NP_001518	HGNC:4853	3066	ENSG00000196591	HDAC2	tat;vpr;	4	unknown;forward;	Forward/Bidirectional 	0.553	3.33%/2.00%/2.09%	Bidirectional	51%
NP_001852	HGNC:2265	1327	ENSG00000131143	COX4I1	env;tat;vpr;	4	unknown;forward;	Forward/Bidirectional 	0.679	6.67%/2.00%/2.99%	Bidirectional	60%
NP_002204	HGNC:6160	3693	ENSG00000082781	ITGB5	env;tat;	4	unknown;	Forward/Backward/Bidirectional 	0.533	5.33%/1.33%/3.58%	Backward	52%
NP_002214	HGNC:6181	3709	ENSG00000123104	ITPR2	gag;tat;	4	unknown;	Forward/Backward/Bidirectional 	0.951	1.33%/0.67%/0.30%	Backward	58%
NP_002379	HGNC:6945	4172	ENSG00000112118	MCM3	rev;tat;vpr;	4	unknown;forward;	Forward/Bidirectional 	0.608	2.00%/4.00%/3.58%	Forward	53%
NP_002810	HGNC:9583	5725	ENSG00000011304	PTBP1	gag-pol;rev;tat;	4	unknown;forward;	Forward/Bidirectional 	0.553	3.33%/2.00%/2.09%	Bidirectional	51%
NP_002851	HGNC:9722	5832	ENSG00000059573	ALDH18A1	env;gag;gag-pol;nef;	4	unknown;	Forward/Backward/Bidirectional 	0.875	2.67%/1.33%/0.90%	Backward	54%
NP_002854	HGNC:9725	5836	ENSG00000100504	PYGL	env;gag;gag-pol;nef;	4	unknown;	Forward/Backward/Bidirectional 	0.681	6.00%/0.00%/1.19%	Backward	83%
NP_002935	HGNC:10261	6098	ENSG00000047936	ROS1	env;tat;vpr;	4	unknown;forward;	Forward/Bidirectional 	0.871	2.67%/1.33%/0.90%	Forward	60%
NP_002988	HGNC:10658	6382	ENSG00000115884	SDC1	env;tat;	4	unknown;	Forward/Backward/Bidirectional 	0.098	0.00%/5.33%/1.49%	Forward	78%
NP_003012	HGNC:10819	6449	ENSG00000104969	SGTA	gag;vpu;	4	unknown;	Forward/Backward/Bidirectional 	0.303	0.67%/4.67%/1.49%	Forward	68%
NP_003229	HGNC:11768	7042	ENSG00000092969	TGFB2	tat;vpu;	4	unknown;forward;	Forward/Bidirectional 	0.126	0.00%/4.67%/2.69%	Forward	63%
NP_003366	HGNC:12672	7417	ENSG00000165637	VDAC2	env;vpr;	4	unknown;forward;	Forward/Bidirectional 	0.301	0.67%/4.67%/1.49%	Forward	76%
NP_003553	HGNC:10981	8402	ENSG00000108528	SLC25A11	env;gag;gag-pol;nef;	4	unknown;	Forward/Backward/Bidirectional 	0.228	2.00%/4.00%/3.28%	Forward	43%
NP_003861	HGNC:6110	8826	ENSG00000140575	IQGAP1	env;gag;gag-pol;nef;	4	unknown;	Forward/Backward/Bidirectional 	0.788	3.33%/0.00%/1.79%	Backward	65%
NP_003891	HGNC:11280	8878	ENSG00000161011	SQSTM1	nef;tat;vif;	4	unknown;forward;	Forward/Bidirectional 	0.366	0.67%/3.33%/2.69%	Forward	55%
NP_003900	HGNC:2316	8895	ENSG00000085719	CPNE3	env;gag;gag-pol;nef;	4	unknown;	Forward/Backward/Bidirectional 	0.688	6.00%/0.00%/1.19%	Backward	83%
NP_004078	HGNC:2900	1739	ENSG00000075711	DLG1	env;gag;	4	unknown;backward;	Backward/Bidirectional 	0.769	2.67%/0.67%/2.99%	Bidirectional	53%
NP_004138	HGNC:3029	4733	ENSG00000185721	DRG1	env;gag;gag-pol;nef;	4	unknown;	Forward/Backward/Bidirectional 	0.589	1.33%/0.00%/2.69%	Bidirectional	67%
NP_004295	HGNC:427	238	ENSG00000171094	ALK	nef;	4	unknown;forward;	Forward/Bidirectional 	0.566	2.67%/2.00%/2.39%	Bidirectional	54%
NP_004355	HGNC:1833	1050	ENSG00000245848	CEBPA	env;nef;tat;	4	unknown;forward;	Forward/Bidirectional 	0.201	0.00%/3.33%/3.28%	Forward	50%
NP_004362	HGNC:2230	1314	ENSG00000122218	COPA	env;gag;gag-pol;nef;	4	unknown;	Forward/Backward/Bidirectional 	0.828	3.33%/0.67%/1.19%	Backward	64%
NP_004388	HGNC:2747	1656	ENSG00000110367	DDX6	env;gag;gag-pol;	4	unknown;forward;	Forward/Bidirectional 	0.744	2.00%/2.00%/0.60%	Forward	77%
NP_004495	HGNC:5175	3267	ENSG00000173744	AGFG1	rev;	4	unknown;backward;	Backward/Bidirectional 	0.330	1.33%/1.33%/3.28%	Bidirectional	71%
NP_004577	HGNC:10432	6197	ENSG00000177189	RPS6KA3	tat;	4	unknown;forward;	Forward/Bidirectional 	0.826	3.33%/0.67%/1.19%	Bidirectional	64%
NP_004634	HGNC:8565	8106	ENSG00000100836	PABPN1	env;gag;gag-pol;nef;	4	unknown;	Forward/Backward/Bidirectional 	0.321	1.33%/1.33%/3.28%	Bidirectional	55%
NP_004682	HGNC:13724	9114	ENSG00000159720	ATP6V0D1	env;gag;gag-pol;nef;	4	unknown;	Forward/Backward/Bidirectional 	0.233	2.00%/4.00%/3.28%	Forward	43%
NP_004809	HGNC:17347	9416	ENSG00000174243	DDX23	env;gag;gag-pol;nef;	4	unknown;	Forward/Backward/Bidirectional 	0.899	5.33%/0.67%/1.19%	Backward	74%
NP_004887	HGNC:12711	9559	ENSG00000122958	VPS26A	env;	4	unknown;backward;	Backward/Bidirectional 	0.515	2.67%/2.00%/2.99%	Bidirectional	53%
NP_004896	HGNC:16753	9588	ENSG00000117592	PRDX6	env;gag;gag-pol;nef;	4	unknown;	Forward/Backward/Bidirectional 	0.366	0.67%/3.33%/2.69%	Forward	50%
NP_005009	HGNC:8760	5133	ENSG00000188389	PDCD1	env;gag;nef;	4	unknown;forward;	Forward/Bidirectional 	0.139	0.00%/4.67%/2.69%	Forward	63%
NP_005186	HGNC:1835	1052	ENSG00000221869	CEBPD	env;tat;vpr;	4	unknown;forward;	Forward/Bidirectional 	0.476	2.67%/2.00%/2.09%	Bidirectional	51%
NP_005192	HGNC:1609	1237	ENSG00000179934	CCR8	env;	4	unknown;	Forward/Backward/Bidirectional 	0.116	0.67%/2.67%/3.28%	Bidirectional	50%
NP_005207	HGNC:2728	1650	ENSG00000244038	DDOST	env;gag;gag-pol;nef;	4	unknown;	Forward/Backward/Bidirectional 	0.437	1.33%/3.33%/1.79%	Forward	52%
NP_005460	HGNC:15919	10005	ENSG00000101473	ACOT8	nef;	4	unknown;	Forward/Backward/Bidirectional 	0.669	6.67%/2.00%/2.99%	Backward	57%
NP_005629	HGNC:11486	6845	ENSG00000124333	VAMP7	gag;	4	unknown;backward;	Backward/Bidirectional 	0.378	0.67%/3.33%/2.69%	Bidirectional	80%
NP_005709	HGNC:707	10093	ENSG00000241553	ARPC4	env;gag;gag-pol;nef;	4	unknown;	Forward/Backward/Bidirectional 	0.332	1.33%/1.33%/3.28%	Bidirectional	55%
NP_005737	HGNC:30092	10135	ENSG00000105835	NAMPT	tat;	4	unknown;forward;	Forward/Bidirectional 	0.322	1.33%/1.33%/3.28%	Bidirectional	71%
NP_006200	HGNC:3357	5168	ENSG00000136960	ENPP2	env;tat;	4	unknown;forward;	Forward/Bidirectional 	0.709	1.33%/0.00%/0.60%	Bidirectional	100%
NP_006212	HGNC:8988	5300	ENSG00000127445	PIN1	gag;gag-pol;vif;	4	unknown;	Forward/Backward/Bidirectional 	0.401	1.33%/2.67%/2.09%	Forward	44%
NP_006310	HGNC:1769	10423	ENSG00000103502	CDIPT	env;gag;gag-pol;nef;	4	unknown;	Forward/Backward/Bidirectional 	0.368	0.67%/3.33%/2.69%	Forward	50%
NP_006561	HGNC:16963	10670	ENSG00000155876	RRAGA	env;gag;gag-pol;nef;	4	unknown;	Forward/Backward/Bidirectional 	0.476	2.67%/2.00%/2.09%	Backward	39%
NP_006564	HGNC:11929	10673	ENSG00000102524	TNFSF13B	env;gag-pol;nef;tat;	4	unknown;forward;	Forward/Bidirectional 	0.262	1.33%/5.33%/3.58%	Forward	60%
NP_008937	HGNC:13870	11051	ENSG00000167005	NUDT21	env;gag;gag-pol;nef;	4	unknown;	Forward/Backward/Bidirectional 	0.578	2.67%/2.00%/2.39%	Backward	38%
NP_009057	HGNC:12666	7415	ENSG00000165280	VCP	env;vpu;	4	unknown;	Forward/Backward/Bidirectional 	0.472	2.67%/2.00%/2.09%	Backward	39%
NP_036565	HGNC:10768	23451	ENSG00000115524	SF3B1	env;gag;gag-pol;nef;	4	unknown;	Forward/Backward/Bidirectional 	0.913	3.33%/1.33%/0.90%	Backward	60%
NP_037423	HGNC:2324	29894	ENSG00000071894	CPSF1	env;gag;gag-pol;nef;	4	unknown;	Forward/Backward/Bidirectional 	0.701	1.33%/0.00%/0.60%	Backward	69%
NP_055045	HGNC:11302	6730	ENSG00000167881	SRP68	env;gag;gag-pol;nef;	4	unknown;	Forward/Backward/Bidirectional 	0.476	2.67%/2.00%/2.09%	Backward	39%
NP_055268	HGNC:30216	27243	ENSG00000130724	CHMP2A	gag;	4	unknown;backward;	Backward/Bidirectional 	0.414	1.33%/2.67%/2.09%	Bidirectional	61%
NP_055555	HGNC:18683	9775	ENSG00000141543	EIF4A3	env;gag;gag-pol;nef;	4	unknown;	Forward/Backward/Bidirectional 	0.590	1.33%/0.00%/2.69%	Bidirectional	67%
NP_055569	HGNC:9587	9791	ENSG00000156471	PTDSS1	env;gag;gag-pol;nef;	4	unknown;	Forward/Backward/Bidirectional 	0.626	2.67%/0.67%/1.79%	Backward	52%
NP_055781	HGNC:16716	22907	ENSG00000132153	DHX30	env;gag;gag-pol;nef;	4	unknown;	Forward/Backward/Bidirectional 	0.882	5.33%/0.67%/1.19%	Backward	74%
NP_055915	HGNC:18801	23126	ENSG00000143442	POGZ	gag-pol;	4	unknown;	Forward/Backward/Bidirectional 	0.666	6.67%/2.00%/2.99%	Backward	57%
NP_057103	HGNC:21608	51631	ENSG00000146963	LUC7L2	env;gag;gag-pol;nef;	4	unknown;	Forward/Backward/Bidirectional 	0.669	6.67%/2.00%/2.99%	Backward	57%
NP_057141	HGNC:2243	22818	ENSG00000111481	COPZ1	env;gag;gag-pol;nef;	4	unknown;	Forward/Backward/Bidirectional 	0.483	0.67%/1.33%/2.09%	Bidirectional	51%
NP_057191	HGNC:17277	51663	ENSG00000056097	ZFR	env;gag;gag-pol;nef;	4	unknown;	Forward/Backward/Bidirectional 	0.390	2.67%/3.33%/2.09%	Forward	41%
NP_060362	HGNC:16463	55660	ENSG00000196504	PRPF40A	env;gag;gag-pol;nef;	4	unknown;	Forward/Backward/Bidirectional 	0.888	5.33%/0.67%/1.19%	Backward	74%
NP_060365	HGNC:15837	55661	ENSG00000124228	DDX27	env;gag;gag-pol;nef;	4	unknown;	Forward/Backward/Bidirectional 	0.892	5.33%/0.67%/1.19%	Backward	74%
NP_060422	HGNC:24717	55037	ENSG00000132300	PTCD3	env;gag;gag-pol;nef;	4	unknown;	Forward/Backward/Bidirectional 	0.836	3.33%/0.67%/1.19%	Backward	64%
NP_060979	HGNC:28817	55379	ENSG00000108829	LRRC59	env;gag;gag-pol;nef;	4	unknown;	Forward/Backward/Bidirectional 	0.572	2.67%/2.00%/2.39%	Backward	38%
NP_062538	HGNC:10062	56254	ENSG00000155827	RNF20	env;gag;gag-pol;nef;	4	unknown;	Forward/Backward/Bidirectional 	0.967	4.00%/0.00%/1.49%	Backward	73%
NP_066964	HGNC:12833	7520	ENSG00000079246	XRCC5	gag;gag-pol;tat;	4	unknown;	Forward/Backward/Bidirectional 	0.422	1.33%/3.33%/1.79%	Forward	52%
NP_066997	HGNC:23360	57805	ENSG00000158941	CCAR2	gag-pol;vif;vpr;	4	unknown;forward;	Forward/Bidirectional 	0.708	1.33%/0.00%/0.60%	Bidirectional	100%
NP_067026	HGNC:24085	58477	ENSG00000144867	SRPRB	env;gag;gag-pol;nef;	4	unknown;	Forward/Backward/Bidirectional 	0.299	0.00%/3.33%/2.69%	Forward	55%
NP_068579	HGNC:30389	60412	ENSG00000131558	EXOC4	nef;	4	unknown;backward;	Backward/Bidirectional 	0.562	2.67%/2.00%/2.39%	Backward	53%
NP_073591	HGNC:16085	94081	ENSG00000164466	SFXN1	env;gag;gag-pol;nef;	4	unknown;	Forward/Backward/Bidirectional 	0.434	1.33%/3.33%/1.79%	Forward	52%
NP_075386	HGNC:20439	65109	ENSG00000125351	UPF3B	env;gag;gag-pol;nef;	4	unknown;	Forward/Backward/Bidirectional 	0.791	3.33%/0.00%/1.79%	Backward	65%
NP_079107	HGNC:17843	96764	ENSG00000137574	TGS1	gag;gag-pol;rev;	4	unknown;forward;	Forward/Bidirectional 	0.622	2.67%/0.67%/1.79%	Bidirectional	73%
NP_112179	HGNC:19124	81608	ENSG00000145216	FIP1L1	env;gag;gag-pol;nef;	4	unknown;	Forward/Backward/Bidirectional 	0.480	0.67%/1.33%/2.09%	Bidirectional	51%
NP_150634	HGNC:1499	834	ENSG00000137752	CASP1	env;vpr;	4	unknown;forward;	Forward/Bidirectional 	0.194	0.00%/1.33%/2.69%	Bidirectional	67%
NP_542388	HGNC:30908	91543	ENSG00000134321	RSAD2	gag;vif;vpr;vpu;	4	unknown;forward;	Forward/Bidirectional 	0.651	2.00%/2.00%/1.79%	Forward	53%
NP_597709	HGNC:30296	125950	ENSG00000161847	RAVER1	env;gag;gag-pol;nef;	4	unknown;	Forward/Backward/Bidirectional 	0.396	2.67%/3.33%/2.09%	Forward	41%
NP_663745	HGNC:17343	200315	ENSG00000128383	APOBEC3A	tat;vif;	4	unknown;forward;	Forward/Bidirectional 	0.240	0.67%/2.00%/1.49%	Forward	57%
NP_757362	HGNC:1707	926	ENSG00000172116	CD8B	nef;	4	unknown;forward;	Forward/Bidirectional 	0.115	0.67%/2.67%/3.28%	Bidirectional	55%
NP_940980	HGNC:18618	120892	ENSG00000188906	LRRK2	tat;	4	unknown;forward;	Forward/Bidirectional 	0.949	1.33%/0.67%/0.30%	Forward	69%
NP_996994	HGNC:21698	54476	ENSG00000011275	RNF216	vif;	4	unknown;	Forward/Backward/Bidirectional 	0.888	5.33%/0.67%/1.19%	Backward	74%
NP_000030	HGNC:600	335	ENSG00000118137	APOA1	env;nef;	3	unknown;forward;	Forward/Bidirectional 	0.298	0.00%/3.33%/2.69%	Forward	55%
NP_000108	HGNC:3331	2010	ENSG00000102119	EMD	env;gag-pol;tat;	3	unknown;	Forward/Backward/Bidirectional 	0.306	0.67%/4.67%/1.49%	Forward	68%
NP_000173	HGNC:4801	3030	ENSG00000084754	HADHA	vif;vpr;vpu;	3	unknown;forward;	Forward/Bidirectional 	0.543	3.33%/2.00%/2.09%	Bidirectional	51%
NP_000256	HGNC:7660	653361	ENSG00000158517	NCF1	tat;	3	unknown;forward;	Forward/Bidirectional 	0.515	2.67%/2.00%/2.99%	Bidirectional	60%
NP_000296	HGNC:9205	5445	ENSG00000105854	PON2	env;rev;	3	unknown;	Forward/Backward/Bidirectional 	0.479	2.67%/2.00%/2.09%	Backward	39%
NP_000302	HGNC:9449	5621	ENSG00000171867	PRNP	gag;tat;	3	unknown;forward;	Forward/Bidirectional 	0.141	0.00%/4.00%/3.88%	Forward	51%
NP_000629	HGNC:12724	7448	ENSG00000109072	VTN	env;tat;	3	unknown;forward;	Forward/Bidirectional 	0.163	0.67%/5.33%/2.09%	Forward	72%
NP_000864	HGNC:5345	3384	ENSG00000108622	ICAM2	nef;vpu;	3	unknown;forward;	Forward/Bidirectional 	0.245	0.67%/2.00%/1.49%	Forward	57%
NP_000867	HGNC:5467	3482	ENSG00000197081	IGF2R	env;gag;nef;	3	unknown;	Forward/Backward/Bidirectional 	0.849	2.67%/0.67%/0.30%	Backward	73%
NP_000923	HGNC:9056	5331	ENSG00000149782	PLCB3	env;tat;	3	unknown;forward;	Forward/Bidirectional 	0.800	2.00%/1.33%/0.90%	Forward	60%
NP_000924	HGNC:9059	5332	ENSG00000101333	PLCB4	env;tat;	3	unknown;forward;	Forward/Bidirectional 	0.775	2.67%/0.67%/2.99%	Bidirectional	82%
NP_000969	HGNC:10316	9349	ENSG00000125691	RPL23	gag-pol;rev;	3	unknown;forward;	Forward/Bidirectional 	0.127	0.00%/4.67%/2.69%	Forward	63%
NP_001006659	HGNC:2336	1380	ENSG00000117322	CR2	env;gag;	3	unknown;	Forward/Backward/Bidirectional 	0.156	0.00%/4.00%/3.88%	Forward	51%
NP_001013725	HGNC:19687	440275	ENSG00000128829	EIF2AK4	gag-pol;	3	unknown;forward;	Forward/Bidirectional 	0.773	2.67%/0.67%/2.99%	Bidirectional	82%
NP_001027581	HGNC:8086	4938	ENSG00000089127	OAS1	nef;vpr;vpu;	3	unknown;	Forward/Backward/Bidirectional 	0.429	1.33%/3.33%/1.79%	Forward	52%
NP_001087239	HGNC:10798	653509	ENSG00000122852	SFTPA1	env;	3	unknown;backward;	Backward/Bidirectional 	0.151	0.00%/4.00%/3.88%	Bidirectional	100%
NP_001092763	HGNC:6322	285643	ENSG00000226650	KIF4B	gag;	3	unknown;backward;	Backward/Bidirectional 	0.797	3.33%/0.00%/1.79%	Backward	65%
NP_001182	HGNC:992	598	ENSG00000171552	BCL2L1	env;gag;	3	unknown;forward;	Forward/Bidirectional 	0.217	0.00%/3.33%/3.28%	Forward	50%
NP_001377	HGNC:3014	1808	ENSG00000092964	DPYSL2	tat;	3	unknown;forward;	Forward/Bidirectional 	0.679	6.67%/2.00%/2.99%	Bidirectional	60%
NP_001531	HGNC:5246	3315	ENSG00000106211	HSPB1	vif;vpr;	3	unknown;backward;	Backward/Bidirectional 	0.257	0.67%/2.00%/1.49%	Bidirectional	69%
NP_001612	HGNC:348	196	ENSG00000106546	AHR	vif;vpr;	3	unknown;backward;	Backward/Bidirectional 	0.230	2.00%/4.00%/3.28%	Bidirectional	62%
NP_001677	HGNC:830	506	ENSG00000110955	ATP5F1B	tat;vpr;vpu;	3	unknown;forward;	Forward/Bidirectional 	0.612	2.00%/4.00%/3.58%	Forward	53%
NP_001726	HGNC:1331	727	ENSG00000106804	C5	env;vif;	3	unknown;forward;	Forward/Bidirectional 	0.415	1.33%/2.67%/2.09%	Forward	56%
NP_001854	HGNC:2280	1340	ENSG00000126267	COX6B1	env;tat;	3	unknown;forward;	Forward/Bidirectional 	0.565	2.67%/2.00%/2.39%	Bidirectional	54%
NP_001871	HGNC:784	1386	ENSG00000115966	ATF2	env;nef;	3	unknown;forward;	Forward/Bidirectional 	0.255	0.67%/2.00%/1.49%	Forward	57%
NP_002005	HGNC:3720	2288	ENSG00000004478	FKBP4	gag-pol;tat;	3	unknown;forward;	Forward/Bidirectional 	0.664	6.67%/2.00%/2.99%	Bidirectional	60%
NP_002069	HGNC:4427	2803	ENSG00000144674	GOLGA4	env;nef;vpu;	3	unknown;backward;	Backward/Bidirectional 	0.955	1.33%/0.67%/0.30%	Backward	82%
NP_002220	HGNC:6205	3726	ENSG00000171223	JUNB	gag;tat;vpu;	3	unknown;forward;	Forward/Bidirectional 	0.128	0.00%/4.67%/2.69%	Forward	63%
NP_002340	HGNC:6729	4065	ENSG00000054219	LY75	env;gag;tat;	3	unknown;forward;	Forward/Bidirectional 	0.305	0.67%/4.67%/1.49%	Forward	76%
NP_002408	HGNC:7107	4288	ENSG00000148773	MKI67	gag;nef;	3	unknown;forward;	Forward/Bidirectional 	0.842	2.67%/0.67%/0.30%	Forward	69%
NP_002549	HGNC:8533	5023	ENSG00000108405	P2RX1	env;	3	unknown;forward;	Forward/Bidirectional 	0.102	0.67%/2.67%/3.28%	Bidirectional	55%
NP_002591	HGNC:8781	5142	ENSG00000184588	PDE4B	tat;	3	unknown;forward;	Forward/Bidirectional 	0.696	6.00%/0.00%/1.19%	Bidirectional	100%
NP_002612	HGNC:8864	5199	ENSG00000126759	CFP	env;	3	unknown;	Forward/Backward/Bidirectional 	0.073	0.67%/2.67%/2.69%	Bidirectional	45%
NP_002688	HGNC:9212	5451	ENSG00000143190	POU2F1	gag-pol;tat;	3	unknown;backward;	Backward/Bidirectional 	0.490	0.67%/1.33%/2.09%	Bidirectional	76%
NP_002705	HGNC:9284	5514	ENSG00000204569	PPP1R10	gag;tat;	3	unknown;backward;	Backward/Bidirectional 	0.708	1.33%/0.00%/0.60%	Backward	69%
NP_002734	HGNC:9411	5589	ENSG00000130175	PRKCSH	env;	3	unknown;	Forward/Backward/Bidirectional 	0.473	2.67%/2.00%/2.09%	Backward	39%
NP_002884	HGNC:9890	5931	ENSG00000102054	RBBP7	tat;vpr;	3	unknown;	Forward/Backward/Bidirectional 	0.193	0.00%/1.33%/2.69%	Bidirectional	67%
NP_002930	HGNC:10074	6050	ENSG00000023191	RNH1	env;gag;gag-pol;	3	unknown;forward;	Forward/Bidirectional 	0.641	2.00%/2.00%/1.79%	Forward	53%
NP_002936	HGNC:10289	6117	ENSG00000132383	RPA1	gag-pol;tat;vpr;	3	unknown;backward;	Backward/Bidirectional 	0.347	0.67%/3.33%/4.48%	Bidirectional	87%
NP_002961	HGNC:10540	6303	ENSG00000130066	SAT1	tat;vif;	3	unknown;forward;	Forward/Bidirectional 	0.630	2.67%/0.67%/1.79%	Bidirectional	73%
NP_003003	HGNC:10776	6422	ENSG00000104332	SFRP1	env;	3	unknown;forward;	Forward/Bidirectional 	0.202	0.00%/3.33%/3.28%	Forward	50%
NP_003325	HGNC:12469	7317	ENSG00000130985	UBA1	gag-pol;tat;vif;	3	unknown;backward;	Backward/Bidirectional 	0.757	2.00%/2.00%/0.60%	Backward	77%
NP_003364	HGNC:12665	7414	ENSG00000035403	VCL	gag;nef;	3	unknown;forward;	Forward/Bidirectional 	0.758	2.00%/2.00%/0.60%	Forward	77%
NP_003579	HGNC:2555	8450	ENSG00000158290	CUL4B	rev;vpr;	3	unknown;	Forward/Backward/Bidirectional 	0.475	2.67%/2.00%/2.09%	Backward	39%
NP_003586	HGNC:12021	8459	ENSG00000128294	TPST2	env;	3	unknown;	Forward/Backward/Bidirectional 	0.511	2.67%/2.00%/2.99%	Bidirectional	39%
NP_003633	HGNC:4821	8520	ENSG00000128708	HAT1	env;vpr;	3	unknown;forward;	Forward/Bidirectional 	0.595	1.33%/0.00%/2.69%	Bidirectional	100%
NP_003742	HGNC:3280	8662	ENSG00000106263	EIF3B	gag;gag-pol;	3	unknown;	Forward/Backward/Bidirectional 	0.825	3.33%/0.67%/1.19%	Backward	64%
NP_003747	HGNC:3273	8667	ENSG00000147677	EIF3H	gag-pol;	3	unknown;	Forward/Backward/Bidirectional 	0.724	2.00%/1.33%/1.49%	Backward	41%
NP_003899	HGNC:3266	8894	ENSG00000125977	EIF2S2	rev;tat;	3	unknown;	Forward/Backward/Bidirectional 	0.586	1.33%/0.00%/2.69%	Bidirectional	67%
NP_004055	HGNC:1785	1027	ENSG00000111276	CDKN1B	env;tat;	3	unknown;forward;	Forward/Bidirectional 	0.531	5.33%/1.33%/3.58%	Bidirectional	73%
NP_004086	HGNC:3288	1978	ENSG00000187840	EIF4EBP1	gag;vpr;	3	unknown;forward;	Forward/Bidirectional 	0.088	0.00%/5.33%/1.49%	Forward	78%
NP_004353	HGNC:2060	1047	ENSG00000153132	CLGN	env;	3	unknown;	Forward/Backward/Bidirectional 	0.442	2.00%/1.33%/1.49%	Backward	41%
NP_004471	HGNC:4019	2530	ENSG00000033170	FUT8	env;	3	unknown;backward;	Backward/Bidirectional 	0.727	2.00%/1.33%/1.49%	Backward	57%
NP_004514	HGNC:6388	3832	ENSG00000138160	KIF11	tat;vif;	3	unknown;forward;	Forward/Bidirectional 	0.829	3.33%/0.67%/1.19%	Bidirectional	64%
NP_004587	HGNC:11151	6626	ENSG00000077312	SNRPA	nef;tat;	3	unknown;forward;	Forward/Bidirectional 	0.439	1.33%/3.33%/1.79%	Forward	65%
NP_004748	HGNC:10648	9255	ENSG00000164022	AIMP1	gag;tat;	3	unknown;forward;	Forward/Bidirectional 	0.400	1.33%/2.67%/2.09%	Forward	56%
NP_004886	HGNC:16400	114548	ENSG00000162711	NLRP3	env;gag-pol;	3	unknown;	Forward/Backward/Bidirectional 	0.382	2.67%/3.33%/2.09%	Forward	41%
NP_005056	HGNC:10717	6400	ENSG00000071537	SEL1L	env;	3	unknown;	Forward/Backward/Bidirectional 	0.533	5.33%/1.33%/3.58%	Backward	52%
NP_005110	HGNC:22964	9967	ENSG00000054118	THRAP3	gag;gag-pol;	3	unknown;forward;	Forward/Bidirectional 	0.729	2.00%/1.33%/1.49%	Bidirectional	53%
NP_005148	HGNC:76	25	ENSG00000097007	ABL1	env;tat;	3	unknown;forward;	Forward/Bidirectional 	0.562	2.67%/2.00%/2.39%	Bidirectional	54%
NP_005517	HGNC:5224	3297	ENSG00000185122	HSF1	nef;vpr;	3	unknown;forward;	Forward/Bidirectional 	0.382	2.67%/3.33%/2.09%	Forward	61%
NP_005520	HGNC:5273	3339	ENSG00000142798	HSPG2	env;tat;	3	unknown;	Forward/Backward/Bidirectional 	0.805	2.00%/1.33%/0.90%	Backward	47%
NP_005602	HGNC:9894	5934	ENSG00000103479	RBL2	env;tat;	3	unknown;forward;	Forward/Bidirectional 	0.520	2.67%/2.00%/2.99%	Bidirectional	60%
NP_005648	HGNC:11999	7158	ENSG00000067369	TP53BP1	env;vpr;	3	unknown;	Forward/Backward/Bidirectional 	0.841	2.67%/0.67%/0.30%	Backward	73%
NP_005681	HGNC:2973	10059	ENSG00000087470	DNM1L	gag;vpr;	3	unknown;forward;	Forward/Bidirectional 	0.629	2.67%/0.67%/1.79%	Bidirectional	73%
NP_005712	HGNC:170	10096	ENSG00000115091	ACTR3	env;gag;tat;	3	unknown;forward;	Forward/Bidirectional 	0.407	1.33%/2.67%/2.09%	Forward	56%
NP_006049	HGNC:16903	10318	ENSG00000145901	TNIP1	gag;nef;	3	unknown;forward;	Forward/Bidirectional 	0.419	1.33%/2.67%/2.09%	Forward	56%
NP_006067	HGNC:5177	3268	ENSG00000106351	AGFG2	nef;rev;	3	unknown;backward;	Backward/Bidirectional 	0.535	5.33%/1.33%/3.58%	Backward	60%
NP_006178	HGNC:8088	4940	ENSG00000111331	OAS3	env;tat;vpr;	3	unknown;forward;	Forward/Bidirectional 	0.567	2.67%/2.00%/2.39%	Bidirectional	54%
NP_006279	HGNC:11801	7070	ENSG00000154096	THY1	gag;	3	unknown;	Forward/Backward/Bidirectional 	0.130	0.00%/4.67%/2.69%	Forward	63%
NP_006380	HGNC:16931	10525	ENSG00000149428	HYOU1	env;vpr;	3	unknown;forward;	Forward/Bidirectional 	0.769	2.67%/0.67%/2.99%	Bidirectional	82%
NP_006428	HGNC:271	143	ENSG00000102699	PARP4	gag-pol;	3	unknown;forward;	Forward/Bidirectional 	0.762	2.67%/0.67%/2.99%	Bidirectional	82%
NP_006455	HGNC:15450	10618	ENSG00000152291	TGOLN2	gag;vpu;	3	unknown;	Forward/Backward/Bidirectional 	0.338	1.33%/1.33%/3.28%	Bidirectional	55%
NP_006529	HGNC:994	10018	ENSG00000153094	BCL2L11	tat;	3	unknown;forward;	Forward/Bidirectional 	0.419	1.33%/2.67%/2.09%	Forward	56%
NP_006555	HGNC:16647	10663	ENSG00000172215	CXCR6	env;	3	unknown;	Forward/Backward/Bidirectional 	0.098	0.00%/5.33%/1.49%	Forward	78%
NP_006576	HGNC:1623	10694	ENSG00000156261	CCT8	env;gag;vif;	3	unknown;forward;	Forward/Bidirectional 	0.391	2.67%/3.33%/2.09%	Forward	61%
NP_006590	HGNC:7774	10725	ENSG00000102908	NFAT5	gag-pol;nef;vpu;	3	unknown;forward;	Forward/Bidirectional 	0.328	1.33%/1.33%/3.28%	Bidirectional	71%
NP_006592	HGNC:16049	10728	ENSG00000110958	PTGES3	rev;vpr;vpu;	3	unknown;	Forward/Backward/Bidirectional 	0.527	5.33%/1.33%/3.58%	Backward	52%
NP_006802	HGNC:11699	10955	ENSG00000132824	SERINC3	nef;	3	unknown;forward;	Forward/Bidirectional 	0.102	0.67%/2.67%/3.28%	Bidirectional	55%
NP_006807	HGNC:16986	10960	ENSG00000169223	LMAN2	env;	3	unknown;	Forward/Backward/Bidirectional 	0.480	0.67%/1.33%/2.09%	Bidirectional	51%
NP_006818	HGNC:16998	10972	ENSG00000170348	TMED10	env;rev;tat;	3	unknown;forward;	Forward/Bidirectional 	0.174	0.67%/5.33%/2.09%	Forward	72%
NP_009105	HGNC:1985	11113	ENSG00000122966	CIT	gag;	3	unknown;	Forward/Backward/Bidirectional 	0.997	4.67%/0.00%/0.60%	Backward	89%
NP_009123	HGNC:11465	11198	ENSG00000092201	SUPT16H	rev;tat;	3	unknown;	Forward/Backward/Bidirectional 	0.679	6.67%/2.00%/2.99%	Backward	57%
NP_009125	HGNC:16627	11200	ENSG00000183765	CHEK2	env;vpr;	3	unknown;forward;	Forward/Bidirectional 	0.381	2.67%/3.33%/2.09%	Forward	61%
NP_009168	HGNC:17133	11262	ENSG00000079263	SP140	vif;	3	unknown;	Forward/Backward/Bidirectional 	0.216	0.00%/3.33%/3.28%	Forward	50%
NP_036213	HGNC:17064	22936	ENSG00000118985	ELL2	tat;	3	unknown;forward;	Forward/Bidirectional 	0.480	0.67%/1.33%/2.09%	Bidirectional	61%
NP_036342	HGNC:16380	22954	ENSG00000119401	TRIM32	tat;	3	unknown;forward;	Forward/Bidirectional 	0.434	1.33%/3.33%/1.79%	Forward	65%
NP_036377	HGNC:16696	22938	ENSG00000100603	SNW1	gag-pol;tat;	3	unknown;forward;	Forward/Bidirectional 	0.791	3.33%/0.00%/1.79%	Bidirectional	100%
NP_037473	HGNC:28833	29789	ENSG00000138430	OLA1	gag;	3	unknown;	Forward/Backward/Bidirectional 	0.449	2.00%/1.33%/1.49%	Backward	41%
NP_038470	HGNC:14559	30968	ENSG00000165283	STOML2	env;vpr;	3	unknown;forward;	Forward/Bidirectional 	0.536	5.33%/1.33%/3.58%	Bidirectional	73%
NP_055126	HGNC:17148	23583	ENSG00000123415	SMUG1	vpr;	3	unknown;forward;	Forward/Bidirectional 	0.404	1.33%/2.67%/2.09%	Forward	56%
NP_055186	HGNC:29857	26993	ENSG00000011243	AKAP8L	gag-pol;vif;	3	unknown;forward;	Forward/Bidirectional 	0.754	2.00%/2.00%/0.60%	Forward	77%
NP_055859	HGNC:16064	23062	ENSG00000103365	GGA2	gag;nef;vpr;	3	unknown;backward;	Backward/Bidirectional 	0.616	2.00%/4.00%/3.58%	Bidirectional	64%
NP_056070	HGNC:21289	23304	ENSG00000024048	UBR2	gag-pol;vif;vpr;	3	unknown;	Forward/Backward/Bidirectional 	0.941	1.33%/0.67%/0.30%	Backward	58%
NP_056511	HGNC:4559	2882	ENSG00000116157	GPX7	env;tat;	3	unknown;forward;	Forward/Bidirectional 	0.254	0.67%/2.00%/1.49%	Forward	57%
NP_056532	HGNC:17935	50489	ENSG00000116031	CD207	env;gag;	3	unknown;	Forward/Backward/Bidirectional 	0.079	0.67%/2.67%/2.69%	Bidirectional	45%
NP_056988	HGNC:30793	9669	ENSG00000158417	EIF5B	gag;	3	unknown;forward;	Forward/Bidirectional 	0.874	2.67%/1.33%/0.90%	Forward	60%
NP_057291	HGNC:2326	51692	ENSG00000119203	CPSF3	tat;	3	unknown;forward;	Forward/Bidirectional 	0.689	6.00%/0.00%/1.19%	Bidirectional	100%
NP_057390	HGNC:14889	51726	ENSG00000090520	DNAJB11	env;	3	unknown;	Forward/Backward/Bidirectional 	0.271	1.33%/5.33%/3.58%	Forward	52%
NP_057425	HGNC:17175	51196	ENSG00000138193	PLCE1	env;tat;	3	unknown;forward;	Forward/Bidirectional 	0.943	1.33%/0.67%/0.30%	Forward	69%
NP_060439	HGNC:25467	55677	ENSG00000163166	IWS1	gag-pol;	3	unknown;	Forward/Backward/Bidirectional 	0.679	6.67%/2.00%/2.99%	Backward	57%
NP_060444	HGNC:21498	55054	ENSG00000085978	ATG16L1	gag-pol;nef;	3	unknown;	Forward/Backward/Bidirectional 	0.788	3.33%/0.00%/1.79%	Backward	65%
NP_060644	HGNC:15715	55201	ENSG00000130479	MAP1S	gag;	3	unknown;backward;	Backward/Bidirectional 	0.609	2.00%/4.00%/3.58%	Bidirectional	64%
NP_060988	HGNC:18043	55388	ENSG00000065328	MCM10	vpr;	3	unknown;forward;	Forward/Bidirectional 	0.373	0.67%/3.33%/2.69%	Forward	55%
NP_061152	HGNC:18541	55904	ENSG00000005483	KMT2E	env;	3	unknown;forward;	Forward/Bidirectional 	0.746	2.00%/2.00%/0.60%	Forward	77%
NP_064504	HGNC:23721	56829	ENSG00000105939	ZC3HAV1	gag;gag-pol;	3	unknown;forward;	Forward/Bidirectional 	0.744	2.00%/2.00%/0.60%	Forward	77%
NP_064628	HGNC:18002	56993	ENSG00000100216	TOMM22	gag-pol;vpr;	3	unknown;forward;	Forward/Bidirectional 	0.466	2.67%/2.00%/2.09%	Bidirectional	51%
NP_065816	HGNC:30313	23352	ENSG00000127481	UBR4	gag-pol;rev;vpr;	3	unknown;	Forward/Backward/Bidirectional 	0.997	4.67%/0.00%/0.60%	Backward	89%
NP_068779	HGNC:6943	4170	ENSG00000143384	MCL1	env;gag-pol;vpr;	3	unknown;forward;	Forward/Bidirectional 	0.249	0.67%/2.00%/1.49%	Forward	57%
NP_071327	HGNC:10676	23753	ENSG00000128228	SDF2L1	env;	3	unknown;	Forward/Backward/Bidirectional 	0.146	0.00%/4.00%/3.88%	Forward	51%
NP_073568	HGNC:29923	64710	ENSG00000069275	NUCKS1	gag;tat;	3	unknown;backward;	Backward/Bidirectional 	0.222	2.00%/4.00%/3.28%	Bidirectional	62%
NP_078781	HGNC:14874	79400	ENSG00000255346	NOX5	env;tat;	3	unknown;forward;	Forward/Bidirectional 	0.574	2.67%/2.00%/2.39%	Bidirectional	54%
NP_078938	HGNC:29830	55226	ENSG00000135372	NAT10	gag;rev;	3	unknown;	Forward/Backward/Bidirectional 	0.895	5.33%/0.67%/1.19%	Backward	74%
NP_085151	HGNC:30412	80854	ENSG00000145391	SETD7	tat;	3	unknown;backward;	Backward/Bidirectional 	0.143	0.00%/4.00%/3.88%	Bidirectional	100%
NP_110437	HGNC:21073	81567	ENSG00000239264	TXNDC5	env;	3	unknown;	Forward/Backward/Bidirectional 	0.481	0.67%/1.33%/2.09%	Bidirectional	51%
NP_203746	HGNC:25464	89849	ENSG00000168010	ATG16L2	gag-pol;nef;	3	unknown;	Forward/Backward/Bidirectional 	0.624	2.67%/0.67%/1.79%	Backward	52%
NP_258257	HGNC:23368	89853	ENSG00000196814	MVB12B	gag;	3	unknown;	Forward/Backward/Bidirectional 	0.140	0.00%/4.00%/3.88%	Forward	51%
NP_542409	HGNC:12480	140739	ENSG00000184182	UBE2F	vif;	3	unknown;	Forward/Backward/Bidirectional 	0.527	5.33%/1.33%/3.58%	Backward	52%
NP_689676	HGNC:24965	146956	ENSG00000154920	EME1	vpr;	3	unknown;forward;	Forward/Bidirectional 	0.363	0.67%/3.33%/2.69%	Forward	55%
NP_733821	HGNC:6636	4000	ENSG00000160789	LMNA	tat;vpr;	3	unknown;forward;	Forward/Bidirectional 	0.821	3.33%/0.67%/1.19%	Bidirectional	64%
NP_000092	HGNC:2577	1535	ENSG00000051523	CYBA	nef;tat;	2	unknown;forward;	Forward/Bidirectional 	0.250	0.67%/2.00%/1.49%	Forward	57%
NP_000104	HGNC:3098	1861	ENSG00000136827	TOR1A	env;	2	unknown;	Forward/Backward/Bidirectional 	0.436	1.33%/3.33%/1.79%	Forward	52%
NP_000204	HGNC:6158	3691	ENSG00000132470	ITGB4	gag-pol;tat;	2	unknown;forward;	Forward/Bidirectional 	0.668	6.67%/2.00%/2.99%	Bidirectional	60%
NP_000262	HGNC:7897	4864	ENSG00000141458	NPC1	gag;	2	unknown;	Forward/Backward/Bidirectional 	0.457	2.00%/1.33%/1.49%	Backward	41%
NP_000282	HGNC:8896	5230	ENSG00000102144	PGK1	env;tat;	2	unknown;forward;	Forward/Bidirectional 	0.396	2.67%/3.33%/2.09%	Forward	61%
NP_000350	HGNC:11777	7051	ENSG00000092295	TGM1	env;	2	unknown;backward;	Backward/Bidirectional 	0.465	2.67%/2.00%/2.09%	Backward	56%
NP_000390	HGNC:3239	1959	ENSG00000122877	EGR2	tat;	2	unknown;forward;	Forward/Bidirectional 	0.121	0.00%/4.67%/2.69%	Forward	63%
NP_000421	HGNC:8574	5048	ENSG00000007168	PAFAH1B1	tat;	2	unknown;	Forward/Backward/Bidirectional 	0.404	1.33%/2.67%/2.09%	Forward	44%
NP_000544	HGNC:12791	7486	ENSG00000165392	WRN	tat;	2	unknown;	Forward/Backward/Bidirectional 	0.831	3.33%/0.67%/1.19%	Backward	64%
NP_000557	HGNC:3613	2209	ENSG00000150337	FCGR1A	env;nef;	2	unknown;forward;	Forward/Bidirectional 	0.198	0.00%/1.33%/2.69%	Bidirectional	67%
NP_000875	HGNC:6053	3615	ENSG00000178035	IMPDH2	env;tat;	2	unknown;forward;	Forward/Bidirectional 	0.283	0.00%/3.33%/2.69%	Forward	55%
NP_000966	HGNC:10301	6135	ENSG00000142676	RPL11	gag;vpr;	2	unknown;forward;	Forward/Bidirectional 	0.531	5.33%/1.33%/3.58%	Bidirectional	73%
NP_000979	HGNC:10328	6155	ENSG00000131469	RPL27	rev;tat;	2	unknown;forward;	Forward/Bidirectional 	0.516	2.67%/2.00%/2.99%	Bidirectional	60%
NP_000987	HGNC:10345	6165	ENSG00000182899	RPL35A	rev;tat;	2	unknown;forward;	Forward/Bidirectional 	0.285	0.00%/3.33%/2.69%	Forward	55%
NP_000997	HGNC:10421	6189	ENSG00000145425	RPS3A	gag-pol;rev;	2	unknown;forward;	Forward/Bidirectional 	0.539	5.33%/1.33%/3.58%	Bidirectional	73%
NP_001000	HGNC:10426	6193	ENSG00000083845	RPS5	gag;rev;	2	unknown;	Forward/Backward/Bidirectional 	0.409	1.33%/2.67%/2.09%	Forward	44%
NP_001002858	HGNC:537	302	ENSG00000182718	ANXA2	gag;	2	unknown;	Forward/Backward/Bidirectional 	0.398	2.67%/3.33%/2.09%	Forward	41%
NP_001003818	HGNC:16277	117854	ENSG00000121236	TRIM6	gag;	2	unknown;	Forward/Backward/Bidirectional 	0.657	2.00%/2.00%/1.79%	Backward	35%
NP_001012	HGNC:10397	6218	ENSG00000182774	RPS17	gag-pol;rev;	2	unknown;forward;	Forward/Bidirectional 	0.408	1.33%/2.67%/2.09%	Forward	56%
NP_001016	HGNC:10410	6228	ENSG00000186468	RPS23	gag-pol;rev;	2	unknown;forward;	Forward/Bidirectional 	0.477	2.67%/2.00%/2.09%	Bidirectional	51%
NP_001026881	HGNC:29205	57222	ENSG00000113719	ERGIC1	env;nef;	2	unknown;	Forward/Backward/Bidirectional 	0.317	0.67%/4.67%/1.49%	Forward	68%
NP_001092872	HGNC:1596	8812	ENSG00000090061	CCNK	nef;	2	unknown;	Forward/Backward/Bidirectional 	0.257	0.67%/2.00%/1.49%	Forward	48%
NP_001106674	HGNC:7629	4666	ENSG00000196531	NACA	env;vif;	2	unknown;forward;	Forward/Bidirectional 	0.426	1.33%/3.33%/1.79%	Forward	65%
NP_001116078	HGNC:6501	3920	ENSG00000005893	LAMP2	gag;vpr;	2	unknown;	Forward/Backward/Bidirectional 	0.180	0.67%/5.33%/2.09%	Forward	66%
NP_001138360	HGNC:947	10458	ENSG00000175866	BAIAP2	gag;	2	unknown;backward;	Backward/Bidirectional 	0.509	2.67%/2.00%/2.99%	Bidirectional	53%
NP_001139277	HGNC:29597	345611	ENSG00000237693	IRGM	nef;	2	unknown;	Forward/Backward/Bidirectional 	0.153	0.00%/4.00%/3.88%	Forward	51%
NP_001264993	HGNC:4593	2911	ENSG00000152822	GRM1	tat;	2	unknown;forward;	Forward/Bidirectional 	0.708	1.33%/0.00%/0.60%	Bidirectional	100%
NP_001307	HGNC:2431	1434	ENSG00000124207	CSE1L	gag-pol;tat;	2	unknown;forward;	Forward/Bidirectional 	0.667	6.67%/2.00%/2.99%	Bidirectional	60%
NP_001341	HGNC:2681	1616	ENSG00000204209	DAXX	gag-pol;	2	unknown;	Forward/Backward/Bidirectional 	0.642	2.00%/2.00%/1.79%	Backward	35%
NP_001424	HGNC:3449	2081	ENSG00000178607	ERN1	env;tat;	2	unknown;forward;	Forward/Bidirectional 	0.432	1.33%/3.33%/1.79%	Forward	65%
NP_001449	HGNC:3756	2318	ENSG00000128591	FLNC	env;gag-pol;	2	unknown;forward;	Forward/Bidirectional 	0.896	5.33%/0.67%/1.19%	Bidirectional	64%
NP_001527	HGNC:5187	3276	ENSG00000126457	PRMT1	gag;	2	unknown;	Forward/Backward/Bidirectional 	0.453	2.00%/1.33%/1.49%	Backward	41%
NP_001623	HGNC:439	250	ENSG00000163283	ALPP	env;gag-pol;	2	unknown;forward;	Forward/Bidirectional 	0.679	6.67%/2.00%/2.99%	Bidirectional	60%
NP_001635	HGNC:604	339	ENSG00000111701	APOBEC1	gag;tat;	2	unknown;forward;	Forward/Bidirectional 	0.249	0.67%/2.00%/1.49%	Forward	57%
NP_001678	HGNC:837	513	ENSG00000099624	ATP5F1D	vpr;vpu;	2	unknown;forward;	Forward/Bidirectional 	0.277	1.33%/5.33%/3.58%	Forward	60%
NP_001679	HGNC:840	515	ENSG00000116459	ATP5PB	vpr;vpu;	2	unknown;forward;	Forward/Bidirectional 	0.736	2.00%/1.33%/1.49%	Bidirectional	53%
NP_001753	HGNC:1620	908	ENSG00000146731	CCT6A	tat;vif;	2	unknown;forward;	Forward/Bidirectional 	0.679	6.67%/2.00%/2.99%	Bidirectional	60%
NP_001797	HGNC:1837	1054	ENSG00000153879	CEBPG	nef;tat;	2	unknown;	Forward/Backward/Bidirectional 	0.201	0.00%/3.33%/3.28%	Forward	50%
NP_001805	HGNC:2528	1075	ENSG00000109861	CTSC	env;tat;	2	unknown;forward;	Forward/Bidirectional 	0.186	0.00%/1.33%/2.69%	Bidirectional	67%
NP_001858	HGNC:2292	1350	ENSG00000127184	COX7C	gag;tat;	2	unknown;forward;	Forward/Bidirectional 	0.488	0.67%/1.33%/2.09%	Bidirectional	61%
NP_002078	HGNC:4601	2896	ENSG00000030582	GRN	tat;	2	unknown;backward;	Backward/Bidirectional 	0.339	1.33%/1.33%/3.28%	Bidirectional	71%
NP_002148	HGNC:5269	3336	ENSG00000115541	HSPE1	gag-pol;tat;	2	unknown;forward;	Forward/Bidirectional 	0.173	0.67%/5.33%/2.09%	Forward	72%
NP_002153	HGNC:5346	3385	ENSG00000076662	ICAM3	env;	2	unknown;	Forward/Backward/Bidirectional 	0.516	2.67%/2.00%/2.99%	Bidirectional	39%
NP_002237	HGNC:6278	3777	ENSG00000171303	KCNK3	vpu;	2	unknown;	Forward/Backward/Bidirectional 	0.103	0.67%/2.67%/3.28%	Bidirectional	50%
NP_002296	HGNC:6561	3956	ENSG00000100097	LGALS1	env;	2	unknown;	Forward/Backward/Bidirectional 	0.102	0.67%/2.67%/3.28%	Bidirectional	50%
NP_002302	HGNC:6600	3980	ENSG00000005156	LIG3	rev;tat;	2	unknown;forward;	Forward/Bidirectional 	0.409	1.33%/2.67%/2.09%	Forward	56%
NP_002334	HGNC:6720	4057	ENSG00000012223	LTF	env;gag-pol;	2	unknown;backward;	Backward/Bidirectional 	0.501	2.67%/2.00%/2.99%	Bidirectional	53%
NP_002366	HGNC:6862	4134	ENSG00000047849	MAP4	gag;	2	unknown;forward;	Forward/Bidirectional 	0.701	1.33%/0.00%/0.60%	Bidirectional	100%
NP_002380	HGNC:6953	4179	ENSG00000117335	CD46	gag;nef;	2	unknown;forward;	Forward/Bidirectional 	0.096	0.00%/5.33%/1.49%	Forward	78%
NP_002413	HGNC:7173	4314	ENSG00000149968	MMP3	env;tat;	2	unknown;forward;	Forward/Bidirectional 	0.303	0.67%/4.67%/1.49%	Forward	76%
NP_002471	HGNC:7618	4659	ENSG00000058272	PPP1R12A	gag;tat;	2	unknown;forward;	Forward/Bidirectional 	0.862	2.67%/1.33%/0.90%	Forward	60%
NP_002516	HGNC:7995	4898	ENSG00000078618	NRDC	rev;vif;	2	unknown;	Forward/Backward/Bidirectional 	0.834	3.33%/0.67%/1.19%	Backward	64%
NP_002583	HGNC:8729	5111	ENSG00000132646	PCNA	tat;	2	unknown;forward;	Forward/Bidirectional 	0.304	0.67%/4.67%/1.49%	Forward	76%
NP_002618	HGNC:8878	5214	ENSG00000067057	PFKP	rev;tat;	2	unknown;forward;	Forward/Bidirectional 	0.414	1.33%/2.67%/2.09%	Forward	56%
NP_002650	HGNC:9053	5329	ENSG00000011422	PLAUR	env;gag;	2	unknown;forward;	Forward/Bidirectional 	0.141	0.00%/4.00%/3.88%	Forward	51%
NP_002828	HGNC:9665	5787	ENSG00000127329	PTPRB	env;tat;	2	unknown;forward;	Forward/Bidirectional 	0.978	4.00%/0.00%/1.49%	Bidirectional	100%
NP_002846	HGNC:9706	5818	ENSG00000110400	NECTIN1	env;tat;	2	unknown;	Forward/Backward/Bidirectional 	0.465	2.67%/2.00%/2.09%	Backward	39%
NP_002874	HGNC:9854	5905	ENSG00000100401	RANGAP1	rev;tat;	2	unknown;	Forward/Backward/Bidirectional 	0.667	6.67%/2.00%/2.99%	Backward	57%
NP_002878	HGNC:9870	5917	ENSG00000113643	RARS	gag;	2	unknown;	Forward/Backward/Bidirectional 	0.818	2.00%/1.33%/0.90%	Backward	47%
NP_002892	HGNC:9934	5954	ENSG00000049449	RCN1	env;gag-pol;	2	unknown;	Forward/Backward/Bidirectional 	0.699	6.00%/0.00%/1.19%	Backward	83%
NP_002895	HGNC:13974	7936	ENSG00000204356	NELFE	tat;	2	unknown;backward;	Backward/Bidirectional 	0.485	0.67%/1.33%/2.09%	Bidirectional	76%
NP_002898	HGNC:9948	5965	ENSG00000004700	RECQL	gag-pol;rev;	2	unknown;	Forward/Backward/Bidirectional 	0.382	2.67%/3.33%/2.09%	Forward	41%
NP_002907	HGNC:9972	5984	ENSG00000163918	RFC4	tat;	2	unknown;forward;	Forward/Bidirectional 	0.276	1.33%/5.33%/3.58%	Forward	60%
NP_002924	HGNC:10044	6035	ENSG00000129538	RNASE1	env;	2	unknown;forward;	Forward/Bidirectional 	0.407	1.33%/2.67%/2.09%	Forward	56%
NP_002932	HGNC:10249	6091	ENSG00000169855	ROBO1	env;	2	unknown;	Forward/Backward/Bidirectional 	0.731	2.00%/1.33%/1.49%	Backward	41%
NP_002991	HGNC:10681	6390	ENSG00000117118	SDHB	tat;	2	unknown;forward;	Forward/Bidirectional 	0.654	2.00%/2.00%/1.79%	Forward	53%
NP_003111	HGNC:11241	6688	ENSG00000066336	SPI1	env;gag-pol;	2	unknown;	Forward/Backward/Bidirectional 	0.415	1.33%/2.67%/2.09%	Forward	44%
NP_003124	HGNC:11304	6726	ENSG00000143742	SRP9	env;rev;	2	unknown;forward;	Forward/Bidirectional 	0.544	3.33%/2.00%/2.09%	Bidirectional	51%
NP_003125	HGNC:11299	6727	ENSG00000140319	SRP14	gag;tat;	2	unknown;forward;	Forward/Bidirectional 	0.124	0.00%/4.67%/2.69%	Forward	63%
NP_003134	HGNC:11317	6742	ENSG00000106028	SSBP1	rev;tat;	2	unknown;forward;	Forward/Bidirectional 	0.614	2.00%/4.00%/3.58%	Forward	53%
NP_003137	HGNC:11327	6749	ENSG00000149136	SSRP1	tat;	2	unknown;	Forward/Backward/Bidirectional 	0.780	3.33%/0.00%/1.79%	Backward	65%
NP_003168	HGNC:11491	6850	ENSG00000165025	SYK	gag;nef;	2	unknown;forward;	Forward/Bidirectional 	0.767	2.67%/0.67%/2.99%	Bidirectional	82%
NP_003187	HGNC:11615	6920	ENSG00000204219	TCEA3	tat;	2	unknown;	Forward/Backward/Bidirectional 	0.163	0.67%/5.33%/2.09%	Forward	66%
NP_003189	HGNC:11620	6924	ENSG00000011007	ELOA	nef;tat;	2	unknown;forward;	Forward/Bidirectional 	0.557	3.33%/2.00%/2.09%	Bidirectional	51%
NP_003232	HGNC:11780	7047	ENSG00000163810	TGM4	env;	2	unknown;backward;	Backward/Bidirectional 	0.569	2.67%/2.00%/2.39%	Backward	53%
NP_003233	HGNC:11773	7048	ENSG00000163513	TGFBR2	gag;vpu;	2	unknown;	Forward/Backward/Bidirectional 	0.297	0.00%/3.33%/2.69%	Forward	55%
NP_003236	HGNC:11779	7053	ENSG00000125780	TGM3	env;	2	unknown;backward;	Backward/Bidirectional 	0.559	3.33%/2.00%/2.09%	Backward	61%
NP_003241	HGNC:11796	7067	ENSG00000126351	THRA	tat;	2	unknown;	Forward/Backward/Bidirectional 	0.226	2.00%/4.00%/3.28%	Forward	43%
NP_003246	HGNC:11821	7077	ENSG00000035862	TIMP2	tat;	2	unknown;forward;	Forward/Bidirectional 	0.163	0.67%/5.33%/2.09%	Forward	72%
NP_003267	HGNC:11875	7112	ENSG00000120802	TMPO	gag;tat;	2	unknown;forward;	Forward/Bidirectional 	0.534	5.33%/1.33%/3.58%	Bidirectional	73%
NP_003306	HGNC:12392	7266	ENSG00000168259	DNAJC7	gag-pol;vif;	2	unknown;forward;	Forward/Bidirectional 	0.410	1.33%/2.67%/2.09%	Forward	56%
NP_003312	HGNC:12420	7284	ENSG00000178952	TUFM	env;gag-pol;	2	unknown;forward;	Forward/Bidirectional 	0.338	1.33%/1.33%/3.28%	Bidirectional	71%
NP_003351	HGNC:12555	7368	ENSG00000174607	UGT8	env;	2	unknown;	Forward/Backward/Bidirectional 	0.527	5.33%/1.33%/3.58%	Backward	52%
NP_003363	HGNC:12662	7411	ENSG00000155959	VBP1	gag-pol;	2	unknown;	Forward/Backward/Bidirectional 	0.642	2.00%/2.00%/1.79%	Backward	35%
NP_003477	HGNC:11063	8140	ENSG00000103257	SLC7A5	env;	2	unknown;backward;	Backward/Bidirectional 	0.284	0.00%/3.33%/2.69%	Bidirectional	100%
NP_003487	HGNC:12347	8295	ENSG00000196367	TRRAP	tat;	2	unknown;	Forward/Backward/Bidirectional 	0.964	4.00%/0.00%/1.49%	Backward	73%
NP_003529	HGNC:4781	8359	ENSG00000278637	HIST1H4A	rev;tat;	2	unknown;	Forward/Backward/Bidirectional 	0.188	0.00%/1.33%/2.69%	Bidirectional	67%
NP_003592	HGNC:11101	8467	ENSG00000153147	SMARCA5	tat;vpr;	2	unknown;	Forward/Backward/Bidirectional 	0.788	3.33%/0.00%/1.79%	Backward	65%
NP_003650	HGNC:327	8540	ENSG00000018510	AGPS	gag;vpr;	2	unknown;	Forward/Backward/Bidirectional 	0.922	4.67%/0.67%/0.90%	Backward	75%
NP_003681	HGNC:9438	8575	ENSG00000180228	PRKRA	rev;tat;	2	unknown;	Forward/Backward/Bidirectional 	0.247	0.67%/2.00%/1.49%	Forward	48%
NP_003743	HGNC:3279	8663	ENSG00000184110	EIF3C	gag-pol;	2	unknown;	Forward/Backward/Bidirectional 	0.827	3.33%/0.67%/1.19%	Backward	64%
NP_003745	HGNC:3275	8665	ENSG00000175390	EIF3F	gag-pol;	2	unknown;	Forward/Backward/Bidirectional 	0.334	1.33%/1.33%/3.28%	Bidirectional	55%
NP_003748	HGNC:3272	8668	ENSG00000084623	EIF3I	gag-pol;rev;	2	unknown;	Forward/Backward/Bidirectional 	0.373	0.67%/3.33%/2.69%	Forward	50%
NP_003791	HGNC:10073	8732	ENSG00000111880	RNGTT	tat;	2	unknown;forward;	Forward/Bidirectional 	0.571	2.67%/2.00%/2.39%	Bidirectional	54%
NP_003812	HGNC:10020	8767	ENSG00000104312	RIPK2	gag-pol;	2	unknown;forward;	Forward/Bidirectional 	0.676	6.67%/2.00%/2.99%	Bidirectional	60%
NP_003839	HGNC:11450	8801	ENSG00000172340	SUCLG2	gag-pol;	2	unknown;	Forward/Backward/Bidirectional 	0.481	0.67%/1.33%/2.09%	Bidirectional	51%
NP_003904	HGNC:17346	8899	ENSG00000112739	PRPF4B	gag-pol;rev;	2	unknown;forward;	Forward/Bidirectional 	0.948	1.33%/0.67%/0.30%	Forward	69%
NP_003905	HGNC:1577	8900	ENSG00000133101	CCNA1	tat;vif;	2	unknown;forward;	Forward/Bidirectional 	0.466	2.67%/2.00%/2.09%	Bidirectional	51%
NP_003947	HGNC:1907	9023	ENSG00000138135	CH25H	gag;tat;	2	unknown;forward;	Forward/Bidirectional 	0.407	1.33%/2.67%/2.09%	Forward	56%
NP_004159	HGNC:10680	6389	ENSG00000073578	SDHA	nef;vpr;	2	unknown;forward;	Forward/Bidirectional 	0.436	1.33%/3.33%/1.79%	Forward	65%
NP_004162	HGNC:10940	6506	ENSG00000110436	SLC1A2	env;tat;	2	unknown;forward;	Forward/Bidirectional 	0.328	1.33%/1.33%/3.28%	Bidirectional	71%
NP_004209	HGNC:9761	9230	ENSG00000185236	RAB11B	nef;	2	unknown;backward;	Backward/Bidirectional 	0.370	0.67%/3.33%/2.69%	Bidirectional	80%
NP_004220	HGNC:2370	9282	ENSG00000180182	MED14	tat;	2	unknown;backward;	Backward/Bidirectional 	0.715	1.33%/0.00%/0.60%	Backward	69%
NP_004246	HGNC:2267	9377	ENSG00000178741	COX5A	env;tat;	2	unknown;forward;	Forward/Bidirectional 	0.528	5.33%/1.33%/3.58%	Bidirectional	73%
NP_004271	HGNC:3212	9521	ENSG00000124802	EEF1E1	gag;gag-pol;	2	unknown;forward;	Forward/Bidirectional 	0.378	0.67%/3.33%/2.69%	Forward	55%
NP_004292	HGNC:24124	86	ENSG00000136518	ACTL6A	tat;	2	unknown;forward;	Forward/Bidirectional 	0.297	0.00%/3.33%/2.69%	Forward	55%
NP_004335	HGNC:1867	1069	ENSG00000147400	CETN2	gag;vpr;	2	unknown;forward;	Forward/Bidirectional 	0.342	0.67%/3.33%/4.48%	Bidirectional	57%
NP_004406	HGNC:3052	1832	ENSG00000096696	DSP	gag-pol;tat;	2	unknown;forward;	Forward/Bidirectional 	0.970	4.00%/0.00%/1.49%	Bidirectional	100%
NP_004447	HGNC:3527	2146	ENSG00000106462	EZH2	tat;	2	unknown;	Forward/Backward/Bidirectional 	0.356	0.67%/3.33%/4.48%	Bidirectional	53%
NP_004468	HGNC:3954	2483	ENSG00000109536	FRG1	gag;tat;	2	unknown;forward;	Forward/Bidirectional 	0.496	0.67%/1.33%/2.09%	Bidirectional	61%
NP_004478	HGNC:4429	2804	ENSG00000173230	GOLGB1	env;	2	unknown;	Forward/Backward/Bidirectional 	0.979	4.00%/0.00%/1.49%	Backward	73%
NP_004504	HGNC:5980	3603	ENSG00000172349	IL16	env;tat;	2	unknown;backward;	Backward/Bidirectional 	0.130	0.00%/4.67%/2.69%	Bidirectional	100%
NP_004630	HGNC:13919	7917	ENSG00000204463	BAG6	vif;	2	unknown;	Forward/Backward/Bidirectional 	0.347	0.67%/3.33%/4.48%	Bidirectional	53%
NP_004685	HGNC:10927	9120	ENSG00000108932	SLC16A6	gag;vif;	2	unknown;forward;	Forward/Bidirectional 	0.298	0.00%/3.33%/2.69%	Forward	55%
NP_004706	HGNC:2498	9150	ENSG00000060069	CTDP1	tat;	2	unknown;forward;	Forward/Bidirectional 	0.800	3.33%/0.00%/1.79%	Bidirectional	100%
NP_004746	HGNC:10434	9252	ENSG00000100784	RPS6KA5	tat;vpu;	2	unknown;forward;	Forward/Bidirectional 	0.874	2.67%/1.33%/0.90%	Forward	60%
NP_004757	HGNC:2232	9276	ENSG00000184432	COPB2	env;nef;	2	unknown;	Forward/Backward/Bidirectional 	0.684	6.00%/0.00%/1.19%	Backward	83%
NP_004844	HGNC:11443	9482	ENSG00000170310	STX8	gag;nef;	2	unknown;	Forward/Backward/Bidirectional 	0.431	1.33%/3.33%/1.79%	Forward	52%
NP_004981	HGNC:6898	4141	ENSG00000166986	MARS	gag;	2	unknown;	Forward/Backward/Bidirectional 	0.772	2.67%/0.67%/2.99%	Bidirectional	47%
NP_004999	HGNC:7819	4809	ENSG00000100138	SNU13	gag;tat;	2	unknown;forward;	Forward/Bidirectional 	0.159	0.00%/4.00%/3.88%	Forward	51%
NP_005042	HGNC:9751	5859	ENSG00000172053	QARS	gag;	2	unknown;	Forward/Backward/Bidirectional 	0.784	3.33%/0.00%/1.79%	Backward	65%
NP_005094	HGNC:3659	9638	ENSG00000149557	FEZ1	gag;	2	unknown;	Forward/Backward/Bidirectional 	0.494	0.67%/1.33%/2.09%	Bidirectional	51%
NP_005152	HGNC:339	187	ENSG00000134817	APLNR	env;	2	unknown;	Forward/Backward/Bidirectional 	0.184	0.00%/1.33%/2.69%	Bidirectional	67%
NP_005210	HGNC:2876	1729	ENSG00000131504	DIAPH1	gag-pol;	2	unknown;forward;	Forward/Bidirectional 	0.454	2.00%/1.33%/1.49%	Bidirectional	53%
NP_005229	HGNC:3488	2113	ENSG00000134954	ETS1	tat;	2	unknown;	Forward/Backward/Bidirectional 	0.260	0.67%/2.00%/1.49%	Forward	48%
NP_005261	HGNC:4318	2736	ENSG00000074047	GLI2	tat;	2	unknown;	Forward/Backward/Bidirectional 	0.475	2.67%/2.00%/2.09%	Backward	39%
NP_005281	HGNC:4469	2838	ENSG00000154165	GPR15	env;	2	unknown;forward;	Forward/Bidirectional 	0.173	0.67%/5.33%/2.09%	Forward	72%
NP_005313	HGNC:4719	3009	ENSG00000184357	HIST1H1B	gag;tat;	2	unknown;forward;	Forward/Bidirectional 	0.179	0.67%/5.33%/2.09%	Forward	72%
NP_005436	HGNC:2468	9126	ENSG00000108055	SMC3	tat;vpr;	2	unknown;forward;	Forward/Bidirectional 	0.903	3.33%/1.33%/0.90%	Forward	60%
NP_005457	HGNC:19970	10001	ENSG00000133997	MED6	tat;	2	unknown;backward;	Backward/Bidirectional 	0.554	3.33%/2.00%/2.09%	Backward	61%
NP_005474	HGNC:1910	10036	ENSG00000167670	CHAF1A	env;	2	unknown;	Forward/Backward/Bidirectional 	0.382	2.67%/3.33%/2.09%	Forward	41%
NP_005578	HGNC:6993	4205	ENSG00000068305	MEF2A	tat;	2	unknown;forward;	Forward/Bidirectional 	0.286	0.00%/3.33%/2.69%	Forward	55%
NP_005689	HGNC:10565	10067	ENSG00000116521	SCAMP3	vpr;vpu;	2	unknown;forward;	Forward/Bidirectional 	0.337	1.33%/1.33%/3.28%	Bidirectional	71%
NP_005722	HGNC:705	10109	ENSG00000163466	ARPC2	env;	2	unknown;forward;	Forward/Bidirectional 	0.415	1.33%/2.67%/2.09%	Forward	56%
NP_005736	HGNC:16695	10134	ENSG00000185825	BCAP31	env;nef;	2	unknown;	Forward/Backward/Bidirectional 	0.362	0.67%/3.33%/2.69%	Forward	50%
NP_005787	HGNC:13722	10204	ENSG00000102898	NUTF2	gag;gag-pol;	2	unknown;backward;	Backward/Bidirectional 	0.430	1.33%/3.33%/1.79%	Bidirectional	57%
NP_005900	HGNC:6836	4131	ENSG00000131711	MAP1B	vif;	2	unknown;forward;	Forward/Bidirectional 	0.697	6.00%/0.00%/1.19%	Bidirectional	100%
NP_006006	HGNC:11110	8289	ENSG00000117713	ARID1A	tat;	2	unknown;	Forward/Backward/Bidirectional 	0.879	2.67%/1.33%/0.90%	Backward	54%
NP_006109	HGNC:16915	10456	ENSG00000143575	HAX1	rev;	2	unknown;	Forward/Backward/Bidirectional 	0.400	1.33%/2.67%/2.09%	Forward	44%
NP_006176	HGNC:8059	4926	ENSG00000137497	NUMA1	gag-pol;tat;	2	unknown;forward;	Forward/Bidirectional 	0.987	4.67%/0.00%/0.60%	Bidirectional	100%
NP_006222	HGNC:9177	5426	ENSG00000177084	POLE	gag-pol;tat;	2	unknown;	Forward/Backward/Bidirectional 	0.895	5.33%/0.67%/1.19%	Backward	74%
NP_006247	HGNC:9406	5586	ENSG00000065243	PKN2	gag;vpu;	2	unknown;	Forward/Backward/Bidirectional 	0.878	2.67%/1.33%/0.90%	Backward	54%
NP_006294	HGNC:20609	7965	ENSG00000106305	AIMP2	gag;	2	unknown;	Forward/Backward/Bidirectional 	0.357	0.67%/3.33%/4.48%	Bidirectional	53%
NP_006351	HGNC:24460	10480	ENSG00000149100	EIF3M	gag-pol;rev;	2	unknown;	Forward/Backward/Bidirectional 	0.469	2.67%/2.00%/2.09%	Backward	39%
NP_006397	HGNC:17169	10549	ENSG00000123131	PRDX4	env;	2	unknown;forward;	Forward/Bidirectional 	0.337	1.33%/1.33%/3.28%	Bidirectional	71%
NP_006418	HGNC:17712	10572	ENSG00000184990	SIVA1	env;	2	unknown;	Forward/Backward/Bidirectional 	0.192	0.00%/1.33%/2.69%	Bidirectional	67%
NP_006523	HGNC:23114	8178	ENSG00000105656	ELL	tat;	2	unknown;	Forward/Backward/Bidirectional 	0.589	1.33%/0.00%/2.69%	Bidirectional	67%
NP_006539	HGNC:28867	10644	ENSG00000073792	IGF2BP2	gag;rev;	2	unknown;backward;	Backward/Bidirectional 	0.262	1.33%/5.33%/3.58%	Bidirectional	73%
NP_006557	HGNC:16961	10666	ENSG00000150637	CD226	nef;vif;	2	unknown;forward;	Forward/Bidirectional 	0.213	0.00%/3.33%/3.28%	Forward	50%
NP_006591	HGNC:8045	10726	ENSG00000090273	NUDC	gag-pol;tat;	2	unknown;forward;	Forward/Bidirectional 	0.641	2.00%/2.00%/1.79%	Forward	53%
NP_006635	HGNC:16969	10808	ENSG00000120694	HSPH1	env;	2	unknown;	Forward/Backward/Bidirectional 	0.521	5.33%/1.33%/3.58%	Backward	52%
NP_006657	HGNC:10475	10856	ENSG00000183207	RUVBL2	env;tat;	2	unknown;	Forward/Backward/Bidirectional 	0.714	1.33%/0.00%/0.60%	Backward	69%
NP_006697	HGNC:15630	10915	ENSG00000113649	TCERG1	tat;	2	unknown;	Forward/Backward/Bidirectional 	0.813	2.00%/1.33%/0.90%	Backward	47%
NP_006704	HGNC:19985	10923	ENSG00000113387	SUB1	rev;tat;	2	unknown;	Forward/Backward/Bidirectional 	0.603	2.00%/4.00%/3.58%	Forward	42%
NP_006727	HGNC:5228	3300	ENSG00000135924	DNAJB2	vif;vpr;	2	unknown;forward;	Forward/Bidirectional 	0.562	2.67%/2.00%/2.39%	Bidirectional	54%
NP_006793	HGNC:10767	10946	ENSG00000183431	SF3A3	gag-pol;rev;	2	unknown;	Forward/Backward/Bidirectional 	0.781	3.33%/0.00%/1.79%	Backward	65%
NP_006803	HGNC:16994	10956	ENSG00000135506	OS9	env;	2	unknown;	Forward/Backward/Bidirectional 	0.517	2.67%/2.00%/2.99%	Bidirectional	39%
NP_006810	HGNC:11387	10963	ENSG00000168439	STIP1	rev;tat;	2	unknown;forward;	Forward/Bidirectional 	0.787	3.33%/0.00%/1.79%	Bidirectional	100%
NP_006816	HGNC:16991	10970	ENSG00000136026	CKAP4	env;	2	unknown;	Forward/Backward/Bidirectional 	0.657	2.00%/2.00%/1.79%	Backward	35%
NP_006828	HGNC:2240	10987	ENSG00000121022	COPS5	gag;vpr;	2	unknown;	Forward/Backward/Bidirectional 	0.574	2.67%/2.00%/2.39%	Backward	38%
NP_008867	HGNC:11124	6612	ENSG00000184900	SUMO3	gag-pol;tat;	2	unknown;forward;	Forward/Bidirectional 	0.442	2.00%/1.33%/1.49%	Bidirectional	53%
NP_008879	HGNC:11375	6782	ENSG00000155304	HSPA13	env;	2	unknown;	Forward/Backward/Bidirectional 	0.377	0.67%/3.33%/2.69%	Forward	50%
NP_008958	HGNC:17008	11073	ENSG00000163781	TOPBP1	env;	2	unknown;	Forward/Backward/Bidirectional 	0.752	2.00%/2.00%/0.60%	Backward	43%
NP_009089	HGNC:29905	7812	ENSG00000009307	CSDE1	gag;	2	unknown;forward;	Forward/Bidirectional 	0.414	1.33%/2.67%/2.09%	Forward	56%
NP_009140	HGNC:10344	11224	ENSG00000136942	RPL35	gag;gag-pol;	2	unknown;forward;	Forward/Bidirectional 	0.649	2.00%/2.00%/1.79%	Forward	53%
NP_009172	HGNC:17028	11267	ENSG00000159210	SNF8	gag;	2	unknown;backward;	Backward/Bidirectional 	0.646	2.00%/2.00%/1.79%	Backward	53%
NP_009176	HGNC:31326	11273	ENSG00000168488	ATXN2L	gag;	2	unknown;forward;	Forward/Bidirectional 	0.511	2.67%/2.00%/2.99%	Bidirectional	60%
NP_009199	HGNC:17032	11326	ENSG00000155659	VSIG4	env;nef;	2	unknown;forward;	Forward/Bidirectional 	0.069	0.67%/2.67%/2.69%	Bidirectional	50%
NP_009208	HGNC:30378	11336	ENSG00000180104	EXOC3	nef;	2	unknown;	Forward/Backward/Bidirectional 	0.683	6.00%/0.00%/1.19%	Backward	83%
NP_015556	HGNC:6391	3835	ENSG00000079616	KIF22	rev;vpr;	2	unknown;forward;	Forward/Bidirectional 	0.711	1.33%/0.00%/0.60%	Bidirectional	100%
NP_036340	HGNC:4817	23438	ENSG00000112855	HARS2	gag;	2	unknown;	Forward/Backward/Bidirectional 	0.637	2.67%/0.67%/1.79%	Backward	52%
NP_036457	HGNC:6890	22919	ENSG00000101367	MAPRE1	vpr;	2	unknown;forward;	Forward/Bidirectional 	0.490	0.67%/1.33%/2.09%	Bidirectional	61%
NP_036478	HGNC:8066	23636	ENSG00000213024	NUP62	gag-pol;rev;	2	unknown;	Forward/Backward/Bidirectional 	0.243	0.67%/2.00%/1.49%	Forward	48%
NP_037366	HGNC:24656	27335	ENSG00000178982	EIF3K	gag-pol;	2	unknown;	Forward/Backward/Bidirectional 	0.480	2.67%/2.00%/2.09%	Backward	39%
NP_037386	HGNC:11584	29110	ENSG00000183735	TBK1	vif;vpr;	2	unknown;	Forward/Backward/Bidirectional 	0.683	6.00%/0.00%/1.19%	Backward	83%
NP_037418	HGNC:24303	29890	ENSG00000259956	RBM15B	gag;gag-pol;	2	unknown;	Forward/Backward/Bidirectional 	0.827	3.33%/0.67%/1.19%	Backward	64%
NP_037498	HGNC:19989	29882	ENSG00000176248	ANAPC2	gag-pol;	2	unknown;	Forward/Backward/Bidirectional 	0.864	2.67%/1.33%/0.90%	Backward	54%
NP_054720	HGNC:17079	23163	ENSG00000125447	GGA3	gag;vpr;	2	unknown;backward;	Backward/Bidirectional 	0.585	1.33%/0.00%/2.69%	Bidirectional	67%
NP_054829	HGNC:9296	5511	ENSG00000117751	PPP1R8	tat;	2	unknown;backward;	Backward/Bidirectional 	0.474	2.67%/2.00%/2.09%	Backward	56%
NP_055055	HGNC:6612	8994	ENSG00000144791	LIMD1	gag-pol;	2	unknown;	Forward/Backward/Bidirectional 	0.171	0.67%/5.33%/2.09%	Forward	66%
NP_055205	HGNC:30646	27044	ENSG00000197157	SND1	gag;gag-pol;	2	unknown;forward;	Forward/Bidirectional 	0.792	3.33%/0.00%/1.79%	Bidirectional	100%
NP_055627	HGNC:28920	9859	ENSG00000143702	CEP170	vif;vpr;	2	unknown;	Forward/Backward/Bidirectional 	0.935	4.67%/0.67%/0.90%	Backward	75%
NP_055791	HGNC:13408	22984	ENSG00000148843	PDCD11	rev;tat;	2	unknown;backward;	Backward/Bidirectional 	0.954	1.33%/0.67%/0.30%	Backward	82%
NP_055811	HGNC:29185	23007	ENSG00000114805	PLCH1	env;tat;	2	unknown;forward;	Forward/Bidirectional 	0.655	2.00%/2.00%/1.79%	Forward	53%
NP_055841	HGNC:29177	23041	ENSG00000061987	MON2	gag;	2	unknown;	Forward/Backward/Bidirectional 	0.605	2.00%/4.00%/3.58%	Forward	42%
NP_055874	HGNC:15447	83660	ENSG00000171914	TLN2	gag;gag-pol;	2	unknown;forward;	Forward/Bidirectional 	0.955	1.33%/0.67%/0.30%	Forward	69%
NP_055987	HGNC:24903	23215	ENSG00000117523	PRRC2C	gag;	2	unknown;forward;	Forward/Bidirectional 	0.941	1.33%/0.67%/0.30%	Forward	69%
NP_056130	HGNC:29531	23367	ENSG00000155506	LARP1	gag;	2	unknown;forward;	Forward/Bidirectional 	0.737	2.00%/1.33%/1.49%	Bidirectional	53%
NP_056179	HGNC:17156	23643	ENSG00000154589	LY96	tat;vif;	2	unknown;forward;	Forward/Bidirectional 	0.051	0.00%/2.00%/2.09%	Bidirectional	51%
NP_056271	HGNC:24324	25920	ENSG00000188986	NELFB	tat;	2	unknown;backward;	Backward/Bidirectional 	0.711	1.33%/0.00%/0.60%	Backward	69%
NP_056292	HGNC:19353	25942	ENSG00000169375	SIN3A	gag-pol;tat;	2	unknown;forward;	Forward/Bidirectional 	0.754	2.00%/2.00%/0.60%	Forward	77%
NP_056515	HGNC:16287	27247	ENSG00000169599	NFU1	gag-pol;	2	unknown;	Forward/Backward/Bidirectional 	0.358	0.67%/3.33%/4.48%	Bidirectional	53%
NP_056516	HGNC:25222	27248	ENSG00000068912	ERLEC1	env;	2	unknown;	Forward/Backward/Bidirectional 	0.242	0.67%/2.00%/1.49%	Forward	48%
NP_056982	HGNC:18078	51341	ENSG00000178951	ZBTB7A	tat;	2	unknown;backward;	Backward/Bidirectional 	0.132	0.00%/4.67%/2.69%	Bidirectional	100%
NP_056986	HGNC:16806	51366	ENSG00000104517	UBR5	vpr;	2	unknown;	Forward/Backward/Bidirectional 	0.876	2.67%/1.33%/0.90%	Backward	54%
NP_057050	HGNC:15927	51614	ENSG00000125991	ERGIC3	env;	2	unknown;	Forward/Backward/Bidirectional 	0.229	2.00%/4.00%/3.28%	Forward	43%
NP_057134	HGNC:14042	65003	ENSG00000174547	MRPL11	gag;rev;	2	unknown;	Forward/Backward/Bidirectional 	0.458	2.00%/1.33%/1.49%	Backward	41%
NP_057167	HGNC:2159	1268	ENSG00000118432	CNR1	env;	2	unknown;forward;	Forward/Bidirectional 	0.186	0.00%/1.33%/2.69%	Bidirectional	67%
NP_057175	HGNC:18138	51386	ENSG00000100129	EIF3L	gag-pol;	2	unknown;	Forward/Backward/Bidirectional 	0.776	2.67%/0.67%/2.99%	Bidirectional	47%
NP_057225	HGNC:18745	51143	ENSG00000144635	DYNC1LI1	gag;vpr;	2	unknown;backward;	Backward/Bidirectional 	0.545	3.33%/2.00%/2.09%	Backward	61%
NP_057285	HGNC:17812	51421	ENSG00000114019	AMOTL2	gag;	2	unknown;	Forward/Backward/Bidirectional 	0.858	2.67%/0.67%/0.30%	Backward	73%
NP_057292	HGNC:18178	51160	ENSG00000160948	VPS28	gag;	2	unknown;backward;	Backward/Bidirectional 	0.592	1.33%/0.00%/2.69%	Bidirectional	67%
NP_057415	HGNC:30950	51193	ENSG00000121864	ZNF639	tat;	2	unknown;backward;	Backward/Bidirectional 	0.464	2.67%/2.00%/2.09%	Backward	56%
NP_057417	HGNC:16639	23524	ENSG00000167978	SRRM2	gag;tat;	2	unknown;	Forward/Backward/Bidirectional 	0.895	5.33%/0.67%/1.19%	Backward	74%
NP_057419	HGNC:9453	5625	ENSG00000100033	PRODH	env;	2	unknown;forward;	Forward/Bidirectional 	0.767	2.67%/0.67%/2.99%	Bidirectional	82%
NP_057654	HGNC:30208	51290	ENSG00000087502	ERGIC2	env;	2	unknown;	Forward/Backward/Bidirectional 	0.267	1.33%/5.33%/3.58%	Forward	52%
NP_057668	HGNC:15488	51561	ENSG00000110944	IL23A	env;	2	unknown;forward;	Forward/Bidirectional 	0.106	0.67%/2.67%/3.28%	Bidirectional	55%
NP_058651	HGNC:30605	51091	ENSG00000109618	SEPSECS	gag;	2	unknown;	Forward/Backward/Bidirectional 	0.367	0.67%/3.33%/2.69%	Forward	50%
NP_060087	HGNC:7881	4851	ENSG00000148400	NOTCH1	env;	2	unknown;forward;	Forward/Bidirectional 	0.574	2.67%/2.00%/2.39%	Bidirectional	54%
NP_060244	HGNC:21050	54901	ENSG00000145996	CDKAL1	nef;vif;	2	unknown;	Forward/Backward/Bidirectional 	0.720	2.00%/1.33%/1.49%	Backward	41%
NP_060582	HGNC:25535	55151	ENSG00000095209	TMEM38B	env;	2	unknown;	Forward/Backward/Bidirectional 	0.081	0.00%/5.33%/1.49%	Forward	78%
NP_060676	HGNC:13487	55737	ENSG00000069329	VPS35	env;tat;	2	unknown;forward;	Forward/Bidirectional 	0.833	3.33%/0.67%/1.19%	Bidirectional	64%
NP_060700	HGNC:18016	55746	ENSG00000069248	NUP133	env;	2	unknown;backward;	Backward/Bidirectional 	0.861	2.67%/1.33%/0.90%	Backward	75%
NP_060731	HGNC:30380	55763	ENSG00000090989	EXOC1	nef;	2	unknown;	Forward/Backward/Bidirectional 	0.432	1.33%/3.33%/1.79%	Forward	52%
NP_060767	HGNC:17646	55768	ENSG00000151092	NGLY1	env;	2	unknown;	Forward/Backward/Bidirectional 	0.751	2.00%/2.00%/0.60%	Backward	43%
NP_060783	HGNC:30064	55193	ENSG00000163939	PBRM1	tat;	2	unknown;	Forward/Backward/Bidirectional 	0.818	2.00%/1.33%/0.90%	Backward	47%
NP_060873	HGNC:18714	55802	ENSG00000272886	DCP1A	gag;	2	unknown;forward;	Forward/Bidirectional 	0.446	2.00%/1.33%/1.49%	Bidirectional	53%
NP_062536	HGNC:25428	56243	ENSG00000120549	KIAA1217	vif;	2	unknown;forward;	Forward/Bidirectional 	0.867	2.67%/1.33%/0.90%	Forward	60%
NP_064505	HGNC:15663	56886	ENSG00000136731	UGGT1	env;	2	unknown;	Forward/Backward/Bidirectional 	0.809	2.00%/1.33%/0.90%	Backward	47%
NP_064543	HGNC:24662	56915	ENSG00000077348	EXOSC5	gag;rev;	2	unknown;	Forward/Backward/Bidirectional 	0.141	0.00%/4.00%/3.88%	Forward	51%
NP_065147	HGNC:13266	57062	ENSG00000089737	DDX24	rev;	2	unknown;	Forward/Backward/Bidirectional 	0.809	2.00%/1.33%/0.90%	Backward	47%
NP_065908	HGNC:15972	57617	ENSG00000104142	VPS18	gag;	2	unknown;	Forward/Backward/Bidirectional 	0.946	1.33%/0.67%/0.30%	Backward	58%
NP_066928	HGNC:9092	5359	ENSG00000188313	PLSCR1	tat;	2	unknown;backward;	Backward/Bidirectional 	0.131	0.00%/4.67%/2.69%	Bidirectional	100%
NP_066977	HGNC:19129	29968	ENSG00000135069	PSAT1	env;tat;	2	unknown;forward;	Forward/Bidirectional 	0.470	2.67%/2.00%/2.09%	Bidirectional	51%
NP_067674	HGNC:3616	2212	ENSG00000143226	FCGR2A	env;nef;	2	unknown;forward;	Forward/Bidirectional 	0.296	0.00%/3.33%/2.69%	Forward	55%
NP_068575	HGNC:6005	59067	ENSG00000138684	IL21	gag;nef;	2	unknown;forward;	Forward/Bidirectional 	0.119	0.67%/2.67%/3.28%	Bidirectional	55%
NP_073572	HGNC:15453	64746	ENSG00000182827	ACBD3	env;vpr;	2	unknown;forward;	Forward/Bidirectional 	0.690	6.00%/0.00%/1.19%	Bidirectional	100%
NP_073605	HGNC:14959	64783	ENSG00000162775	RBM15	gag;rev;	2	unknown;	Forward/Backward/Bidirectional 	0.809	2.00%/1.33%/0.90%	Backward	47%
NP_076998	HGNC:28772	79074	ENSG00000135974	C2orf49	gag-pol;rev;	2	unknown;forward;	Forward/Bidirectional 	0.335	1.33%/1.33%/3.28%	Bidirectional	71%
NP_078867	HGNC:25675	79643	ENSG00000176108	CHMP6	gag;	2	unknown;backward;	Backward/Bidirectional 	0.571	2.67%/2.00%/2.39%	Backward	53%
NP_079120	HGNC:8734	79902	ENSG00000125450	NUP85	tat;vpr;	2	unknown;forward;	Forward/Bidirectional 	0.549	3.33%/2.00%/2.09%	Bidirectional	51%
NP_079506	HGNC:20258	80344	ENSG00000100897	DCAF11	vif;vpr;	2	unknown;	Forward/Backward/Bidirectional 	0.657	2.00%/2.00%/1.79%	Backward	35%
NP_110416	HGNC:16435	81502	ENSG00000101294	HM13	env;	2	unknown;	Forward/Backward/Bidirectional 	0.353	0.67%/3.33%/4.48%	Bidirectional	53%
NP_112182	HGNC:16673	81611	ENSG00000143401	ANP32E	gag-pol;rev;	2	unknown;forward;	Forward/Bidirectional 	0.447	2.00%/1.33%/1.49%	Bidirectional	53%
NP_112196	HGNC:16782	81627	ENSG00000121486	TRMT1L	gag;rev;	2	unknown;	Forward/Backward/Bidirectional 	0.861	2.67%/1.33%/0.90%	Backward	54%
NP_112493	HGNC:30379	81929	ENSG00000085415	SEH1L	env;	2	unknown;	Forward/Backward/Bidirectional 	0.316	0.67%/4.67%/1.49%	Forward	68%
NP_115766	HGNC:17838	84365	ENSG00000155438	NIFK	gag;gag-pol;	2	unknown;forward;	Forward/Bidirectional 	0.621	2.67%/0.67%/1.79%	Bidirectional	73%
NP_115916	HGNC:15948	84619	ENSG00000197114	ZGPAT	vpr;	2	unknown;forward;	Forward/Bidirectional 	0.582	1.33%/0.00%/2.69%	Bidirectional	100%
NP_116027	HGNC:4171	2624	ENSG00000179348	GATA2	tat;vif;	2	unknown;forward;	Forward/Bidirectional 	0.147	0.00%/4.00%/3.88%	Forward	51%
NP_116561	HGNC:15585	54843	ENSG00000137501	SYTL2	gag;	2	unknown;	Forward/Backward/Bidirectional 	0.696	6.00%/0.00%/1.19%	Backward	83%
NP_150241	HGNC:9113	5371	ENSG00000140464	PML	gag-pol;tat;	2	unknown;backward;	Backward/Bidirectional 	0.664	6.67%/2.00%/2.99%	Backward	69%
NP_443156	HGNC:19973	114822	ENSG00000158106	RHPN1	gag;	2	unknown;backward;	Backward/Bidirectional 	0.577	2.67%/2.00%/2.39%	Backward	53%
NP_570899	HGNC:17811	154810	ENSG00000166025	AMOTL1	gag;	2	unknown;	Forward/Backward/Bidirectional 	0.854	2.67%/0.67%/0.30%	Backward	73%
NP_599150	HGNC:11569	6895	ENSG00000139546	TARBP2	tat;	2	unknown;	Forward/Backward/Bidirectional 	0.207	0.00%/3.33%/3.28%	Forward	50%
NP_612450	HGNC:21367	115004	ENSG00000164430	CGAS	gag;gag-pol;	2	unknown;backward;	Backward/Bidirectional 	0.556	3.33%/2.00%/2.09%	Backward	61%
NP_660215	HGNC:16281	81559	ENSG00000154370	TRIM11	gag;vpr;	2	unknown;forward;	Forward/Bidirectional 	0.711	1.33%/0.00%/0.60%	Bidirectional	100%
NP_689557	HGNC:26407	124801	ENSG00000161654	LSM12	env;gag;	2	unknown;	Forward/Backward/Bidirectional 	0.364	0.67%/3.33%/2.69%	Forward	50%
NP_689572	HGNC:18540	126129	ENSG00000169169	CPT1C	env;gag;	2	unknown;backward;	Backward/Bidirectional 	0.817	2.00%/1.33%/0.90%	Backward	69%
NP_689837	HGNC:24452	167227	ENSG00000172795	DCP2	gag;	2	unknown;forward;	Forward/Bidirectional 	0.661	6.67%/2.00%/2.99%	Bidirectional	60%
NP_689854	HGNC:18037	196528	ENSG00000189079	ARID2	tat;	2	unknown;backward;	Backward/Bidirectional 	0.834	3.33%/0.67%/1.19%	Backward	74%
NP_690000	HGNC:30681	257397	ENSG00000157625	TAB3	gag;vpr;	2	unknown;backward;	Backward/Bidirectional 	0.299	0.00%/3.33%/2.69%	Bidirectional	100%
NP_775826	HGNC:28531	219743	ENSG00000156521	TYSND1	gag-pol;	2	unknown;	Forward/Backward/Bidirectional 	0.561	2.67%/2.00%/2.39%	Backward	38%
NP_945327	HGNC:15934	51497	ENSG00000101158	NELFCD	tat;	2	unknown;backward;	Backward/Bidirectional 	0.700	6.00%/0.00%/1.19%	Backward	83%
NP_963925	HGNC:11781	9333	ENSG00000104055	TGM5	env;	2	unknown;backward;	Backward/Bidirectional 	0.493	0.67%/1.33%/2.09%	Bidirectional	76%
NP_998784	HGNC:18303	51606	ENSG00000047249	ATP6V1H	nef;	2	unknown;	Forward/Backward/Bidirectional 	0.806	2.00%/1.33%/0.90%	Backward	47%
YP_003024029	HGNC:7421	4513	ENSG00000198712	MT-CO2	gag;tat;	2	unknown;forward;	Forward/Bidirectional 	0.178	0.67%/5.33%/2.09%	Forward	72%
NP_000028	HGNC:492	286	ENSG00000029534	ANK1	gag;	1	unknown;	Forward/Backward	0.924	4.67%/0.67%/0.90%	Backward	87%
NP_000033	HGNC:616	350	ENSG00000091583	APOH	gag;	1	unknown;	Forward/Backward	0.112	0.67%/2.67%/3.28%	Forward	80%
NP_000070	HGNC:1955	1134	ENSG00000138435	CHRNA1	env;	1	unknown;	Forward/Backward	0.128	0.00%/4.67%/2.69%	Forward	100%
NP_000106	HGNC:3180	1910	ENSG00000136160	EDNRB	tat;	1	unknown;	Forward/Backward	0.237	2.00%/4.00%/3.28%	Forward	67%
NP_000131	HGNC:3647	2235	ENSG00000066926	FECH	gag-pol;	1	unknown;	Forward/Backward	0.368	0.67%/3.33%/2.69%	Forward	83%
NP_000148	HGNC:4177	2629	ENSG00000177628	GBA	tat;	1	unknown;	Forward/Backward	0.224	2.00%/4.00%/3.28%	Forward	67%
NP_000174	HGNC:4803	3032	ENSG00000138029	HADHB	vpu;	1	unknown;	Forward/Backward	0.418	1.33%/2.67%/2.09%	Forward	67%
NP_000242	HGNC:7325	4436	ENSG00000095002	MSH2	gag-pol;	1	unknown;	Forward/Backward	0.686	6.00%/0.00%/1.19%	Backward	100%
NP_000245	HGNC:7468	4548	ENSG00000116984	MTR	vif;	1	unknown;	Forward/Backward	0.473	2.67%/2.00%/2.09%	Backward	57%
NP_000260	HGNC:7849	4830	ENSG00000239672	NME1	gag-pol;	1	unknown;	Forward/Backward	0.508	2.67%/2.00%/2.99%	Backward	57%
NP_000347	HGNC:11654	6949	ENSG00000070814	TCOF1	gag;	1	unknown;	Forward/Backward	0.659	2.00%/2.00%/1.79%	Backward	50%
NP_000389	HGNC:2873	1727	ENSG00000100243	CYB5R3	env;	1	unknown;	Forward/Backward	0.483	0.67%/1.33%/2.09%	Forward	67%
NP_000427	HGNC:8527	5019	ENSG00000083720	OXCT1	gag-pol;	1	unknown;	Forward/Backward	0.396	2.67%/3.33%/2.09%	Forward	56%
NP_000479	HGNC:775	462	ENSG00000117601	SERPINC1	env;	1	unknown;	Forward/Backward	0.111	0.67%/2.67%/3.28%	Forward	80%
NP_000512	HGNC:4879	3074	ENSG00000049860	HEXB	nef;	1	unknown;	Forward/Backward	0.700	1.33%/0.00%/0.60%	Backward	100%
NP_000541	HGNC:12450	7306	ENSG00000107165	TYRP1	gag-pol;	1	unknown;	Forward/Backward	0.328	1.33%/1.33%/3.28%	Forward	50%
NP_000739	HGNC:1962	1141	ENSG00000160716	CHRNB2	env;	1	unknown;	Forward/Backward	0.286	0.00%/3.33%/2.69%	Forward	100%
NP_000745	HGNC:2228	1312	ENSG00000093010	COMT	vpr;	1	unknown;	Forward/Backward	0.256	0.67%/2.00%/1.49%	Forward	75%
NP_000810	HGNC:4163	2618	ENSG00000159131	GART	vif;	1	unknown;	Forward/Backward	0.827	3.33%/0.67%/1.19%	Backward	83%
NP_000846	HGNC:4684	2977	ENSG00000152402	GUCY1A2	tat;	1	unknown;	Forward/Backward	0.705	1.33%/0.00%/0.60%	Backward	100%
NP_000848	HGNC:4687	2983	ENSG00000061918	GUCY1B1	tat;	1	unknown;	Forward/Backward	0.592	1.33%/0.00%/2.69%	Backward	100%
NP_000932	HGNC:9208	5447	ENSG00000127948	POR	env;	1	unknown;	Forward/Backward	0.439	1.33%/3.33%/1.79%	Forward	71%
NP_000943	HGNC:9582	5724	ENSG00000169403	PTAFR	tat;	1	unknown;	Forward/Backward	0.085	0.00%/5.33%/1.49%	Forward	100%
NP_000945	HGNC:9592	5730	ENSG00000107317	PTGDS	gag;	1	unknown;	Forward/Backward	0.441	2.00%/1.33%/1.49%	Backward	60%
NP_000978	HGNC:10327	6154	ENSG00000161970	RPL26	gag;	1	unknown;	Forward/Backward	0.423	1.33%/3.33%/1.79%	Forward	71%
NP_000981	HGNC:10329	6157	ENSG00000166441	RPL27A	gag;	1	unknown;	Forward/Backward	0.271	1.33%/5.33%/3.58%	Forward	80%
NP_000982	HGNC:10330	6158	ENSG00000108107	RPL28	gag;	1	unknown;	Forward/Backward	0.386	2.67%/3.33%/2.09%	Forward	56%
NP_000985	HGNC:10336	6161	ENSG00000144713	RPL32	rev;	1	unknown;	Forward/Backward	0.517	2.67%/2.00%/2.99%	Backward	57%
NP_000989	HGNC:10348	6168	ENSG00000197756	RPL37A	gag;	1	unknown;	Forward/Backward	0.292	0.00%/3.33%/2.69%	Forward	100%
NP_001004317	HGNC:32207	389421	ENSG00000187772	LIN28B	gag;	1	unknown;	Forward/Backward	0.224	2.00%/4.00%/3.28%	Forward	67%
NP_001005	HGNC:10383	6204	ENSG00000124614	RPS10	nef;	1	unknown;	Forward/Backward	0.392	2.67%/3.33%/2.09%	Forward	56%
NP_001005271	HGNC:1918	1107	ENSG00000170004	CHD3	gag;	1	unknown;	Forward/Backward	0.975	4.00%/0.00%/1.49%	Backward	100%
NP_001005291	HGNC:11289	6720	ENSG00000072310	SREBF1	gag;	1	unknown;	Forward/Backward	0.546	3.33%/2.00%/2.09%	Backward	62%
NP_001009608	HGNC:16225	128710	ENSG00000149346	SLX4IP	vpr;	1	unknown;	Forward/Backward	0.437	1.33%/3.33%/1.79%	Forward	71%
NP_001009991	HGNC:15587	94120	ENSG00000164674	SYTL3	gag;	1	unknown;	Forward/Backward	0.493	0.67%/1.33%/2.09%	Forward	67%
NP_001011	HGNC:10396	6217	ENSG00000105193	RPS16	gag;	1	unknown;	Forward/Backward	0.651	2.00%/2.00%/1.79%	Backward	50%
NP_001013860	HGNC:27089	146206	ENSG00000159753	CARMIL2	vif;	1	unknown;	Forward/Backward	0.969	4.00%/0.00%/1.49%	Backward	100%
NP_001014	HGNC:10405	6224	ENSG00000008988	RPS20	nef;	1	unknown;	Forward/Backward	0.330	1.33%/1.33%/3.28%	Forward	50%
NP_001015001	HGNC:31736	548596	ENSG00000223572	CKMT1A	gag-pol;	1	unknown;	Forward/Backward	0.499	0.67%/1.33%/2.09%	Forward	67%
NP_001017963	HGNC:5253	3320	ENSG00000080824	HSP90AA1	vif;	1	unknown;	Forward/Backward	0.615	2.00%/4.00%/3.58%	Forward	67%
NP_001018169	HGNC:621	8883	ENSG00000159593	NAE1	vpu;	1	unknown;	Forward/Backward	0.779	2.67%/0.67%/2.99%	Backward	80%
NP_001019	HGNC:10413	6230	ENSG00000118181	RPS25	rev;	1	unknown;	Forward/Backward	0.367	0.67%/3.33%/2.69%	Forward	83%
NP_001025	HGNC:10452	6241	ENSG00000171848	RRM2	gag-pol;	1	unknown;	Forward/Backward	0.799	3.33%/0.00%/1.79%	Backward	100%
NP_001025055	HGNC:20884	57480	ENSG00000120278	PLEKHG1	gag;	1	unknown;	Forward/Backward	0.622	2.67%/0.67%/1.79%	Backward	80%
NP_001026866	HGNC:17158	23646	ENSG00000105223	PLD3	env;	1	unknown;	Forward/Backward	0.720	1.33%/0.00%/0.60%	Backward	100%
NP_001032722	HGNC:24624	64374	ENSG00000120725	SIL1	env;	1	unknown;	Forward/Backward	0.411	1.33%/2.67%/2.09%	Forward	67%
NP_001034437	HGNC:3218	2202	ENSG00000115380	EFEMP1	env;	1	unknown;	Forward/Backward	0.456	2.00%/1.33%/1.49%	Backward	60%
NP_001035754	HGNC:33526	692312	ENSG00000243207	PPAN-P2RY11	rev;	1	unknown;	Forward/Backward	0.427	1.33%/3.33%/1.79%	Forward	71%
NP_001070675	HGNC:17052	22872	ENSG00000138674	SEC31A	env;	1	unknown;	Forward/Backward	0.773	2.67%/0.67%/2.99%	Backward	80%
NP_001073898	HGNC:29307	57662	ENSG00000076826	CAMSAP3	nef;	1	unknown;	Forward/Backward	0.864	2.67%/1.33%/0.90%	Backward	67%
NP_001081	HGNC:70	23	ENSG00000204574	ABCF1	rev;	1	unknown;	Forward/Backward	0.760	2.00%/2.00%/0.60%	Backward	50%
NP_001091990	HGNC:16637	10553	ENSG00000109854	HTATIP2	gag;	1	unknown;	Forward/Backward	0.569	2.67%/2.00%/2.39%	Backward	57%
NP_001093859	HGNC:26775	201931	ENSG00000170088	TMEM192	vpu;	1	unknown;	Forward/Backward	0.438	1.33%/3.33%/1.79%	Forward	71%
NP_001094385	HGNC:24753	146212	ENSG00000168676	KCTD19	nef;	1	unknown;	Forward/Backward	0.505	2.67%/2.00%/2.99%	Backward	57%
NP_001123541	HGNC:20415	25870	ENSG00000129103	SUMF2	env;	1	unknown;	Forward/Backward	0.495	0.67%/1.33%/2.09%	Forward	67%
NP_001123612	HGNC:29499	64167	ENSG00000164308	ERAP2	env;	1	unknown;	Forward/Backward	0.613	2.00%/4.00%/3.58%	Forward	67%
NP_001124435	HGNC:29001	23306	ENSG00000166881	NEMP1	env;	1	unknown;	Forward/Backward	0.203	0.00%/3.33%/3.28%	Forward	100%
NP_001124479	HGNC:29146	23240	ENSG00000121210	TMEM131L	env;	1	unknown;	Forward/Backward	0.594	1.33%/0.00%/2.69%	Backward	100%
NP_001126	HGNC:319	176	ENSG00000157766	ACAN	tat;	1	unknown;	Forward/Backward	0.856	2.67%/0.67%/0.30%	Backward	80%
NP_001136120	HGNC:10534	56681	ENSG00000079332	SAR1A	env;	1	unknown;	Forward/Backward	0.546	3.33%/2.00%/2.09%	Backward	62%
NP_001136146	HGNC:28474	66005	ENSG00000177830	CHID1	env;	1	unknown;	Forward/Backward	0.297	0.00%/3.33%/2.69%	Forward	100%
NP_001158	HGNC:592	331	ENSG00000101966	XIAP	nef;	1	unknown;	Forward/Backward	0.388	2.67%/3.33%/2.09%	Forward	56%
NP_001158222	HGNC:757	444	ENSG00000198363	ASPH	env;	1	unknown;	Forward/Backward	0.829	3.33%/0.67%/1.19%	Backward	83%
NP_001184033	HGNC:7132	4297	ENSG00000118058	KMT2A	gag-pol;	1	unknown;	Forward/Backward	0.989	4.67%/0.00%/0.60%	Backward	100%
NP_001198	HGNC:1125	689	ENSG00000145741	BTF3	gag-pol;	1	unknown;	Forward/Backward	0.385	2.67%/3.33%/2.09%	Forward	56%
NP_001229696	HGNC:21055	25902	ENSG00000120254	MTHFD1L	vif;	1	unknown;	Forward/Backward	0.786	3.33%/0.00%/1.79%	Backward	100%
NP_001245	HGNC:1744	990	ENSG00000094804	CDC6	tat;	1	unknown;	Forward/Backward	0.296	0.00%/3.33%/2.69%	Forward	100%
NP_001248363	HGNC:28417	80755	ENSG00000266967	AARSD1	nef;	1	unknown;	Forward/Backward	0.519	2.67%/2.00%/2.99%	Backward	57%
NP_001251	HGNC:1779	1024	ENSG00000132964	CDK8	tat;	1	unknown;	Forward/Backward	0.584	1.33%/0.00%/2.69%	Backward	100%
NP_001264890	HGNC:11386	6786	ENSG00000167323	STIM1	env;	1	unknown;	Forward/Backward	0.575	2.67%/2.00%/2.39%	Backward	57%
NP_001272	HGNC:1989	1155	ENSG00000105254	TBCB	gag;	1	unknown;	Forward/Backward	0.392	2.67%/3.33%/2.09%	Forward	56%
NP_001280202	HGNC:6936	56922	ENSG00000078070	MCCC1	gag;	1	unknown;	Forward/Backward	0.469	2.67%/2.00%/2.09%	Backward	57%
NP_001287	HGNC:1565	1238	ENSG00000144648	ACKR2	env;	1	unknown;	Forward/Backward	0.167	0.67%/5.33%/2.09%	Forward	89%
NP_001287796	HGNC:24008	375056	ENSG00000154305	MIA3	env;	1	unknown;	Forward/Backward	0.547	3.33%/2.00%/2.09%	Backward	62%
NP_001295	HGNC:2301	1362	ENSG00000108582	CPD	env;	1	unknown;	Forward/Backward	0.724	2.00%/1.33%/1.49%	Backward	60%
NP_001303249	HGNC:9081	5351	ENSG00000083444	PLOD1	env;	1	unknown;	Forward/Backward	0.365	0.67%/3.33%/2.69%	Forward	83%
NP_001306889	HGNC:16787	80267	ENSG00000116406	EDEM3	env;	1	unknown;	Forward/Backward	0.596	1.33%/0.00%/2.69%	Backward	100%
NP_001316	HGNC:2484	1478	ENSG00000101811	CSTF2	rev;	1	unknown;	Forward/Backward	0.442	2.00%/1.33%/1.49%	Backward	60%
NP_001317	HGNC:2485	1479	ENSG00000176102	CSTF3	rev;	1	unknown;	Forward/Backward	0.711	1.33%/0.00%/0.60%	Backward	100%
NP_001317629	HGNC:11990	7155	ENSG00000077097	TOP2B	tat;	1	unknown;	Forward/Backward	0.863	2.67%/1.33%/0.90%	Backward	67%
NP_001326	HGNC:2546	1521	ENSG00000172543	CTSW	env;	1	unknown;	Forward/Backward	0.135	0.00%/4.67%/2.69%	Forward	100%
NP_001372	HGNC:2990	1796	ENSG00000115325	DOK1	gag-pol;	1	unknown;	Forward/Backward	0.375	0.67%/3.33%/2.69%	Forward	83%
NP_001431	HGNC:3518	2137	ENSG00000012232	EXTL3	env;	1	unknown;	Forward/Backward	0.926	4.67%/0.67%/0.90%	Backward	87%
NP_001444	HGNC:3800	2296	ENSG00000054598	FOXC1	gag-pol;	1	unknown;	Forward/Backward	0.324	1.33%/1.33%/3.28%	Forward	50%
NP_001509	HGNC:4659	2969	ENSG00000263001	GTF2I	tat;	1	unknown;	Forward/Backward	0.719	1.33%/0.00%/0.60%	Backward	100%
NP_001543	HGNC:5473	3487	ENSG00000141753	IGFBP4	tat;	1	unknown;	Forward/Backward	0.054	0.00%/2.00%/2.09%	Forward	100%
NP_001632	HGNC:587	328	ENSG00000100823	APEX1	rev;	1	unknown;	Forward/Backward	0.413	1.33%/2.67%/2.09%	Forward	67%
NP_001673	HGNC:814	490	ENSG00000070961	ATP2B1	vpu;	1	unknown;	Forward/Backward	0.523	5.33%/1.33%/3.58%	Backward	80%
NP_001676	HGNC:847	522	ENSG00000154723	ATP5PF	vpu;	1	unknown;	Forward/Backward	0.569	2.67%/2.00%/2.39%	Backward	57%
NP_001712	HGNC:1079	660	ENSG00000102010	BMX	nef;	1	unknown;	Forward/Backward	0.745	2.00%/2.00%/0.60%	Backward	50%
NP_001728	HGNC:1358	735	ENSG00000113600	C9	env;	1	unknown;	Forward/Backward	0.221	2.00%/4.00%/3.28%	Forward	67%
NP_001800	HGNC:1851	1058	ENSG00000115163	CENPA	vpr;	1	unknown;	Forward/Backward	0.571	2.67%/2.00%/2.39%	Backward	57%
NP_001813	HGNC:1943	1123	ENSG00000128656	CHN1	nef;	1	unknown;	Forward/Backward	0.412	1.33%/2.67%/2.09%	Forward	67%
NP_001894	HGNC:2509	1495	ENSG00000044115	CTNNA1	env;	1	unknown;	Forward/Backward	0.839	3.33%/0.67%/1.19%	Backward	83%
NP_001932	HGNC:3037	1825	ENSG00000134762	DSC3	env;	1	unknown;	Forward/Backward	0.270	1.33%/5.33%/3.58%	Forward	80%
NP_001949	HGNC:3192	1917	ENSG00000101210	EEF1A2	tat;	1	unknown;	Forward/Backward	0.311	0.67%/4.67%/1.49%	Forward	87%
NP_001954	HGNC:3229	1950	ENSG00000138798	EGF	tat;	1	unknown;	Forward/Backward	0.409	1.33%/2.67%/2.09%	Forward	67%
NP_001963	HGNC:3309	1991	ENSG00000197561	ELANE	env;	1	unknown;	Forward/Backward	0.199	0.00%/1.33%/2.69%	Forward	100%
NP_001974	HGNC:3433	2067	ENSG00000012061	ERCC1	vpr;	1	unknown;	Forward/Backward	0.220	0.00%/3.33%/3.28%	Forward	100%
NP_001988	HGNC:3597	2197	ENSG00000149806	FAU	rev;	1	unknown;	Forward/Backward	0.185	0.00%/1.33%/2.69%	Forward	100%
NP_001990	HGNC:3604	2201	ENSG00000138829	FBN2	tat;	1	unknown;	Forward/Backward	0.566	2.67%/2.00%/2.39%	Backward	57%
NP_002003	HGNC:3701	2272	ENSG00000189283	FHIT	tat;	1	unknown;	Forward/Backward	0.603	2.00%/4.00%/3.58%	Forward	67%
NP_002068	HGNC:4424	2800	ENSG00000136935	GOLGA1	gag-pol;	1	unknown;	Forward/Backward	0.940	4.67%/0.67%/0.90%	Backward	87%
NP_002072	HGNC:4449	2817	ENSG00000063660	GPC1	gag;	1	unknown;	Forward/Backward	0.656	2.00%/2.00%/1.79%	Backward	50%
NP_002086	HGNC:4651	2961	ENSG00000197265	GTF2E2	tat;	1	unknown;	Forward/Backward	0.427	1.33%/3.33%/1.79%	Forward	71%
NP_002102	HGNC:4851	3064	ENSG00000197386	HTT	gag;	1	unknown;	Forward/Backward	0.973	4.00%/0.00%/1.49%	Backward	100%
NP_002177	HGNC:6030	3581	ENSG00000124334	IL9R	vif;	1	unknown;	Forward/Backward	0.213	0.00%/3.33%/3.28%	Forward	100%
NP_002238	HGNC:6284	3778	ENSG00000156113	KCNMA1	env;	1	unknown;	Forward/Backward	0.312	0.67%/4.67%/1.49%	Forward	87%
NP_002240	HGNC:6292	3782	ENSG00000143603	KCNN3	env;	1	unknown;	Forward/Backward	0.566	2.67%/2.00%/2.39%	Backward	57%
NP_002286	HGNC:6502	3921	ENSG00000168028	RPSA	rev;	1	unknown;	Forward/Backward	0.368	0.67%/3.33%/2.69%	Forward	83%
NP_002287	HGNC:6518	3930	ENSG00000143815	LBR	tat;	1	unknown;	Forward/Backward	0.858	2.67%/0.67%/0.30%	Backward	80%
NP_002352	HGNC:6783	4099	ENSG00000105695	MAG	env;	1	unknown;	Forward/Backward	0.121	0.00%/4.67%/2.69%	Forward	100%
NP_002362	HGNC:6817	4118	ENSG00000172005	MAL	nef;	1	unknown;	Forward/Backward	0.187	0.00%/1.33%/2.69%	Forward	100%
NP_002394	HGNC:7033	4237	ENSG00000117122	MFAP2	nef;	1	unknown;	Forward/Backward	0.330	1.33%/1.33%/3.28%	Forward	50%
NP_002410	HGNC:6850	4296	ENSG00000173327	MAP3K11	env;	1	unknown;	Forward/Backward	0.786	3.33%/0.00%/1.79%	Backward	100%
NP_002425	HGNC:7211	4350	ENSG00000103152	MPG	rev;	1	unknown;	Forward/Backward	0.368	0.67%/3.33%/2.69%	Forward	83%
NP_002459	HGNC:7562	4615	ENSG00000172936	MYD88	vpr;	1	unknown;	Forward/Backward	0.336	1.33%/1.33%/3.28%	Forward	50%
NP_002476	HGNC:7652	4683	ENSG00000104320	NBN	env;	1	unknown;	Forward/Backward	0.294	0.00%/3.33%/2.69%	Forward	100%
NP_002487	HGNC:7715	4728	ENSG00000110717	NDUFS8	vpr;	1	unknown;	Forward/Backward	0.346	0.67%/3.33%/4.48%	Forward	83%
NP_002488	HGNC:7745	4751	ENSG00000117650	NEK2	gag;	1	unknown;	Forward/Backward	0.647	2.00%/2.00%/1.79%	Backward	50%
NP_002523	HGNC:8067	4927	ENSG00000108559	NUP88	tat;	1	unknown;	Forward/Backward	0.650	2.00%/2.00%/1.79%	Backward	50%
NP_002558	HGNC:8630	5037	ENSG00000089220	PEBP1	nef;	1	unknown;	Forward/Backward	0.243	0.67%/2.00%/1.49%	Forward	75%
NP_002582	HGNC:8724	5105	ENSG00000124253	PCK1	gag-pol;	1	unknown;	Forward/Backward	0.216	0.00%/3.33%/3.28%	Forward	100%
NP_002588	HGNC:8759	5132	ENSG00000116703	PDC	tat;	1	unknown;	Forward/Backward	0.301	0.67%/4.67%/1.49%	Forward	87%
NP_002660	HGNC:9089	5356	ENSG00000171566	PLRG1	rev;	1	unknown;	Forward/Backward	0.485	0.67%/1.33%/2.09%	Forward	67%
NP_002676	HGNC:9138	5394	ENSG00000171824	EXOSC10	gag;	1	unknown;	Forward/Backward	0.821	3.33%/0.67%/1.19%	Backward	83%
NP_002814	HGNC:9623	5757	ENSG00000187514	PTMA	rev;	1	unknown;	Forward/Backward	0.310	0.67%/4.67%/1.49%	Forward	87%
NP_002827	HGNC:9664	5786	ENSG00000132670	PTPRA	env;	1	unknown;	Forward/Backward	0.678	6.67%/2.00%/2.99%	Backward	77%
NP_002849	HGNC:67	5825	ENSG00000117528	ABCD3	vpr;	1	unknown;	Forward/Backward	0.606	2.00%/4.00%/3.58%	Forward	67%
NP_002893	HGNC:9935	5955	ENSG00000117906	RCN2	env;	1	unknown;	Forward/Backward	0.637	2.67%/0.67%/1.79%	Backward	80%
NP_002904	HGNC:9969	5981	ENSG00000035928	RFC1	tat;	1	unknown;	Forward/Backward	0.725	2.00%/1.33%/1.49%	Backward	60%
NP_002906	HGNC:9971	5983	ENSG00000133119	RFC3	tat;	1	unknown;	Forward/Backward	0.239	2.00%/4.00%/3.28%	Forward	67%
NP_002950	HGNC:11186	6272	ENSG00000134243	SORT1	env;	1	unknown;	Forward/Backward	0.338	1.33%/1.33%/3.28%	Forward	50%
NP_003002	HGNC:10760	6418	ENSG00000119335	SET	rev;	1	unknown;	Forward/Backward	0.496	0.67%/1.33%/2.09%	Forward	67%
NP_003052	HGNC:11085	6585	ENSG00000187122	SLIT1	env;	1	unknown;	Forward/Backward	0.674	6.67%/2.00%/2.99%	Backward	77%
NP_003066	HGNC:11105	6601	ENSG00000139613	SMARCC2	tat;	1	unknown;	Forward/Backward	0.624	2.67%/0.67%/1.79%	Backward	80%
NP_003067	HGNC:11106	6602	ENSG00000066117	SMARCD1	tat;	1	unknown;	Forward/Backward	0.490	0.67%/1.33%/2.09%	Forward	67%
NP_003080	HGNC:11150	6625	ENSG00000104852	SNRNP70	rev;	1	unknown;	Forward/Backward	0.680	6.67%/2.00%/2.99%	Backward	77%
NP_003084	HGNC:11157	6631	ENSG00000124562	SNRPC	rev;	1	unknown;	Forward/Backward	0.298	0.00%/3.33%/2.69%	Forward	100%
NP_003085	HGNC:11161	6635	ENSG00000182004	SNRPE	rev;	1	unknown;	Forward/Backward	0.695	6.00%/0.00%/1.19%	Backward	100%
NP_003086	HGNC:11162	6636	ENSG00000139343	SNRPF	rev;	1	unknown;	Forward/Backward	0.240	2.00%/4.00%/3.28%	Forward	67%
NP_003087	HGNC:11163	6637	ENSG00000143977	SNRPG	rev;	1	unknown;	Forward/Backward	0.414	1.33%/2.67%/2.09%	Forward	67%
NP_003088	HGNC:11164	6638	ENSG00000128739	SNRPN	vpr;	1	unknown;	Forward/Backward	0.178	0.67%/5.33%/2.09%	Forward	89%
NP_003103	HGNC:11209	6671	ENSG00000105866	SP4	tat;	1	unknown;	Forward/Backward	0.237	2.00%/4.00%/3.28%	Forward	67%
NP_003121	HGNC:11292	6717	ENSG00000075142	SRI	gag;	1	unknown;	Forward/Backward	0.319	0.67%/4.67%/1.49%	Forward	87%
NP_003127	HGNC:11301	6729	ENSG00000100883	SRP54	rev;	1	unknown;	Forward/Backward	0.380	2.67%/3.33%/2.09%	Forward	56%
NP_003144	HGNC:11368	6778	ENSG00000166888	STAT6	tat;	1	unknown;	Forward/Backward	0.548	3.33%/2.00%/2.09%	Backward	62%
NP_003181	HGNC:11566	6892	ENSG00000231925	TAPBP	env;	1	unknown;	Forward/Backward	0.383	2.67%/3.33%/2.09%	Forward	56%
NP_003234	HGNC:11774	7049	ENSG00000069702	TGFBR3	vpu;	1	unknown;	Forward/Backward	0.146	0.00%/4.00%/3.88%	Forward	100%
NP_003243	HGNC:11804	7073	ENSG00000151923	TIAL1	gag;	1	unknown;	Forward/Backward	0.261	1.33%/5.33%/3.58%	Forward	80%
NP_003253	HGNC:11846	7095	ENSG00000008952	SEC62	env;	1	unknown;	Forward/Backward	0.614	2.00%/4.00%/3.58%	Forward	67%
NP_003265	HGNC:11868	7109	ENSG00000160218	TRAPPC10	gag-pol;	1	unknown;	Forward/Backward	0.832	3.33%/0.67%/1.19%	Backward	83%
NP_003295	HGNC:12333	7220	ENSG00000144935	TRPC1	tat;	1	unknown;	Forward/Backward	0.195	0.00%/1.33%/2.69%	Forward	100%
NP_003300	HGNC:12382	7259	ENSG00000189241	TSPYL1	vpr;	1	unknown;	Forward/Backward	0.579	2.67%/2.00%/2.39%	Backward	57%
NP_003452	HGNC:13200	7791	ENSG00000159840	ZYX	nef;	1	unknown;	Forward/Backward	0.302	0.67%/4.67%/1.49%	Forward	87%
NP_003474	HGNC:5009	8091	ENSG00000149948	HMGA2	tat;	1	unknown;	Forward/Backward	0.332	1.33%/1.33%/3.28%	Forward	50%
NP_003479	HGNC:367	8165	ENSG00000121057	AKAP1	gag-pol;	1	unknown;	Forward/Backward	0.340	1.33%/1.33%/3.28%	Forward	50%
NP_003565	HGNC:12648	9218	ENSG00000101558	VAPA	env;	1	unknown;	Forward/Backward	0.320	0.67%/4.67%/1.49%	Forward	87%
NP_003582	HGNC:2552	8453	ENSG00000108094	CUL2	vif;	1	unknown;	Forward/Backward	0.645	2.00%/2.00%/1.79%	Backward	50%
NP_003583	HGNC:2551	8454	ENSG00000055130	CUL1	vpu;	1	unknown;	Forward/Backward	0.780	2.67%/0.67%/2.99%	Backward	80%
NP_003591	HGNC:11393	6790	ENSG00000087586	AURKA	vpu;	1	unknown;	Forward/Backward	0.296	0.00%/3.33%/2.69%	Forward	100%
NP_003617	HGNC:9245	8500	ENSG00000131626	PPFIA1	gag;	1	unknown;	Forward/Backward	0.947	1.33%/0.67%/0.30%	Backward	67%
NP_003619	HGNC:9026	8502	ENSG00000144283	PKP4	gag-pol;	1	unknown;	Forward/Backward	0.684	6.00%/0.00%/1.19%	Backward	100%
NP_003623	HGNC:8011	8506	ENSG00000108797	CNTNAP1	vpu;	1	unknown;	Forward/Backward	0.341	0.67%/3.33%/4.48%	Forward	83%
NP_003630	HGNC:5961	8517	ENSG00000269335	IKBKG	env;	1	unknown;	Forward/Backward	0.515	2.67%/2.00%/2.99%	Backward	57%
NP_003644	HGNC:2239	8533	ENSG00000141030	COPS3	vpr;	1	unknown;	Forward/Backward	0.434	1.33%/3.33%/1.79%	Forward	71%
NP_003746	HGNC:3274	8666	ENSG00000130811	EIF3G	gag-pol;	1	unknown;	Forward/Backward	0.299	0.00%/3.33%/2.69%	Forward	100%
NP_003760	HGNC:10791	8683	ENSG00000111786	SRSF9	rev;	1	unknown;	Forward/Backward	0.423	1.33%/3.33%/1.79%	Forward	71%
NP_003843	HGNC:11812	8805	ENSG00000122779	TRIM24	tat;	1	unknown;	Forward/Backward	0.514	2.67%/2.00%/2.99%	Backward	57%
NP_003867	HGNC:16823	8834	ENSG00000178307	TMEM11	vpr;	1	unknown;	Forward/Backward	0.338	1.33%/1.33%/3.28%	Forward	50%
NP_003892	HGNC:10817	8879	ENSG00000166224	SGPL1	vpu;	1	unknown;	Forward/Backward	0.597	1.33%/0.00%/2.69%	Backward	100%
NP_003897	HGNC:6946	8888	ENSG00000160294	MCM3AP	gag;	1	unknown;	Forward/Backward	0.893	5.33%/0.67%/1.19%	Backward	89%
NP_003918	HGNC:6917	8932	ENSG00000134046	MBD2	tat;	1	unknown;	Forward/Backward	0.416	1.33%/2.67%/2.09%	Forward	67%
NP_004063	HGNC:2121	1240	ENSG00000174600	CMKLR1	env;	1	unknown;	Forward/Backward	0.176	0.67%/5.33%/2.09%	Forward	89%
NP_004118	HGNC:4549	2873	ENSG00000169727	GPS1	vpr;	1	unknown;	Forward/Backward	0.360	0.67%/3.33%/4.48%	Forward	83%
NP_004164	HGNC:11062	6545	ENSG00000099960	SLC7A4	env;	1	unknown;	Forward/Backward	0.339	1.33%/1.33%/3.28%	Forward	50%
NP_004175	HGNC:12729	7453	ENSG00000140105	WARS	gag;	1	unknown;	Forward/Backward	0.672	6.67%/2.00%/2.99%	Backward	77%
NP_004190	HGNC:8547	8974	ENSG00000072682	P4HA2	env;	1	unknown;	Forward/Backward	0.725	2.00%/1.33%/1.49%	Backward	60%
NP_004227	HGNC:30747	9318	ENSG00000166200	COPS2	vpr;	1	unknown;	Forward/Backward	0.587	1.33%/0.00%/2.69%	Backward	100%
NP_004228	HGNC:12307	9319	ENSG00000071539	TRIP13	rev;	1	unknown;	Forward/Backward	0.209	0.00%/3.33%/3.28%	Forward	100%
NP_004255	HGNC:11473	9412	ENSG00000152944	MED21	tat;	1	unknown;	Forward/Backward	0.521	5.33%/1.33%/3.58%	Backward	80%
NP_004350	HGNC:1734	997	ENSG00000099804	CDC34	vif;	1	unknown;	Forward/Backward	0.330	1.33%/1.33%/3.28%	Forward	50%
NP_004375	HGNC:2456	1456	ENSG00000151292	CSNK1G3	vpu;	1	unknown;	Forward/Backward	0.773	2.67%/0.67%/2.99%	Backward	80%
NP_004436	HGNC:3396	2051	ENSG00000106123	EPHB6	gag;	1	unknown;	Forward/Backward	0.843	2.67%/0.67%/0.30%	Backward	80%
NP_004441	HGNC:3447	2079	ENSG00000100632	ERH	rev;	1	unknown;	Forward/Backward	0.534	5.33%/1.33%/3.58%	Backward	80%
NP_004480	HGNC:4550	2874	ENSG00000132522	GPS2	vif;	1	unknown;	Forward/Backward	0.340	0.67%/3.33%/4.48%	Forward	83%
NP_004520	HGNC:7136	4300	ENSG00000171843	MLLT3	tat;	1	unknown;	Forward/Backward	0.201	0.00%/3.33%/3.28%	Forward	100%
NP_004530	HGNC:7643	4677	ENSG00000134440	NARS	rev;	1	unknown;	Forward/Backward	0.736	2.00%/1.33%/1.49%	Backward	60%
NP_004536	HGNC:7695	4707	ENSG00000183648	NDUFB1	env;	1	unknown;	Forward/Backward	0.552	3.33%/2.00%/2.09%	Backward	62%
NP_004621	HGNC:12950	7536	ENSG00000168066	SF1	gag;	1	unknown;	Forward/Backward	0.288	0.00%/3.33%/2.69%	Forward	100%
NP_004642	HGNC:12609	8237	ENSG00000102226	USP11	tat;	1	unknown;	Forward/Backward	0.713	1.33%/0.00%/0.60%	Backward	100%
NP_004658	HGNC:4868	8924	ENSG00000128731	HERC2	gag-pol;	1	unknown;	Forward/Backward	0.991	4.67%/0.00%/0.60%	Backward	100%
NP_004717	HGNC:9963	9185	ENSG00000169891	REPS2	env;	1	unknown;	Forward/Backward	0.855	2.67%/0.67%/0.30%	Backward	80%
NP_004718	HGNC:10975	9187	ENSG00000074621	SLC24A1	gag;	1	unknown;	Forward/Backward	0.226	2.00%/4.00%/3.28%	Forward	67%
NP_004732	HGNC:15608	9221	ENSG00000166197	NOLC1	gag;	1	unknown;	Forward/Backward	0.405	1.33%/2.67%/2.09%	Forward	67%
NP_004740	HGNC:17443	9238	ENSG00000136270	TBRG4	vpu;	1	unknown;	Forward/Backward	0.888	5.33%/0.67%/1.19%	Backward	89%
NP_004795	HGNC:14280	9391	ENSG00000144021	CIAO1	gag-pol;	1	unknown;	Forward/Backward	0.185	0.00%/1.33%/2.69%	Forward	100%
NP_004805	HGNC:30857	9410	ENSG00000060688	SNRNP40	rev;	1	unknown;	Forward/Backward	0.752	2.00%/2.00%/0.60%	Backward	50%
NP_004851	HGNC:4024	9513	ENSG00000129245	FXR2	tat;	1	unknown;	Forward/Backward	0.631	2.67%/0.67%/1.79%	Backward	80%
NP_004883	HGNC:10700	9554	ENSG00000265808	SEC22B	env;	1	unknown;	Forward/Backward	0.261	1.33%/5.33%/3.58%	Forward	80%
NP_004893	HGNC:15923	9584	ENSG00000131051	RBM39	rev;	1	unknown;	Forward/Backward	0.540	3.33%/2.00%/2.09%	Backward	62%
NP_004911	HGNC:21	9625	ENSG00000181409	AATK	nef;	1	unknown;	Forward/Backward	0.911	3.33%/1.33%/0.90%	Backward	71%
NP_004921	HGNC:1491	832	ENSG00000077549	CAPZB	tat;	1	unknown;	Forward/Backward	0.488	0.67%/1.33%/2.09%	Forward	67%
NP_004937	HGNC:2988	1794	ENSG00000134516	DOCK2	nef;	1	unknown;	Forward/Backward	0.890	5.33%/0.67%/1.19%	Backward	89%
NP_004963	HGNC:6192	3717	ENSG00000096968	JAK2	tat;	1	unknown;	Forward/Backward	0.502	2.67%/2.00%/2.99%	Backward	57%
NP_004983	HGNC:6990	4204	ENSG00000169057	MECP2	nef;	1	unknown;	Forward/Backward	0.411	1.33%/2.67%/2.09%	Forward	67%
NP_005049	HGNC:9912	5940	ENSG00000234414	RBMY1A1	vpu;	1	unknown;	Forward/Backward	0.458	2.00%/1.33%/1.49%	Backward	60%
NP_005054	HGNC:10571	6319	ENSG00000099194	SCD	gag;	1	unknown;	Forward/Backward	0.446	2.00%/1.33%/1.49%	Backward	60%
NP_005073	HGNC:12932	7706	ENSG00000121060	TRIM25	gag;	1	unknown;	Forward/Backward	0.500	2.67%/2.00%/2.99%	Backward	57%
NP_005121	HGNC:19695	9982	ENSG00000137440	FGFBP1	tat;	1	unknown;	Forward/Backward	0.191	0.00%/1.33%/2.69%	Forward	100%
NP_005164	HGNC:813	489	ENSG00000074370	ATP2A3	env;	1	unknown;	Forward/Backward	0.606	2.00%/4.00%/3.58%	Forward	67%
NP_005181	HGNC:1581	892	ENSG00000112237	CCNC	tat;	1	unknown;	Forward/Backward	0.478	2.67%/2.00%/2.09%	Backward	57%
NP_005227	HGNC:3436	2072	ENSG00000175595	ERCC4	vpr;	1	unknown;	Forward/Backward	0.328	1.33%/1.33%/3.28%	Forward	50%
NP_005246	HGNC:4113	2580	ENSG00000178950	GAK	gag-pol;	1	unknown;	Forward/Backward	0.853	2.67%/0.67%/0.30%	Backward	80%
NP_005268	HGNC:4460	2823	ENSG00000150625	GPM6A	nef;	1	unknown;	Forward/Backward	0.141	0.00%/4.00%/3.88%	Forward	100%
NP_005270	HGNC:4463	2825	ENSG00000183671	GPR1	env;	1	unknown;	Forward/Backward	0.237	2.00%/4.00%/3.28%	Forward	67%
NP_005473	HGNC:8965	10026	ENSG00000142892	PIGK	env;	1	unknown;	Forward/Backward	0.722	2.00%/1.33%/1.49%	Backward	60%
NP_005477	HGNC:11983	10040	ENSG00000141198	TOM1L1	gag;	1	unknown;	Forward/Backward	0.500	0.67%/1.33%/2.09%	Forward	67%
NP_005484	HGNC:13727	10048	ENSG00000010017	RANBP9	gag-pol;	1	unknown;	Forward/Backward	0.344	0.67%/3.33%/4.48%	Forward	83%
NP_005487	HGNC:14013	10051	ENSG00000113810	SMC4	tat;	1	unknown;	Forward/Backward	0.940	4.67%/0.67%/0.90%	Backward	87%
NP_005504	HGNC:4650	2960	ENSG00000153767	GTF2E1	tat;	1	unknown;	Forward/Backward	0.312	0.67%/4.67%/1.49%	Forward	87%
NP_005554	HGNC:6510	3925	ENSG00000117632	STMN1	gag-pol;	1	unknown;	Forward/Backward	0.357	0.67%/3.33%/4.48%	Forward	83%
NP_005583	HGNC:7525	4593	ENSG00000030304	MUSK	gag;	1	unknown;	Forward/Backward	0.553	3.33%/2.00%/2.09%	Backward	62%
NP_005588	HGNC:7786	4782	ENSG00000141905	NFIC	tat;	1	unknown;	Forward/Backward	0.507	2.67%/2.00%/2.99%	Backward	57%
NP_005645	HGNC:7975	7025	ENSG00000175745	NR2F1	tat;	1	unknown;	Forward/Backward	0.261	1.33%/5.33%/3.58%	Forward	80%
NP_005650	HGNC:12520	7353	ENSG00000070010	UFD1	vpu;	1	unknown;	Forward/Backward	0.532	5.33%/1.33%/3.58%	Backward	80%
NP_005659	HGNC:10871	7903	ENSG00000113532	ST8SIA4	gag-pol;	1	unknown;	Forward/Backward	0.309	0.67%/4.67%/1.49%	Forward	87%
NP_005693	HGNC:3424	26284	ENSG00000132591	ERAL1	vif;	1	unknown;	Forward/Backward	0.519	2.67%/2.00%/2.99%	Backward	57%
NP_005742	HGNC:379	10142	ENSG00000127914	AKAP9	gag-pol;	1	unknown;	Forward/Backward	0.991	4.67%/0.00%/0.60%	Backward	100%
NP_005798	HGNC:9364	10216	ENSG00000116690	PRG4	tat;	1	unknown;	Forward/Backward	0.145	0.00%/4.00%/3.88%	Forward	100%
NP_005848	HGNC:12877	10269	ENSG00000084073	ZMPSTE24	gag-pol;	1	unknown;	Forward/Backward	0.390	2.67%/3.33%/2.09%	Forward	56%
NP_005852	HGNC:11427	10273	ENSG00000103266	STUB1	vif;	1	unknown;	Forward/Backward	0.473	2.67%/2.00%/2.09%	Backward	57%
NP_005868	HGNC:10765	10291	ENSG00000099995	SF3A1	rev;	1	unknown;	Forward/Backward	0.486	0.67%/1.33%/2.09%	Forward	67%
NP_005871	HGNC:14884	10294	ENSG00000069345	DNAJA2	vif;	1	unknown;	Forward/Backward	0.259	0.67%/2.00%/1.49%	Forward	75%
NP_005905	HGNC:6947	4173	ENSG00000104738	MCM4	gag-pol;	1	unknown;	Forward/Backward	0.579	2.67%/2.00%/2.39%	Backward	57%
NP_005917	HGNC:7032	4236	ENSG00000140259	MFAP1	rev;	1	unknown;	Forward/Backward	0.740	2.00%/1.33%/1.49%	Backward	60%
NP_005989	HGNC:1616	7203	ENSG00000163468	CCT3	vif;	1	unknown;	Forward/Backward	0.605	2.00%/4.00%/3.58%	Forward	67%
NP_006045	HGNC:10469	10313	ENSG00000133318	RTN3	vpu;	1	unknown;	Forward/Backward	0.298	0.00%/3.33%/2.69%	Forward	100%
NP_006051	HGNC:13176	10320	ENSG00000185811	IKZF1	tat;	1	unknown;	Forward/Backward	0.498	0.67%/1.33%/2.09%	Forward	67%
NP_006074	HGNC:5958	3550	ENSG00000113141	IK	rev;	1	unknown;	Forward/Backward	0.878	2.67%/1.33%/0.90%	Backward	67%
NP_006081	HGNC:24289	10390	ENSG00000134255	CEPT1	gag-pol;	1	unknown;	Forward/Backward	0.276	1.33%/5.33%/3.58%	Forward	80%
NP_006084	HGNC:9363	10394	ENSG00000156575	PRG3	tat;	1	unknown;	Forward/Backward	0.091	0.00%/5.33%/1.49%	Forward	100%
NP_006249	HGNC:9414	5592	ENSG00000185532	PRKG1	tat;	1	unknown;	Forward/Backward	0.679	6.67%/2.00%/2.99%	Backward	77%
NP_006251	HGNC:9439	5611	ENSG00000102580	DNAJC3	env;	1	unknown;	Forward/Backward	0.429	1.33%/3.33%/1.79%	Forward	71%
NP_006271	HGNC:11326	6748	ENSG00000180879	SSR4	env;	1	unknown;	Forward/Backward	0.241	0.67%/2.00%/1.49%	Forward	75%
NP_006287	HGNC:12719	7444	ENSG00000028116	VRK2	gag;	1	unknown;	Forward/Backward	0.416	1.33%/2.67%/2.09%	Forward	67%
NP_006302	HGNC:7672	9611	ENSG00000141027	NCOR1	vif;	1	unknown;	Forward/Backward	0.910	3.33%/1.33%/0.90%	Backward	71%
NP_006322	HGNC:16912	10436	ENSG00000126749	EMG1	rev;	1	unknown;	Forward/Backward	0.244	0.67%/2.00%/1.49%	Forward	75%
NP_006347	HGNC:845	10476	ENSG00000167863	ATP5PD	vpu;	1	unknown;	Forward/Backward	0.677	6.67%/2.00%/2.99%	Backward	77%
NP_006361	HGNC:17793	10490	ENSG00000100568	VTI1B	gag;	1	unknown;	Forward/Backward	0.562	2.67%/2.00%/2.39%	Backward	57%
NP_006387	HGNC:11328	10534	ENSG00000173465	ZNRD2	gag-pol;	1	unknown;	Forward/Backward	0.344	0.67%/3.33%/4.48%	Forward	83%
NP_006394	HGNC:7733	4739	ENSG00000111859	NEDD9	gag;	1	unknown;	Forward/Backward	0.538	5.33%/1.33%/3.58%	Backward	80%
NP_006396	HGNC:11864	10548	ENSG00000100926	TM9SF1	env;	1	unknown;	Forward/Backward	0.601	2.00%/4.00%/3.58%	Forward	67%
NP_006412	HGNC:15772	10565	ENSG00000066777	ARFGEF1	vpu;	1	unknown;	Forward/Backward	0.947	1.33%/0.67%/0.30%	Backward	67%
NP_006414	HGNC:9794	10567	ENSG00000105404	RABAC1	env;	1	unknown;	Forward/Backward	0.348	0.67%/3.33%/4.48%	Forward	83%
NP_006420	HGNC:1622	10574	ENSG00000135624	CCT7	vif;	1	unknown;	Forward/Backward	0.643	2.00%/2.00%/1.79%	Backward	50%
NP_006423	HGNC:14537	10577	ENSG00000119655	NPC2	gag;	1	unknown;	Forward/Backward	0.145	0.00%/4.00%/3.88%	Forward	100%
NP_006435	HGNC:14011	10592	ENSG00000136824	SMC2	tat;	1	unknown;	Forward/Backward	0.918	3.33%/1.33%/0.90%	Backward	71%
NP_006452	HGNC:13452	10615	ENSG00000076382	SPAG5	env;	1	unknown;	Forward/Backward	0.848	2.67%/0.67%/0.30%	Backward	80%
NP_006460	HGNC:16951	10625	ENSG00000116679	IVNS1ABP	gag;	1	unknown;	Forward/Backward	0.452	2.00%/1.33%/1.49%	Backward	60%
NP_006504	HGNC:10537	6301	ENSG00000031698	SARS	gag-pol;	1	unknown;	Forward/Backward	0.739	2.00%/1.33%/1.49%	Backward	60%
NP_006510	HGNC:11697	6993	ENSG00000146425	DYNLT1	vpr;	1	unknown;	Forward/Backward	0.268	1.33%/5.33%/3.58%	Forward	80%
NP_006527	HGNC:2016	9635	ENSG00000137975	CLCA2	env;	1	unknown;	Forward/Backward	0.456	2.00%/1.33%/1.49%	Backward	60%
NP_006581	HGNC:20071	10713	ENSG00000168883	USP39	rev;	1	unknown;	Forward/Backward	0.824	3.33%/0.67%/1.19%	Backward	83%
NP_006595	HGNC:9980	10738	ENSG00000128276	RFPL3	gag-pol;	1	unknown;	Forward/Backward	0.201	0.00%/3.33%/3.28%	Forward	100%
NP_006627	HGNC:7434	10797	ENSG00000065911	MTHFD2	nef;	1	unknown;	Forward/Backward	0.286	0.00%/3.33%/2.69%	Forward	100%
NP_006633	HGNC:10671	10806	ENSG00000054282	SDCCAG8	gag;	1	unknown;	Forward/Backward	0.723	2.00%/1.33%/1.49%	Backward	60%
NP_006656	HGNC:5164	10855	ENSG00000173083	HPSE	tat;	1	unknown;	Forward/Backward	0.470	2.67%/2.00%/2.09%	Backward	57%
NP_006701	HGNC:24335	10920	ENSG00000198612	COPS8	vpr;	1	unknown;	Forward/Backward	0.393	2.67%/3.33%/2.09%	Forward	56%
NP_006733	HGNC:9529	5681	ENSG00000159792	PSKH1	gag;	1	unknown;	Forward/Backward	0.571	2.67%/2.00%/2.39%	Backward	57%
NP_006741	HGNC:11169	6645	ENSG00000168807	SNTB2	nef;	1	unknown;	Forward/Backward	0.444	2.00%/1.33%/1.49%	Backward	60%
NP_006749	HGNC:12453	7307	ENSG00000160201	U2AF1	rev;	1	unknown;	Forward/Backward	0.438	1.33%/3.33%/1.79%	Forward	71%
NP_006775	HGNC:12755	10885	ENSG00000065183	WDR3	rev;	1	unknown;	Forward/Backward	0.547	3.33%/2.00%/2.09%	Backward	62%
NP_006790	HGNC:9485	10942	ENSG00000007038	PRSS21	gag;	1	unknown;	Forward/Backward	0.278	1.33%/5.33%/3.58%	Forward	80%
NP_006808	HGNC:13799	10961	ENSG00000089248	ERP29	env;	1	unknown;	Forward/Backward	0.433	1.33%/3.33%/1.79%	Forward	71%
NP_006867	HGNC:15685	11041	ENSG00000174684	B4GAT1	nef;	1	unknown;	Forward/Backward	0.454	2.00%/1.33%/1.49%	Backward	60%
NP_008841	HGNC:9889	5930	ENSG00000122257	RBBP6	gag;	1	unknown;	Forward/Backward	0.792	3.33%/0.00%/1.79%	Backward	100%
NP_008843	HGNC:10023	6016	ENSG00000143622	RIT1	vpr;	1	unknown;	Forward/Backward	0.704	1.33%/0.00%/0.60%	Backward	100%
NP_008861	HGNC:10899	6500	ENSG00000113558	SKP1	vpu;	1	unknown;	Forward/Backward	0.367	0.67%/3.33%/2.69%	Forward	83%
NP_008881	HGNC:11494	6853	ENSG00000008056	SYN1	tat;	1	unknown;	Forward/Backward	0.459	2.00%/1.33%/1.49%	Backward	60%
NP_008915	HGNC:2033	9071	ENSG00000134873	CLDN10	nef;	1	unknown;	Forward/Backward	0.099	0.00%/5.33%/1.49%	Forward	100%
NP_008924	HGNC:7931	10360	ENSG00000107833	NPM3	tat;	1	unknown;	Forward/Backward	0.255	0.67%/2.00%/1.49%	Forward	75%
NP_008959	HGNC:16289	11074	ENSG00000204616	TRIM31	gag;	1	unknown;	Forward/Backward	0.318	0.67%/4.67%/1.49%	Forward	87%
NP_008964	HGNC:30309	11079	ENSG00000157916	RER1	env;	1	unknown;	Forward/Backward	0.461	2.67%/2.00%/2.09%	Backward	57%
NP_008971	HGNC:17011	11100	ENSG00000105323	HNRNPUL1	gag-pol;	1	unknown;	Forward/Backward	0.496	0.67%/1.33%/2.09%	Forward	67%
NP_009053	HGNC:12593	7391	ENSG00000158773	USF1	asp;	1	unknown;	Forward/Backward	0.228	2.00%/4.00%/3.28%	Forward	67%
NP_009096	HGNC:10766	8175	ENSG00000104897	SF3A2	rev;	1	unknown;	Forward/Backward	0.328	1.33%/1.33%/3.28%	Forward	50%
NP_009109	HGNC:30796	11171	ENSG00000023734	STRAP	gag;	1	unknown;	Forward/Backward	0.167	0.67%/5.33%/2.09%	Forward	89%
NP_009135	HGNC:2743	11218	ENSG00000064703	DDX20	vpr;	1	unknown;	Forward/Backward	0.665	6.67%/2.00%/2.99%	Backward	77%
NP_009144	HGNC:28911	11230	ENSG00000243279	PRAF2	env;	1	unknown;	Forward/Backward	0.367	0.67%/3.33%/2.69%	Forward	83%
NP_009185	HGNC:9154	11284	ENSG00000039650	PNKP	rev;	1	unknown;	Forward/Backward	0.608	2.00%/4.00%/3.58%	Forward	67%
NP_009197	HGNC:17030	11321	ENSG00000198522	GPN1	rev;	1	unknown;	Forward/Backward	0.716	1.33%/0.00%/0.60%	Backward	100%
NP_031374	HGNC:791	22926	ENSG00000118217	ATF6	tat;	1	unknown;	Forward/Backward	0.609	2.00%/4.00%/3.58%	Forward	67%
NP_031385	HGNC:17040	22794	ENSG00000108349	CASC3	env;	1	unknown;	Forward/Backward	0.584	1.33%/0.00%/2.69%	Backward	100%
NP_031396	HGNC:9973	5985	ENSG00000111445	RFC5	tat;	1	unknown;	Forward/Backward	0.532	5.33%/1.33%/3.58%	Backward	80%
NP_036205	HGNC:1618	22948	ENSG00000150753	CCT5	vif;	1	unknown;	Forward/Backward	0.506	2.67%/2.00%/2.99%	Backward	57%
NP_036230	HGNC:490	23452	ENSG00000136859	ANGPTL2	env;	1	unknown;	Forward/Backward	0.596	1.33%/0.00%/2.69%	Backward	100%
NP_036237	HGNC:934	25825	ENSG00000182240	BACE2	tat;	1	unknown;	Forward/Backward	0.381	2.67%/3.33%/2.09%	Forward	56%
NP_036256	HGNC:14525	26973	ENSG00000110172	CHORDC1	vpu;	1	unknown;	Forward/Backward	0.327	1.33%/1.33%/3.28%	Forward	50%
NP_036307	HGNC:13582	26273	ENSG00000110429	FBXO3	tat;	1	unknown;	Forward/Backward	0.619	2.00%/4.00%/3.58%	Forward	67%
NP_036333	HGNC:4316	2734	ENSG00000090863	GLG1	env;	1	unknown;	Forward/Backward	0.914	3.33%/1.33%/0.90%	Backward	71%
NP_036387	HGNC:12836	22803	ENSG00000088930	XRN2	gag;	1	unknown;	Forward/Backward	0.845	2.67%/0.67%/0.30%	Backward	80%
NP_036416	HGNC:6252	23416	ENSG00000135519	KCNH3	env;	1	unknown;	Forward/Backward	0.605	2.00%/4.00%/3.58%	Forward	67%
NP_036429	HGNC:30291	9908	ENSG00000138757	G3BP2	env;	1	unknown;	Forward/Backward	0.352	0.67%/3.33%/4.48%	Forward	83%
NP_036430	HGNC:30689	23066	ENSG00000144712	CAND2	gag-pol;	1	unknown;	Forward/Backward	0.879	2.67%/1.33%/0.90%	Backward	67%
NP_036468	HGNC:29916	26502	ENSG00000141562	NARF	gag-pol;	1	unknown;	Forward/Backward	0.560	3.33%/2.00%/2.09%	Backward	62%
NP_036525	HGNC:8863	5198	ENSG00000178921	PFAS	vif;	1	unknown;	Forward/Backward	0.934	4.67%/0.67%/0.90%	Backward	87%
NP_036553	HGNC:10025	6018	ENSG00000117000	RLF	gag;	1	unknown;	Forward/Backward	0.904	3.33%/1.33%/0.90%	Backward	71%
NP_036590	HGNC:11816	26517	ENSG00000099800	TIMM13	env;	1	unknown;	Forward/Backward	0.305	0.67%/4.67%/1.49%	Forward	87%
NP_036591	HGNC:11818	26521	ENSG00000150779	TIMM8B	env;	1	unknown;	Forward/Backward	0.469	2.67%/2.00%/2.09%	Backward	57%
NP_036596	HGNC:11843	7092	ENSG00000038295	TLL1	gag;	1	unknown;	Forward/Backward	0.623	2.67%/0.67%/1.79%	Backward	80%
NP_036601	HGNC:15860	24148	ENSG00000101161	PRPF6	rev;	1	unknown;	Forward/Backward	0.682	6.00%/0.00%/1.19%	Backward	100%
NP_037368	HGNC:10549	25814	ENSG00000130638	ATXN10	vpu;	1	unknown;	Forward/Backward	0.528	5.33%/1.33%/3.58%	Backward	80%
NP_037461	HGNC:13579	94104	ENSG00000159086	PAXBP1	rev;	1	unknown;	Forward/Backward	0.630	2.67%/0.67%/1.79%	Backward	80%
NP_037520	HGNC:9356	10113	ENSG00000138073	PREB	vpu;	1	unknown;	Forward/Backward	0.204	0.00%/3.33%/3.28%	Forward	100%
NP_037524	HGNC:7993	29959	ENSG00000115216	NRBP1	gag;	1	unknown;	Forward/Backward	0.631	2.67%/0.67%/1.79%	Backward	80%
NP_054737	HGNC:14513	28957	ENSG00000147586	MRPS28	rev;	1	unknown;	Forward/Backward	0.343	0.67%/3.33%/4.48%	Forward	83%
NP_054767	HGNC:29819	57496	ENSG00000186260	MRTFB	gag-pol;	1	unknown;	Forward/Backward	0.570	2.67%/2.00%/2.39%	Backward	57%
NP_054769	HGNC:14493	28977	ENSG00000198015	MRPL42	rev;	1	unknown;	Forward/Backward	0.319	0.67%/4.67%/1.49%	Forward	87%
NP_054831	HGNC:12340	7227	ENSG00000104447	TRPS1	gag-pol;	1	unknown;	Forward/Backward	0.862	2.67%/1.33%/0.90%	Backward	67%
NP_055022	HGNC:1685	921	ENSG00000110448	CD5	nef;	1	unknown;	Forward/Backward	0.462	2.67%/2.00%/2.09%	Backward	57%
NP_055050	HGNC:12505	8266	ENSG00000102178	UBL4A	vif;	1	unknown;	Forward/Backward	0.703	1.33%/0.00%/0.60%	Backward	100%
NP_055121	HGNC:26935	51493	ENSG00000100220	RTCB	rev;	1	unknown;	Forward/Backward	0.739	2.00%/1.33%/1.49%	Backward	60%
NP_055144	HGNC:17157	23644	ENSG00000038358	EDC4	vpu;	1	unknown;	Forward/Backward	0.807	2.00%/1.33%/0.90%	Backward	60%
NP_055156	HGNC:17586	23787	ENSG00000137409	MTCH1	nef;	1	unknown;	Forward/Backward	0.353	0.67%/3.33%/4.48%	Forward	83%
NP_055190	HGNC:3658	26998	ENSG00000090512	FETUB	env;	1	unknown;	Forward/Backward	0.189	0.00%/1.33%/2.69%	Forward	100%
NP_055200	HGNC:10876	27036	ENSG00000168995	SIGLEC7	env;	1	unknown;	Forward/Backward	0.211	0.00%/3.33%/3.28%	Forward	100%
NP_055214	HGNC:21643	27075	ENSG00000106537	TSPAN13	gag;	1	unknown;	Forward/Backward	0.335	1.33%/1.33%/3.28%	Forward	50%
NP_055317	HGNC:17896	27339	ENSG00000110107	PRPF19	rev;	1	unknown;	Forward/Backward	0.278	1.33%/5.33%/3.58%	Forward	80%
NP_055320	HGNC:6289	27345	ENSG00000135643	KCNMB4	env;	1	unknown;	Forward/Backward	0.141	0.00%/4.00%/3.88%	Forward	100%
NP_055399	HGNC:13280	30001	ENSG00000197930	ERO1A	env;	1	unknown;	Forward/Backward	0.321	1.33%/1.33%/3.28%	Forward	50%
NP_055408	HGNC:24343	30827	ENSG00000154832	CXXC1	tat;	1	unknown;	Forward/Backward	0.755	2.00%/2.00%/0.60%	Backward	50%
NP_055484	HGNC:28958	9688	ENSG00000102900	NUP93	tat;	1	unknown;	Forward/Backward	0.732	2.00%/1.33%/1.49%	Backward	60%
NP_055494	HGNC:30794	9702	ENSG00000166037	CEP57	vpu;	1	unknown;	Forward/Backward	0.778	2.67%/0.67%/2.99%	Backward	80%
NP_055527	HGNC:29010	9739	ENSG00000099381	SETD1A	tat;	1	unknown;	Forward/Backward	0.959	1.33%/0.67%/0.30%	Backward	67%
NP_055567	HGNC:28962	9789	ENSG00000118363	SPCS2	env;	1	unknown;	Forward/Backward	0.499	0.67%/1.33%/2.09%	Forward	67%
NP_055571	HGNC:28959	9793	ENSG00000175216	CKAP5	gag-pol;	1	unknown;	Forward/Backward	0.761	2.67%/0.67%/2.99%	Backward	80%
NP_055577	HGNC:2859	1718	ENSG00000116133	DHCR24	env;	1	unknown;	Forward/Backward	0.657	2.00%/2.00%/1.79%	Backward	50%
NP_055615	HGNC:16286	9844	ENSG00000155849	ELMO1	nef;	1	unknown;	Forward/Backward	0.779	2.67%/0.67%/2.99%	Backward	80%
NP_055644	HGNC:18681	9879	ENSG00000145833	DDX46	tat;	1	unknown;	Forward/Backward	0.897	5.33%/0.67%/1.19%	Backward	89%
NP_055680	HGNC:24305	9918	ENSG00000010292	NCAPD2	tat;	1	unknown;	Forward/Backward	0.835	3.33%/0.67%/1.19%	Backward	83%
NP_055785	HGNC:17060	22920	ENSG00000075945	KIFAP3	gag-pol;	1	unknown;	Forward/Backward	0.709	1.33%/0.00%/0.60%	Backward	100%
NP_055792	HGNC:17066	22985	ENSG00000100813	ACIN1	rev;	1	unknown;	Forward/Backward	0.969	4.00%/0.00%/1.49%	Backward	100%
NP_055819	HGNC:28112	23016	ENSG00000075914	EXOSC7	rev;	1	unknown;	Forward/Backward	0.213	0.00%/3.33%/3.28%	Forward	100%
NP_055847	HGNC:20418	23047	ENSG00000083642	PDS5B	tat;	1	unknown;	Forward/Backward	0.819	2.00%/1.33%/0.90%	Backward	60%
NP_055851	HGNC:29129	23052	ENSG00000149218	ENDOD1	env;	1	unknown;	Forward/Backward	0.424	1.33%/3.33%/1.79%	Forward	71%
NP_055862	HGNC:28957	23065	ENSG00000127463	EMC1	env;	1	unknown;	Forward/Backward	0.818	2.00%/1.33%/0.90%	Backward	60%
NP_055866	HGNC:18311	23071	ENSG00000023318	ERP44	env;	1	unknown;	Forward/Backward	0.489	0.67%/1.33%/2.09%	Forward	67%
NP_055880	HGNC:30578	23086	ENSG00000110723	EXPH5	gag;	1	unknown;	Forward/Backward	0.908	3.33%/1.33%/0.90%	Backward	71%
NP_055889	HGNC:16636	23095	ENSG00000054523	KIF1B	gag;	1	unknown;	Forward/Backward	0.784	3.33%/0.00%/1.79%	Backward	100%
NP_055935	HGNC:428	7840	ENSG00000116127	ALMS1	gag-pol;	1	unknown;	Forward/Backward	0.960	1.33%/0.67%/0.30%	Backward	67%
NP_055950	HGNC:18658	23165	ENSG00000155561	NUP205	tat;	1	unknown;	Forward/Backward	0.919	3.33%/1.33%/0.90%	Backward	71%
NP_055969	HGNC:13520	23184	ENSG00000117899	MESD	env;	1	unknown;	Forward/Backward	0.365	0.67%/3.33%/2.69%	Forward	83%
NP_056065	HGNC:17208	23299	ENSG00000185963	BICD2	gag-pol;	1	unknown;	Forward/Backward	0.908	3.33%/1.33%/0.90%	Backward	71%
NP_056076	HGNC:28952	23310	ENSG00000151503	NCAPD3	vpu;	1	unknown;	Forward/Backward	0.841	2.67%/0.67%/0.30%	Backward	80%
NP_056098	HGNC:22205	23333	ENSG00000173852	DPY19L1	vpr;	1	unknown;	Forward/Backward	0.704	1.33%/0.00%/0.60%	Backward	100%
NP_056128	HGNC:14193	23365	ENSG00000196914	ARHGEF12	gag-pol;	1	unknown;	Forward/Backward	0.912	3.33%/1.33%/0.90%	Backward	71%
NP_056132	HGNC:14958	23369	ENSG00000055917	PUM2	gag-pol;	1	unknown;	Forward/Backward	0.726	2.00%/1.33%/1.49%	Backward	60%
NP_056156	HGNC:1112	23397	ENSG00000121152	NCAPH	tat;	1	unknown;	Forward/Backward	0.334	1.33%/1.33%/3.28%	Forward	50%
NP_056170	HGNC:17101	23512	ENSG00000178691	SUZ12	tat;	1	unknown;	Forward/Backward	0.496	0.67%/1.33%/2.09%	Forward	67%
NP_056175	HGNC:18734	23517	ENSG00000039123	MTREX	rev;	1	unknown;	Forward/Backward	0.906	3.33%/1.33%/0.90%	Backward	71%
NP_056183	HGNC:8599	24145	ENSG00000110218	PANX1	env;	1	unknown;	Forward/Backward	0.243	0.67%/2.00%/1.49%	Forward	75%
NP_056199	HGNC:28862	25836	ENSG00000164190	NIPBL	rev;	1	unknown;	Forward/Backward	0.978	4.00%/0.00%/1.49%	Backward	100%
NP_056224	HGNC:11958	57634	ENSG00000183495	EP400	tat;	1	unknown;	Forward/Backward	0.977	4.00%/0.00%/1.49%	Backward	100%
NP_056278	HGNC:24546	25927	ENSG00000119865	CNRIP1	gag;	1	unknown;	Forward/Backward	0.388	2.67%/3.33%/2.09%	Forward	56%
NP_056290	HGNC:24520	25940	ENSG00000119812	FAM98A	tat;	1	unknown;	Forward/Backward	0.585	1.33%/0.00%/2.69%	Backward	100%
NP_056346	HGNC:24564	26005	ENSG00000168014	C2CD3	gag-pol;	1	unknown;	Forward/Backward	0.545	3.33%/2.00%/2.09%	Backward	62%
NP_056405	HGNC:25982	54865	ENSG00000160818	GPATCH4	rev;	1	unknown;	Forward/Backward	0.797	3.33%/0.00%/1.79%	Backward	100%
NP_056417	HGNC:29456	26092	ENSG00000143337	TOR1AIP1	tat;	1	unknown;	Forward/Backward	0.641	2.00%/2.00%/1.79%	Backward	50%
NP_056444	HGNC:15446	26121	ENSG00000105618	PRPF31	rev;	1	unknown;	Forward/Backward	0.784	3.33%/0.00%/1.79%	Backward	100%
NP_056536	HGNC:15717	50628	ENSG00000179409	GEMIN4	vpr;	1	unknown;	Forward/Backward	0.766	2.67%/0.67%/2.99%	Backward	80%
NP_056541	HGNC:24891	50717	ENSG00000132716	DCAF8	vpr;	1	unknown;	Forward/Backward	0.523	5.33%/1.33%/3.58%	Backward	80%
NP_057018	HGNC:29926	51602	ENSG00000055044	NOP58	rev;	1	unknown;	Forward/Backward	0.556	3.33%/2.00%/2.09%	Backward	62%
NP_057030	HGNC:8829	53918	ENSG00000152684	PELO	gag-pol;	1	unknown;	Forward/Backward	0.546	3.33%/2.00%/2.09%	Backward	62%
NP_057123	HGNC:23169	51637	ENSG00000087302	RTRAF	rev;	1	unknown;	Forward/Backward	0.600	1.33%/0.00%/2.69%	Backward	100%
NP_057130	HGNC:17286	51013	ENSG00000171311	EXOSC1	rev;	1	unknown;	Forward/Backward	0.138	0.00%/4.67%/2.69%	Forward	100%
NP_057146	HGNC:24261	51647	ENSG00000166595	CIAO2B	gag-pol;	1	unknown;	Forward/Backward	0.364	0.67%/3.33%/2.69%	Forward	83%
NP_057147	HGNC:21078	51020	ENSG00000111906	HDDC2	gag-pol;	1	unknown;	Forward/Backward	0.678	6.67%/2.00%/2.99%	Backward	77%
NP_057169	HGNC:24090	51374	ENSG00000138085	ATRAID	nef;	1	unknown;	Forward/Backward	0.134	0.00%/4.67%/2.69%	Forward	100%
NP_057202	HGNC:17623	51667	ENSG00000013374	NUB1	gag;	1	unknown;	Forward/Backward	0.739	2.00%/1.33%/1.49%	Backward	60%
NP_057213	HGNC:16702	51138	ENSG00000138663	COPS4	vpr;	1	unknown;	Forward/Backward	0.806	2.00%/1.33%/0.90%	Backward	60%
NP_057226	HGNC:18646	51144	ENSG00000149084	HSD17B12	vpu;	1	unknown;	Forward/Backward	0.571	2.67%/2.00%/2.39%	Backward	57%
NP_057299	HGNC:20594	51162	ENSG00000172889	EGFL7	env;	1	unknown;	Forward/Backward	0.309	0.67%/4.67%/1.49%	Forward	87%
NP_057315	HGNC:29858	51701	ENSG00000087095	NLK	vpu;	1	unknown;	Forward/Backward	0.474	2.67%/2.00%/2.09%	Backward	57%
NP_057318	HGNC:16526	51703	ENSG00000197142	ACSL5	gag;	1	unknown;	Forward/Backward	0.678	6.67%/2.00%/2.99%	Backward	77%
NP_057404	HGNC:8068	4928	ENSG00000110713	NUP98	gag-pol;	1	unknown;	Forward/Backward	0.799	3.33%/0.00%/1.79%	Backward	100%
NP_057421	HGNC:20234	51466	ENSG00000196405	EVL	env;	1	unknown;	Forward/Backward	0.299	0.00%/3.33%/2.69%	Forward	100%
NP_057441	HGNC:24636	51474	ENSG00000050405	LIMA1	tat;	1	unknown;	Forward/Backward	0.706	1.33%/0.00%/0.60%	Backward	100%
NP_057542	HGNC:24161	51236	ENSG00000235173	HGH1	gag-pol;	1	unknown;	Forward/Backward	0.461	2.67%/2.00%/2.09%	Backward	57%
NP_057631	HGNC:24188	51150	ENSG00000078808	SDF4	env;	1	unknown;	Forward/Backward	0.350	0.67%/3.33%/4.48%	Forward	83%
NP_057663	HGNC:16692	51293	ENSG00000167775	CD320	nef;	1	unknown;	Forward/Backward	0.243	0.67%/2.00%/1.49%	Forward	75%
NP_057694	HGNC:15632	51311	ENSG00000101916	TLR8	env;	1	unknown;	Forward/Backward	0.336	1.33%/1.33%/3.28%	Forward	50%
NP_057698	HGNC:17768	51567	ENSG00000111802	TDP2	gag-pol;	1	unknown;	Forward/Backward	0.325	1.33%/1.33%/3.28%	Forward	50%
NP_059122	HGNC:17359	53371	ENSG00000138750	NUP54	vpr;	1	unknown;	Forward/Backward	0.350	0.67%/3.33%/4.48%	Forward	83%
NP_059133	HGNC:2325	53981	ENSG00000165934	CPSF2	rev;	1	unknown;	Forward/Backward	0.845	2.67%/0.67%/0.30%	Backward	80%
NP_059139	HGNC:13546	54107	ENSG00000148229	POLE3	gag-pol;	1	unknown;	Forward/Backward	0.480	2.67%/2.00%/2.09%	Backward	57%
NP_059980	HGNC:24878	54732	ENSG00000184840	TMED9	rev;	1	unknown;	Forward/Backward	0.582	1.33%/0.00%/2.69%	Backward	100%
NP_060011	HGNC:2417	1427	ENSG00000213139	CRYGS	gag-pol;	1	unknown;	Forward/Backward	0.254	0.67%/2.00%/1.49%	Forward	75%
NP_060045	HGNC:17809	23293	ENSG00000070366	SMG6	gag-pol;	1	unknown;	Forward/Backward	0.945	1.33%/0.67%/0.30%	Backward	67%
NP_060058	HGNC:12757	11091	ENSG00000196363	WDR5	tat;	1	unknown;	Forward/Backward	0.384	2.67%/3.33%/2.09%	Forward	56%
NP_060129	HGNC:25952	54814	ENSG00000011478	QPCTL	env;	1	unknown;	Forward/Backward	0.674	6.67%/2.00%/2.99%	Backward	77%
NP_060130	HGNC:29989	54815	ENSG00000167491	GATAD2A	tat;	1	unknown;	Forward/Backward	0.477	2.67%/2.00%/2.09%	Backward	57%
NP_060206	HGNC:23807	55623	ENSG00000066654	THUMPD1	gag;	1	unknown;	Forward/Backward	0.382	2.67%/3.33%/2.09%	Forward	56%
NP_060211	HGNC:25987	54876	ENSG00000163257	DCAF16	tat;	1	unknown;	Forward/Backward	0.295	0.00%/3.33%/2.69%	Forward	100%
NP_060219	HGNC:25990	55626	ENSG00000110497	AMBRA1	vif;	1	unknown;	Forward/Backward	0.812	2.00%/1.33%/0.90%	Backward	60%
NP_060225	HGNC:25994	54888	ENSG00000037474	NSUN2	gag;	1	unknown;	Forward/Backward	0.735	2.00%/1.33%/1.49%	Backward	60%
NP_060300	HGNC:16074	54940	ENSG00000109180	OCIAD1	nef;	1	unknown;	Forward/Backward	0.354	0.67%/3.33%/4.48%	Forward	83%
NP_060324	HGNC:26042	54958	ENSG00000130748	TMEM160	vpr;	1	unknown;	Forward/Backward	0.477	2.67%/2.00%/2.09%	Backward	57%
NP_060352	HGNC:2077	54982	ENSG00000128973	CLN6	env;	1	unknown;	Forward/Backward	0.554	3.33%/2.00%/2.09%	Backward	62%
NP_060356	HGNC:15784	54986	ENSG00000168038	ULK4	gag;	1	unknown;	Forward/Backward	0.794	3.33%/0.00%/1.79%	Backward	100%
NP_060391	HGNC:18261	55666	ENSG00000182446	NPLOC4	vpu;	1	unknown;	Forward/Backward	0.261	1.33%/5.33%/3.58%	Forward	80%
NP_060479	HGNC:30683	55080	ENSG00000139192	TAPBPL	env;	1	unknown;	Forward/Backward	0.353	0.67%/3.33%/4.48%	Forward	83%
NP_060482	HGNC:25484	55083	ENSG00000162849	KIF26B	vif;	1	unknown;	Forward/Backward	0.931	4.67%/0.67%/0.90%	Backward	87%
NP_060501	HGNC:12758	11180	ENSG00000178252	WDR6	vif;	1	unknown;	Forward/Backward	0.751	2.00%/2.00%/0.60%	Backward	50%
NP_060530	HGNC:29685	55699	ENSG00000067704	IARS2	vif;	1	unknown;	Forward/Backward	0.914	3.33%/1.33%/0.90%	Backward	71%
NP_060542	HGNC:25517	55127	ENSG00000119285	HEATR1	gag-pol;	1	unknown;	Forward/Backward	0.921	4.67%/0.67%/0.90%	Backward	87%
NP_060549	HGNC:25521	55133	ENSG00000068784	SRBD1	rev;	1	unknown;	Forward/Backward	0.794	3.33%/0.00%/1.79%	Backward	100%
NP_060555	HGNC:19425	55705	ENSG00000198700	IPO9	vpu;	1	unknown;	Forward/Backward	0.774	2.67%/0.67%/2.99%	Backward	80%
NP_060677	HGNC:25574	55223	ENSG00000116525	TRIM62	gag;	1	unknown;	Forward/Backward	0.515	2.67%/2.00%/2.99%	Backward	57%
NP_060695	HGNC:18247	55234	ENSG00000122692	SMU1	rev;	1	unknown;	Forward/Backward	0.678	6.67%/2.00%/2.99%	Backward	77%
NP_060729	HGNC:25596	55761	ENSG00000052841	TTC17	env;	1	unknown;	Forward/Backward	0.760	2.67%/0.67%/2.99%	Backward	80%
NP_060732	HGNC:13556	55764	ENSG00000163913	IFT122	gag-pol;	1	unknown;	Forward/Backward	0.946	1.33%/0.67%/0.30%	Backward	67%
NP_060895	HGNC:30031	55361	ENSG00000155252	PI4K2A	gag;	1	unknown;	Forward/Backward	0.739	2.00%/1.33%/1.49%	Backward	60%
NP_060908	HGNC:13585	26270	ENSG00000116663	FBXO6	env;	1	unknown;	Forward/Backward	0.379	0.67%/3.33%/2.69%	Forward	83%
NP_061119	HGNC:14453	55506	ENSG00000099284	H2AFY2	tat;	1	unknown;	Forward/Backward	0.518	2.67%/2.00%/2.99%	Backward	57%
NP_061131	HGNC:31702	55894	ENSG00000177243	DEFB103B	env;	1	unknown;	Forward/Backward	0.173	0.67%/5.33%/2.09%	Forward	89%
NP_061141	HGNC:30594	55898	ENSG00000140553	UNC45A	gag-pol;	1	unknown;	Forward/Backward	0.703	1.33%/0.00%/0.60%	Backward	100%
NP_061142	HGNC:35	23461	ENSG00000154265	ABCA5	vpr;	1	unknown;	Forward/Backward	0.797	3.33%/0.00%/1.79%	Backward	100%
NP_061328	HGNC:15870	55969	ENSG00000101084	RAB5IF	env;	1	unknown;	Forward/Backward	0.186	0.00%/1.33%/2.69%	Forward	100%
NP_061832	HGNC:2683	26528	ENSG00000071626	DAZAP1	rev;	1	unknown;	Forward/Backward	0.266	1.33%/5.33%/3.58%	Forward	80%
NP_061841	HGNC:13741	54221	ENSG00000172554	SNTG2	nef;	1	unknown;	Forward/Backward	0.354	0.67%/3.33%/4.48%	Forward	83%
NP_061854	HGNC:24637	54431	ENSG00000077232	DNAJC10	env;	1	unknown;	Forward/Backward	0.531	5.33%/1.33%/3.58%	Backward	80%
NP_061888	HGNC:29270	54480	ENSG00000033100	CHPF2	env;	1	unknown;	Forward/Backward	0.823	3.33%/0.67%/1.19%	Backward	83%
NP_061895	HGNC:24718	54495	ENSG00000166479	TMX3	env;	1	unknown;	Forward/Backward	0.545	3.33%/2.00%/2.09%	Backward	62%
NP_061926	HGNC:23196	54536	ENSG00000138190	EXOC6	nef;	1	unknown;	Forward/Backward	0.729	2.00%/1.33%/1.49%	Backward	60%
NP_061943	HGNC:18684	54555	ENSG00000105671	DDX49	gag;	1	unknown;	Forward/Backward	0.688	6.00%/0.00%/1.19%	Backward	100%
NP_061955	HGNC:18193	54606	ENSG00000136271	DDX56	rev;	1	unknown;	Forward/Backward	0.798	3.33%/0.00%/1.79%	Backward	100%
NP_061961	HGNC:25459	54623	ENSG00000006712	PAF1	tat;	1	unknown;	Forward/Backward	0.383	2.67%/3.33%/2.09%	Forward	56%
NP_063949	HGNC:18755	56655	ENSG00000115350	POLE4	gag-pol;	1	unknown;	Forward/Backward	0.432	1.33%/3.33%/1.79%	Forward	71%
NP_064550	HGNC:18278	56852	ENSG00000070950	RAD18	gag-pol;	1	unknown;	Forward/Backward	0.264	1.33%/5.33%/3.58%	Forward	80%
NP_064567	HGNC:14107	56937	ENSG00000124225	PMEPA1	nef;	1	unknown;	Forward/Backward	0.221	2.00%/4.00%/3.28%	Forward	67%
NP_064583	HGNC:24856	57003	ENSG00000108588	CCDC47	vpr;	1	unknown;	Forward/Backward	0.700	6.00%/0.00%/1.19%	Backward	100%
NP_065145	HGNC:24287	57132	ENSG00000255112	CHMP1B	gag;	1	unknown;	Forward/Backward	0.381	2.67%/3.33%/2.09%	Forward	56%
NP_065385	HGNC:21199	57326	ENSG00000163346	PBXIP1	env;	1	unknown;	Forward/Backward	0.688	6.00%/0.00%/1.19%	Backward	100%
NP_065693	HGNC:1170	56672	ENSG00000166452	AKIP1	gag-pol;	1	unknown;	Forward/Backward	0.287	0.00%/3.33%/2.69%	Forward	100%
NP_065713	HGNC:13785	57380	ENSG00000124532	MRS2	rev;	1	unknown;	Forward/Backward	0.469	2.67%/2.00%/2.09%	Backward	57%
NP_065761	HGNC:29207	57470	ENSG00000130764	LRRC47	gag;	1	unknown;	Forward/Backward	0.879	2.67%/1.33%/0.90%	Backward	67%
NP_065799	HGNC:29241	57508	ENSG00000108506	INTS2	gag;	1	unknown;	Forward/Backward	0.729	2.00%/1.33%/1.49%	Backward	60%
NP_065801	HGNC:17675	57510	ENSG00000124571	XPO5	vpu;	1	unknown;	Forward/Backward	0.556	3.33%/2.00%/2.09%	Backward	62%
NP_065892	HGNC:16396	114882	ENSG00000091039	OSBPL8	env;	1	unknown;	Forward/Backward	0.732	2.00%/1.33%/1.49%	Backward	60%
NP_065916	HGNC:14410	170506	ENSG00000174953	DHX36	rev;	1	unknown;	Forward/Backward	0.786	3.33%/0.00%/1.79%	Backward	100%
NP_065921	HGNC:17650	57630	ENSG00000154447	SH3RF1	gag;	1	unknown;	Forward/Backward	0.493	0.67%/1.33%/2.09%	Forward	67%
NP_066005	HGNC:14539	57674	ENSG00000173821	RNF213	vpu;	1	unknown;	Forward/Backward	0.787	3.33%/0.00%/1.79%	Backward	100%
NP_066979	HGNC:25237	56255	ENSG00000125827	TMX4	env;	1	unknown;	Forward/Backward	0.383	2.67%/3.33%/2.09%	Forward	56%
NP_066983	HGNC:13921	7920	ENSG00000204427	ABHD16A	env;	1	unknown;	Forward/Backward	0.848	2.67%/0.67%/0.30%	Backward	80%
NP_068585	HGNC:14078	60468	ENSG00000112182	BACH2	gag-pol;	1	unknown;	Forward/Backward	0.183	0.00%/1.33%/2.69%	Forward	100%
NP_068747	HGNC:26212	60559	ENSG00000129128	SPCS3	env;	1	unknown;	Forward/Backward	0.546	3.33%/2.00%/2.09%	Backward	62%
NP_068752	HGNC:25715	60672	ENSG00000116691	MIIP	nef;	1	unknown;	Forward/Backward	0.371	0.67%/3.33%/2.69%	Forward	83%
NP_068839	HGNC:6174	9445	ENSG00000136156	ITM2B	env;	1	unknown;	Forward/Backward	0.199	0.00%/1.33%/2.69%	Forward	100%
NP_071349	HGNC:29554	63893	ENSG00000175931	UBE2O	tat;	1	unknown;	Forward/Backward	0.882	5.33%/0.67%/1.19%	Backward	89%
NP_071413	HGNC:15452	64083	ENSG00000113384	GOLPH3	vpr;	1	unknown;	Forward/Backward	0.543	3.33%/2.00%/2.09%	Backward	62%
NP_071766	HGNC:11997	64222	ENSG00000186283	TOR3A	env;	1	unknown;	Forward/Backward	0.771	2.67%/0.67%/2.99%	Backward	80%
NP_071904	HGNC:17796	64328	ENSG00000132953	XPO4	vpu;	1	unknown;	Forward/Backward	0.767	2.67%/0.67%/2.99%	Backward	80%
NP_071920	HGNC:14866	64399	ENSG00000164161	HHIP	env;	1	unknown;	Forward/Backward	0.775	2.67%/0.67%/2.99%	Backward	80%
NP_073153	HGNC:19988	64682	ENSG00000153107	ANAPC1	gag-pol;	1	unknown;	Forward/Backward	0.916	3.33%/1.33%/0.90%	Backward	71%
NP_073581	HGNC:25848	64755	ENSG00000140688	C16orf58	env;	1	unknown;	Forward/Backward	0.404	1.33%/2.67%/2.09%	Forward	67%
NP_073608	HGNC:25694	64786	ENSG00000121749	TBC1D15	vpu;	1	unknown;	Forward/Backward	0.684	6.00%/0.00%/1.19%	Backward	100%
NP_073619	HGNC:7215	10198	ENSG00000051825	MPHOSPH9	gag;	1	unknown;	Forward/Backward	0.554	3.33%/2.00%/2.09%	Backward	62%
NP_073624	HGNC:17877	64802	ENSG00000173614	NMNAT1	rev;	1	unknown;	Forward/Backward	0.342	0.67%/3.33%/4.48%	Forward	83%
NP_075060	HGNC:17268	64946	ENSG00000153044	CENPH	vpr;	1	unknown;	Forward/Backward	0.725	2.00%/1.33%/1.49%	Backward	60%
NP_075559	HGNC:18650	65244	ENSG00000123352	SPATS2	rev;	1	unknown;	Forward/Backward	0.630	2.67%/0.67%/1.79%	Backward	80%
NP_076955	HGNC:28360	79016	ENSG00000130311	DDA1	vpr;	1	unknown;	Forward/Backward	0.491	0.67%/1.33%/2.09%	Forward	67%
NP_076968	HGNC:28762	79029	ENSG00000171763	SPATA5L1	gag;	1	unknown;	Forward/Backward	0.824	3.33%/0.67%/1.19%	Backward	83%
NP_077289	HGNC:28585	79159	ENSG00000273899	NOL12	gag;	1	unknown;	Forward/Backward	0.506	2.67%/2.00%/2.99%	Backward	57%
NP_077297	HGNC:28117	79171	ENSG00000126254	RBM42	rev;	1	unknown;	Forward/Backward	0.394	2.67%/3.33%/2.09%	Forward	56%
NP_077310	HGNC:28472	79188	ENSG00000170876	TMEM43	env;	1	unknown;	Forward/Backward	0.471	2.67%/2.00%/2.09%	Backward	57%
NP_077315	HGNC:28369	79228	ENSG00000131652	THOC6	rev;	1	unknown;	Forward/Backward	0.356	0.67%/3.33%/4.48%	Forward	83%
NP_078801	HGNC:26204	79573	ENSG00000143643	TTC13	env;	1	unknown;	Forward/Backward	0.837	3.33%/0.67%/1.19%	Backward	83%
NP_078934	HGNC:19426	79711	ENSG00000196497	IPO4	gag-pol;	1	unknown;	Forward/Backward	0.894	5.33%/0.67%/1.19%	Backward	89%
NP_078941	HGNC:29529	79718	ENSG00000177565	TBL1XR1	vif;	1	unknown;	Forward/Backward	0.184	0.00%/1.33%/2.69%	Forward	100%
NP_078954	HGNC:26274	79731	ENSG00000137513	NARS2	gag;	1	unknown;	Forward/Backward	0.432	1.33%/3.33%/1.79%	Forward	71%
NP_078983	HGNC:20045	79760	ENSG00000142252	GEMIN7	vpr;	1	unknown;	Forward/Backward	0.366	0.67%/3.33%/2.69%	Forward	83%
NP_079023	HGNC:18817	79803	ENSG00000166189	HPS6	vif;	1	unknown;	Forward/Backward	0.720	1.33%/0.00%/0.60%	Backward	100%
NP_079034	HGNC:18407	79814	ENSG00000116771	AGMAT	gag;	1	unknown;	Forward/Backward	0.350	0.67%/3.33%/4.48%	Forward	83%
NP_079051	HGNC:20044	79833	ENSG00000152147	GEMIN6	vpr;	1	unknown;	Forward/Backward	0.206	0.00%/3.33%/3.28%	Forward	100%
NP_079150	HGNC:30071	79932	ENSG00000142687	KIAA0319L	gag-pol;	1	unknown;	Forward/Backward	0.467	2.67%/2.00%/2.09%	Backward	57%
NP_079199	HGNC:30052	23225	ENSG00000132182	NUP210	env;	1	unknown;	Forward/Backward	0.764	2.67%/0.67%/2.99%	Backward	80%
NP_079353	HGNC:15954	114034	ENSG00000132773	TOE1	rev;	1	unknown;	Forward/Backward	0.776	2.67%/0.67%/2.99%	Backward	80%
NP_079430	HGNC:18587	23353	ENSG00000164828	SUN1	env;	1	unknown;	Forward/Backward	0.670	6.67%/2.00%/2.99%	Backward	77%
NP_079483	HGNC:24671	80308	ENSG00000160688	FLAD1	gag-pol;	1	unknown;	Forward/Backward	0.699	6.00%/0.00%/1.19%	Backward	100%
NP_079510	HGNC:30300	80349	ENSG00000140395	WDR61	gag-pol;	1	unknown;	Forward/Backward	0.433	1.33%/3.33%/1.79%	Forward	71%
NP_085056	HGNC:24374	80777	ENSG00000103018	CYB5B	nef;	1	unknown;	Forward/Backward	0.296	0.00%/3.33%/2.69%	Forward	100%
NP_109592	HGNC:9678	5800	ENSG00000151490	PTPRO	env;	1	unknown;	Forward/Backward	0.655	2.00%/2.00%/1.79%	Backward	50%
NP_109598	HGNC:10697	6396	ENSG00000157020	SEC13	env;	1	unknown;	Forward/Backward	0.253	0.67%/2.00%/1.49%	Forward	75%
NP_110382	HGNC:15487	81542	ENSG00000139921	TMX1	env;	1	unknown;	Forward/Backward	0.538	5.33%/1.33%/3.58%	Backward	80%
NP_110443	HGNC:25374	81573	ENSG00000118454	ANKRD13C	gag-pol;	1	unknown;	Forward/Backward	0.546	3.33%/2.00%/2.09%	Backward	62%
NP_112190	HGNC:24576	81620	ENSG00000167513	CDT1	vpr;	1	unknown;	Forward/Backward	0.220	0.00%/3.33%/3.28%	Forward	100%
NP_112487	HGNC:20495	81892	ENSG00000119705	SLIRP	vpu;	1	unknown;	Forward/Backward	0.533	5.33%/1.33%/3.58%	Backward	80%
NP_112594	HGNC:28662	83475	ENSG00000129932	DOHH	gag-pol;	1	unknown;	Forward/Backward	0.703	1.33%/0.00%/0.60%	Backward	100%
NP_112598	HGNC:15577	83481	ENSG00000261150	EPPK1	gag-pol;	1	unknown;	Forward/Backward	0.940	4.67%/0.67%/0.90%	Backward	87%
NP_112740	HGNC:5037	9987	ENSG00000152795	HNRNPDL	rev;	1	unknown;	Forward/Backward	0.643	2.00%/2.00%/1.79%	Backward	50%
NP_114121	HGNC:20263	83852	ENSG00000136169	SETDB2	tat;	1	unknown;	Forward/Backward	0.212	0.00%/3.33%/3.28%	Forward	100%
NP_114127	HGNC:24007	83858	ENSG00000160072	ATAD3B	vpu;	1	unknown;	Forward/Backward	0.677	6.67%/2.00%/2.99%	Backward	77%
NP_114406	HGNC:21373	83931	ENSG00000196182	STK40	gag;	1	unknown;	Forward/Backward	0.547	3.33%/2.00%/2.09%	Backward	62%
NP_114414	HGNC:3254	83939	ENSG00000144895	EIF2A	tat;	1	unknown;	Forward/Backward	0.190	0.00%/1.33%/2.69%	Forward	100%
NP_115285	HGNC:16988	10929	ENSG00000263465	SRSF8	tat;	1	unknown;	Forward/Backward	0.353	0.67%/3.33%/4.48%	Forward	83%
NP_115497	HGNC:28880	84061	ENSG00000102158	MAGT1	env;	1	unknown;	Forward/Backward	0.452	2.00%/1.33%/1.49%	Backward	60%
NP_115593	HGNC:23575	26057	ENSG00000132466	ANKRD17	vpr;	1	unknown;	Forward/Backward	0.740	2.00%/2.00%/0.60%	Backward	50%
NP_115784	HGNC:961	9031	ENSG00000009954	BAZ1B	tat;	1	unknown;	Forward/Backward	0.925	4.67%/0.67%/0.90%	Backward	87%
NP_115809	HGNC:15624	84449	ENSG00000160961	ZNF333	gag;	1	unknown;	Forward/Backward	0.440	2.00%/1.33%/1.49%	Backward	60%
NP_115912	HGNC:16388	114880	ENSG00000079156	OSBPL6	gag-pol;	1	unknown;	Forward/Backward	0.431	1.33%/3.33%/1.79%	Forward	71%
NP_116241	HGNC:16040	84938	ENSG00000125703	ATG4C	vif;	1	unknown;	Forward/Backward	0.450	2.00%/1.33%/1.49%	Backward	60%
NP_116274	HGNC:20789	84971	ENSG00000130734	ATG4D	vif;	1	unknown;	Forward/Backward	0.741	2.00%/2.00%/0.60%	Backward	50%
NP_116294	HGNC:16944	84991	ENSG00000134453	RBM17	gag;	1	unknown;	Forward/Backward	0.344	0.67%/3.33%/4.48%	Forward	83%
NP_149073	HGNC:24432	84324	ENSG00000205323	SARNP	tat;	1	unknown;	Forward/Backward	0.342	0.67%/3.33%/4.48%	Forward	83%
NP_149075	HGNC:3585	2177	ENSG00000144554	FANCD2	vpr;	1	unknown;	Forward/Backward	0.811	2.00%/1.33%/0.90%	Backward	60%
NP_149080	HGNC:16230	85364	ENSG00000247315	ZCCHC3	gag;	1	unknown;	Forward/Backward	0.253	0.67%/2.00%/1.49%	Forward	75%
NP_149112	HGNC:21268	88455	ENSG00000076513	ANKRD13A	vpr;	1	unknown;	Forward/Backward	0.691	6.00%/0.00%/1.19%	Backward	100%
NP_149351	HGNC:11476	6836	ENSG00000148248	SURF4	env;	1	unknown;	Forward/Backward	0.520	5.33%/1.33%/3.58%	Backward	80%
NP_150232	HGNC:16284	89870	ENSG00000204610	TRIM15	gag;	1	unknown;	Forward/Backward	0.230	2.00%/4.00%/3.28%	Forward	67%
NP_203755	HGNC:29370	85450	ENSG00000148841	ITPRIP	env;	1	unknown;	Forward/Backward	0.635	2.67%/0.67%/1.79%	Backward	80%
NP_291031	HGNC:4682	2980	ENSG00000197273	GUCA2A	gag;	1	unknown;	Forward/Backward	0.102	0.67%/2.67%/3.28%	Forward	80%
NP_296374	HGNC:10340	6164	ENSG00000109475	RPL34	gag;	1	unknown;	Forward/Backward	0.370	0.67%/3.33%/2.69%	Forward	83%
NP_443081	HGNC:28295	90416	ENSG00000128891	CCDC32	gag-pol;	1	unknown;	Forward/Backward	0.398	2.67%/3.33%/2.09%	Forward	56%
NP_443102	HGNC:19245	112574	ENSG00000178996	SNX18	nef;	1	unknown;	Forward/Backward	0.645	2.00%/2.00%/1.79%	Backward	50%
NP_443168	HGNC:16489	115201	ENSG00000101844	ATG4A	vif;	1	unknown;	Forward/Backward	0.623	2.67%/0.67%/1.79%	Backward	80%
NP_443732	HGNC:11401	23617	ENSG00000206203	TSSK2	vpu;	1	unknown;	Forward/Backward	0.721	2.00%/1.33%/1.49%	Backward	60%
NP_444251	HGNC:14983	80829	ENSG00000186660	ZFP91	tat;	1	unknown;	Forward/Backward	0.628	2.67%/0.67%/1.79%	Backward	80%
NP_490647	HGNC:14888	10049	ENSG00000105993	DNAJB6	vpr;	1	unknown;	Forward/Backward	0.592	1.33%/0.00%/2.69%	Backward	100%
NP_542451	HGNC:14455	83740	ENSG00000277745	H2AFB3	tat;	1	unknown;	Forward/Backward	0.190	0.00%/1.33%/2.69%	Forward	100%
NP_573569	HGNC:18265	127124	ENSG00000151418	ATP6V1G3	gag-pol;	1	unknown;	Forward/Backward	0.493	0.67%/1.33%/2.09%	Forward	67%
NP_573571	HGNC:30923	147179	ENSG00000171475	WIPF2	gag;	1	unknown;	Forward/Backward	0.354	0.67%/3.33%/4.48%	Forward	83%
NP_588613	HGNC:29418	96459	ENSG00000217128	FNIP1	gag-pol;	1	unknown;	Forward/Backward	0.527	5.33%/1.33%/3.58%	Backward	80%
NP_598003	HGNC:19306	148867	ENSG00000162695	SLC30A7	gag-pol;	1	unknown;	Forward/Backward	0.349	0.67%/3.33%/4.48%	Forward	83%
NP_612355	HGNC:28513	90231	ENSG00000116685	KIAA2013	env;	1	unknown;	Forward/Backward	0.671	6.67%/2.00%/2.99%	Backward	77%
NP_612410	HGNC:25153	93343	ENSG00000141971	MVB12A	gag;	1	unknown;	Forward/Backward	0.132	0.00%/4.67%/2.69%	Forward	100%
NP_612427	HGNC:14142	84331	ENSG00000172366	MCRIP2	env;	1	unknown;	Forward/Backward	0.364	0.67%/3.33%/2.69%	Forward	83%
NP_612464	HGNC:18831	115908	ENSG00000164932	CTHRC1	env;	1	unknown;	Forward/Backward	0.220	0.00%/3.33%/3.28%	Forward	100%
NP_620153	HGNC:25207	129531	ENSG00000158411	MITD1	rev;	1	unknown;	Forward/Backward	0.647	2.00%/2.00%/1.79%	Backward	50%
NP_620305	HGNC:11183	6651	ENSG00000159140	SON	gag;	1	unknown;	Forward/Backward	0.857	2.67%/0.67%/0.30%	Backward	80%
NP_631918	HGNC:28923	221955	ENSG00000164535	DAGLB	vpu;	1	unknown;	Forward/Backward	0.746	2.00%/2.00%/0.60%	Backward	50%
NP_644670	HGNC:3245	30844	ENSG00000103966	EHD4	nef;	1	unknown;	Forward/Backward	0.298	0.00%/3.33%/2.69%	Forward	100%
NP_644810	HGNC:30696	134430	ENSG00000134987	WDR36	rev;	1	unknown;	Forward/Backward	0.280	0.00%/3.33%/2.69%	Forward	100%
NP_653169	HGNC:19299	90809	ENSG00000165782	PIP4P1	vpu;	1	unknown;	Forward/Backward	0.062	0.67%/2.67%/2.69%	Forward	80%
NP_653299	HGNC:26323	148741	ENSG00000198483	ANKRD35	gag;	1	unknown;	Forward/Backward	0.677	6.67%/2.00%/2.99%	Backward	77%
NP_659412	HGNC:28286	162394	ENSG00000166750	SLFN5	vif;	1	unknown;	Forward/Backward	0.703	1.33%/0.00%/0.60%	Backward	100%
NP_659434	HGNC:27310	201163	ENSG00000154803	FLCN	gag-pol;	1	unknown;	Forward/Backward	0.643	2.00%/2.00%/1.79%	Backward	50%
NP_659471	HGNC:24055	163590	ENSG00000169905	TOR1AIP2	env;	1	unknown;	Forward/Backward	0.832	3.33%/0.67%/1.19%	Backward	83%
NP_660207	HGNC:17792	143187	ENSG00000151532	VTI1A	env;	1	unknown;	Forward/Backward	0.696	6.00%/0.00%/1.19%	Backward	100%
NP_663736	HGNC:23338	91452	ENSG00000107897	ACBD5	vpr;	1	unknown;	Forward/Backward	0.539	5.33%/1.33%/3.58%	Backward	80%
NP_683723	HGNC:18639	22905	ENSG00000072134	EPN2	rev;	1	unknown;	Forward/Backward	0.322	1.33%/1.33%/3.28%	Forward	50%
NP_683878	HGNC:8598	53354	ENSG00000152782	PANK1	gag;	1	unknown;	Forward/Backward	0.348	0.67%/3.33%/4.48%	Forward	83%
NP_689508	HGNC:11572	6897	ENSG00000113407	TARS	gag;	1	unknown;	Forward/Backward	0.695	6.00%/0.00%/1.19%	Backward	100%
NP_689628	HGNC:24928	137492	ENSG00000155975	VPS37A	gag;	1	unknown;	Forward/Backward	0.586	1.33%/0.00%/2.69%	Backward	100%
NP_689723	HGNC:28383	150280	ENSG00000176635	HORMAD2	gag-pol;	1	unknown;	Forward/Backward	0.252	0.67%/2.00%/1.49%	Forward	75%
NP_689810	HGNC:21674	161835	ENSG00000150667	FSIP1	gag-pol;	1	unknown;	Forward/Backward	0.441	2.00%/1.33%/1.49%	Backward	60%
NP_689813	HGNC:26646	163033	ENSG00000218891	ZNF579	tat;	1	unknown;	Forward/Backward	0.402	1.33%/2.67%/2.09%	Forward	67%
NP_689853	HGNC:24451	196513	ENSG00000151065	DCP1B	gag;	1	unknown;	Forward/Backward	0.568	2.67%/2.00%/2.39%	Backward	57%
NP_689971	HGNC:26465	253943	ENSG00000185728	YTHDF3	gag;	1	unknown;	Forward/Backward	0.172	0.67%/5.33%/2.09%	Forward	89%
NP_694997	HGNC:26666	256364	ENSG00000149499	EML3	gag-pol;	1	unknown;	Forward/Backward	0.587	1.33%/0.00%/2.69%	Backward	100%
NP_710154	HGNC:26430	121457	ENSG00000166130	IKBIP	env;	1	unknown;	Forward/Backward	0.556	3.33%/2.00%/2.09%	Backward	62%
NP_733759	HGNC:18730	255626	ENSG00000146047	HIST1H2BA	tat;	1	unknown;	Forward/Backward	0.126	0.00%/4.67%/2.69%	Forward	100%
NP_741979	HGNC:6287	27094	ENSG00000171121	KCNMB3	env;	1	unknown;	Forward/Backward	0.130	0.00%/4.67%/2.69%	Forward	100%
NP_742067	HGNC:30467	130507	ENSG00000144357	UBR3	vpr;	1	unknown;	Forward/Backward	0.823	3.33%/0.67%/1.19%	Backward	83%
NP_775741	HGNC:28100	93380	ENSG00000169446	MMGT1	env;	1	unknown;	Forward/Backward	0.428	1.33%/3.33%/1.79%	Forward	71%
NP_775891	HGNC:26307	284004	ENSG00000169660	HEXD	nef;	1	unknown;	Forward/Backward	0.797	3.33%/0.00%/1.79%	Backward	100%
NP_777573	HGNC:19826	161424	ENSG00000196943	NOP9	rev;	1	unknown;	Forward/Backward	0.639	2.67%/0.67%/1.79%	Backward	80%
NP_808808	HGNC:28858	54681	ENSG00000178467	P4HTM	nef;	1	unknown;	Forward/Backward	0.577	2.67%/2.00%/2.39%	Backward	57%
NP_849194	HGNC:22234	253980	ENSG00000174943	KCTD13	gag-pol;	1	unknown;	Forward/Backward	0.248	0.67%/2.00%/1.49%	Forward	75%
NP_852118	HGNC:23218	9648	ENSG00000135968	GCC2	nef;	1	unknown;	Forward/Backward	0.619	2.00%/4.00%/3.58%	Forward	67%
NP_852136	HGNC:9970	5982	ENSG00000049541	RFC2	tat;	1	unknown;	Forward/Backward	0.475	2.67%/2.00%/2.09%	Backward	57%
NP_872578	HGNC:14501	64965	ENSG00000135972	MRPS9	rev;	1	unknown;	Forward/Backward	0.520	5.33%/1.33%/3.58%	Backward	80%
NP_892020	HGNC:14104	284695	ENSG00000162664	ZNF326	tat;	1	unknown;	Forward/Backward	0.233	2.00%/4.00%/3.28%	Forward	67%
NP_919442	HGNC:21151	55658	ENSG00000070423	RNF126	env;	1	unknown;	Forward/Backward	0.299	0.00%/3.33%/2.69%	Forward	100%
NP_938023	HGNC:27962	340061	ENSG00000184584	TMEM173	vpr;	1	unknown;	Forward/Backward	0.247	0.67%/2.00%/1.49%	Forward	75%
NP_940869	HGNC:24765	222194	ENSG00000187257	RSBN1L	gag;	1	unknown;	Forward/Backward	0.884	5.33%/0.67%/1.19%	Backward	89%
NP_940894	HGNC:24591	339390	ENSG00000182566	CLEC4G	env;	1	unknown;	Forward/Backward	0.177	0.67%/5.33%/2.09%	Forward	89%
NP_940982	HGNC:10995	376497	ENSG00000130304	SLC27A1	nef;	1	unknown;	Forward/Backward	0.551	3.33%/2.00%/2.09%	Backward	62%
NP_945353	HGNC:681	9138	ENSG00000076928	ARHGEF1	env;	1	unknown;	Forward/Backward	0.899	5.33%/0.67%/1.19%	Backward	89%
NP_954592	HGNC:23393	10498	ENSG00000142453	CARM1	gag-pol;	1	unknown;	Forward/Backward	0.216	0.00%/3.33%/3.28%	Forward	100%
NP_976043	HGNC:23518	118487	ENSG00000172586	CHCHD1	rev;	1	unknown;	Forward/Backward	0.303	0.67%/4.67%/1.49%	Forward	87%
NP_997208	HGNC:27120	147991	ENSG00000178904	DPY19L3	vpr;	1	unknown;	Forward/Backward	0.750	2.00%/2.00%/0.60%	Backward	50%
YP_003024027	HGNC:7456	4536	ENSG00000198763	MT-ND2	gag;	1	unknown;	Forward/Backward	0.308	0.67%/4.67%/1.49%	Forward	87%
